# Supplementary material for: Effect of emodin on long non‐coding RNA‐mRNA networks in rats with severe acute pancreatitis‐induced acute lung injury
Source: J Cell Mol Med. 2021 Jan 12;25(4):1851–66. doi: 10.1111/jcmm.15525 (PMC7882958; doi:10.1111/jcmm.15525)
Supplement: Supplementary file 1 — Table S3 [file JCMM-25-1851-s001.xlsx]

## Sheet: Sheet1
Table S3. Expression level of mRNA genes (FPKM)
Gene	Sham_6h_1	Sham_6h_2	Sham_6h_3	Sham_24h_1	Sham_24h_2	Sham_24h_3	Con_6h_1	Con_6h_2	Con_6h_3	Con_24h_1	Con_24h_2	Con_24h_3	SAP_6h_1	SAP_6h_2	SAP_6h_3	SAP_24h_1	SAP_24h_2	SAP_24h_3	Dex_6h_1	Dex_6h_2	Dex_6h_3	Dex_24h_1	Dex_24h_2	Dex_24h_3	Emo_6h_1	Emo_6h_2	Emo_6h_3	Emo_24h_1	Emo_24h_2	Emo_24h_3
ENSRNOG00000019093	2.12	1.62	3.2	1.52	1.74	1.61	1.52	1.5	2.21	2	2.78	2.12	1.68	1.07	0.95	0.4	1.88	1.51	1.34	1.37	1.88	1.11	1.58	1.37	1.88	1.71	1.79	1.79	1.91	2.07
ENSRNOG00000050729	0.91	0.86	0.56	1.33	0.93	1.04	1.6	1.24	1.07	1.5	2.12	3.21	0.98	0.76	0.53	0.44	0.98	0.3	0.83	0.3	1.22	0.62	0.45	1.06	0.65	0.59	0.78	0.85	0.74	1.12
ENSRNOG00000018282	17.3	28.83	15.4	25.46	17.57	27.5	17.75	20.02	18.68	9.23	14.43	22.17	16.68	22.53	20.81	21.18	31.24	33.77	21.58	14.14	16.91	33.32	21.55	27.77	19.84	21.07	15.13	24.62	24.13	25.9
ENSRNOG00000027923	3.4	3.83	2.68	3.61	3.89	4.56	2.88	3.44	2.4	2.4	2.71	3.27	2.42	3.21	2.51	3.2	2.83	3.29	2.75	2.5	2.52	3.7	3.13	3.7	1.85	2.04	2.37	3.84	5.18	3.86
ENSRNOG00000006532	330.62	364.08	293.68	424.96	434.84	386.29	298.04	343.29	270.04	349.15	342.47	361.28	325.27	432.5	317.04	439.42	383.05	378.88	357.98	295.76	302.03	429.29	403.57	397.38	316.28	334.38	385.73	436.72	407.04	388.31
ENSRNOG00000008643	2.63	2.91	1.85	3.01	2.95	2.57	1.99	3.08	2.11	2.44	2.5	2.66	1.43	2.91	2.56	2.64	2.64	3.07	2.48	2.07	2.46	2.5	2.4	2.6	1.94	2.36	2.27	3.05	3.47	3.21
ENSRNOG00000031927	0.77	1.32	2.99	2.25	0.54	0.59	1.14	0.67	4.16	2.81	2.09	1.27	0.94	1.21	1.82	0.24	0.14	0.1	0.27	2.42	2.7	0.1	0.05	0.02	1.04	0.05	0.2	0.25	2.54	0.34
ENSRNOG00000003354	0	0.03	0	0	0	0	0	0	0	0	0	0	0	0	0	0	0	0	0	0	0	0	0	0	0	0	0	0	0	0
ENSRNOG00000015741	1.82	1.17	0.97	1.41	1.95	1.32	0.97	1.33	1.19	0.89	1.6	1.16	1.09	1.34	1.25	1.07	0.98	1.14	1.29	1.21	1.56	1.27	1.22	1.24	1.02	1.05	0.71	1.37	1.35	1.07
ENSRNOG00000011771	35.59	34.92	20.71	36.71	46.22	42.22	31.21	30.45	24.83	21.74	25.16	30.17	41.45	42.3	36.06	54.68	64.65	60.58	41.81	36.63	35.18	58.3	51.42	55.48	29.6	30.55	30.99	34.91	37.95	37.82
ENSRNOG00000007575	0.02	0	0	0	0.02	0.08	0	0	0.02	0.02	0	0.04	0.02	0	0.03	0	0.02	0	0.02	0	0	0.01	0.02	0.02	0	0	0	0.02	0.03	0
ENSRNOG00000002361	0.02	0.01	0.01	0.02	0.01	0.01	0	0	0.01	0	0.01	0.02	0	0.02	0.04	0	0.01	0	0.01	0	0	0.01	0	0.01	0	0.01	0	0.01	0.03	0.02
ENSRNOG00000035479	0.3	0	0.37	0.59	0.62	0.3	0	0.71	0.36	0	0.98	0.38	1.3	0.51	0	0.3	0.56	0	0	0.3	0	0.74	1.21	0.61	0	0	0	0	0.59	0.64
ENSRNOG00000054135	0	0	0	0	0	0.15	0	0	0	0	0	0	0	0	0	0	0	0	0	0	0	0	0	0	0	0	0	0	0	0
ENSRNOG00000048838	10.5	7.22	10.55	8.57	8.39	7.78	6.53	5.96	9.23	7.53	7.85	7.35	6.5	8.51	8.67	5.87	6.62	7.78	9.63	8.59	8.9	8.63	8.07	8.55	9.13	9.28	7.55	9.98	8.51	8.03
ENSRNOG00000001214	43.3	42.33	43.47	35.23	28.58	28.05	41.57	50.72	52.61	31.98	41.75	43.89	46.67	36.89	43.65	24.8	36.63	37.75	58.99	60.09	66.04	42.29	35.7	37.8	61.22	54.13	55.14	30.86	24.92	30.11
ENSRNOG00000013287	1.72	1.58	1.63	1.8	1.54	1.58	1.6	1.55	2.14	1.59	2.1	1.8	1.48	1.4	1.41	0.84	0.86	1.02	1.18	0.88	1.19	0.98	1.01	1.08	1.94	2.06	1.06	2.05	1.89	1.25
ENSRNOG00000009722	12.3	13.14	12.84	15.75	11.71	13.32	14.37	14.37	14.02	11.95	13.05	13.88	11.94	12.72	13.79	9.05	11.76	10.83	10.05	10.88	12.07	8.34	7.45	8.58	12.31	12.86	8.85	13.15	14.54	9.94
ENSRNOG00000020196	27282.8	29379.9	16319.6	35252.7	19206.5	25020.7	29785.9	22606.7	36585.6	41619.1	36760.8	35562.7	28259.5	28412.9	27323.9	36900.1	46741.5	38095.8	40528.7	24957.5	28774.5	24813.1	35169.1	33568	31355.4	36568	24437.1	36420.8	27897.4	24946.1
ENSRNOG00000050963	0	0	1.53	0	0	0	5.87	0	0	0.51	0	0.52	0	0.35	0.72	0.41	0.38	0	0.38	0	0	0.34	0	0	0	0	0	0	0.41	0
ENSRNOG00000029737	0	0	0.09	0.15	0.24	0.23	0.09	0.09	0	0.1	0.08	0	0	0.13	0	0.08	0.07	0.15	0.07	0	0	0	0.08	0.16	0	0	0.08	0	0.08	0.16
ENSRNOG00000058420	0.05	0.04	0.2	0.19	0.15	0.24	0.76	0.14	0.17	0.07	0.15	0.26	0.19	0.38	0.43	0.04	0.04	0.07	0.03	0.2	0.97	0.11	1.16	0.52	0.1	0.17	0.06	0.23	0.17	0.21
ENSRNOG00000007673	14.82	16.94	11.63	12.34	14.87	15.86	16.09	15.65	10.61	17.6	11.97	14.62	12.85	13.36	12.6	14.47	8.48	13.43	12.59	11.03	12.78	16.46	15.98	13.38	10.5	12.05	13.93	14.74	14.93	16.59
ENSRNOG00000031065	0.06	0	0.04	0	0.09	0	0.04	0	0.11	0.04	0.07	0	0.1	0.05	0	0.06	0	0	0	0.03	0	0	0	0.09	0.07	0.03	0.06	0.03	0.03	0.16
ENSRNOG00000057945	0.87	0.91	0.61	0.62	0.38	0.55	0.71	1.05	1.34	0.64	0.7	0.87	0.95	0.59	0.89	0.36	0.59	0.55	0.55	0.83	1	0.57	0.59	0.61	0.68	0.85	0.99	0.59	0.52	0.4
ENSRNOG00000057115	0.16	0	0	0	0.16	0.16	0	0	0	0	0	0.2	0	0	0	0	0	0	0	0	0	0	0.16	0	0	0	0	0	0	0.51
ENSRNOG00000051621	0.03	0.04	0	0.03	0.04	0.03	0.04	0.12	0	0.04	0	0	0.04	0.06	0	0	0	0.1	0.06	0.03	0.19	0	0.04	0.11	0	0	0	0.12	0.07	0.11
ENSRNOG00000005689	27.55	24.61	22.7	27.34	26.05	23.36	20.17	25.42	18.82	19.75	22.2	21.85	18.88	24.47	19.17	22.2	23.72	23.2	21.64	23.4	18.42	24.8	20.4	23.35	17.41	21.86	18.69	24.11	27.55	22.04
ENSRNOG00000039204	6.49	21.2	3.77	3.98	2.4	13.66	6.22	14.64	4.84	4.06	2.05	2.28	17.17	12.33	12.74	15.27	14.79	18.13	28.25	18.25	16.5	7.86	4.31	6.13	15.21	14.3	18.78	9.26	10.64	11.64
ENSRNOG00000050332	0	0	0	0	0	0	0	0	0	0	0	0	0	0	0	0	0	0.02	0	0	0	0	0	0	0	0	0	0	0	0
ENSRNOG00000008173	1.6	1.65	1.72	1.75	1.49	1.91	2	2.24	1.47	1.64	1.4	1.38	1.35	2.04	1.51	1.44	1.76	1.77	1.86	1.78	2.15	0.87	0.76	1.21	1.28	1.54	2.57	1.73	2.26	1.51
ENSRNOG00000018677	24.11	34.65	33.8	29.67	22.4	27.13	29.67	38.88	35.66	28.84	31.58	32.24	33.83	31.38	36.93	33.45	32.65	29.17	36.27	40.16	46.24	24.07	24.56	30.02	44.67	38.36	38.25	31.08	28.8	25.54
ENSRNOG00000035643	0	0	0	0	0	0.35	0	0	0	0	0	0	0	0	0	0	0	0	0	0	0	0	0	0	0	0	0	0	0	0
ENSRNOG00000013017	0.63	0.48	0.78	1.39	0.84	0.68	0.76	0.5	0.91	1.98	0.94	0.38	0.3	0.39	0.29	0.1	0.53	0.52	0.24	0.34	0.44	0.3	0.41	0.46	0.43	0.5	0.53	0.76	1.36	0.53
ENSRNOG00000003872	4.01	4.55	3.31	4.25	4.36	5.29	3.87	5.27	3.24	2.86	3.39	3.64	5.67	6.35	5.91	3.65	7.17	6.39	3.45	4.33	4.05	4.83	5.09	5.6	4.9	4.45	3.13	4.6	5.48	4.72
ENSRNOG00000035854	0.49	1.93	1.5	0.24	0.75	3.61	1.73	1.14	3.46	10.6	3.16	0.3	1.84	2.46	0.43	2.87	0.91	0.72	4.24	1.21	2.19	0.79	1.71	0.74	3.4	1.67	1.76	4.68	1.68	2.85
ENSRNOG00000024256	0.07	0.16	0.18	0	0.07	0	0.09	0.17	0.26	0.18	0.08	0.09	0	0.12	0	0.07	0	0.21	0.07	0	0	0.18	0	0	0.08	0.14	0.45	0.16	0.14	0
ENSRNOG00000049203	0.67	0.59	0.9	0.54	0.55	0.44	0.75	1.02	1.09	0.55	0.56	0.84	0.69	0.51	0.65	0.32	0.73	0.51	0.7	0.67	1.18	0.58	0.51	0.61	1.04	1.04	0.66	0.46	0.58	0.4
ENSRNOG00000003095	16.24	11.89	10.08	34.55	10.58	25.69	18.08	22.58	23.05	26.04	18.27	17.86	16.9	39.93	19.53	12.04	21.85	14.02	31.18	10.27	12.84	19.52	27.95	21.33	15.05	24.78	17.45	30.83	23.39	22.8
ENSRNOG00000001236	4.36	4.71	5.02	3.55	4.61	3.94	4.89	5.5	5.45	4.71	5.53	4.66	4.7	3.87	3.78	2.79	4.22	2.99	3.67	3.72	4.7	3.28	3.73	3.87	4.92	5.27	5.25	4.73	4.15	4.18
ENSRNOG00000046756	0	0.07	0	0.06	0.26	0.37	0	0.07	0.07	0	0.07	0.4	0.07	0.21	0	0.06	0.06	0.06	0.06	0.25	0.06	0	0.06	0.13	0.07	0.49	0	0.29	0.12	0
ENSRNOG00000017531	0	0	0.15	0.02	0.02	0.05	0.03	0	0	0	0	0	0	0	0	0	0	0	0	0	0.02	0.08	0.05	0.02	0	0	0	0.08	0	0.03
ENSRNOG00000057861	0	0	0	0	0	0	0	0	0	0	0	0	0.29	0	0	0	0	0	0	0	0	0.22	0.27	0	0	0	0	0	0	0
ENSRNOG00000007666	0.02	0.05	0.02	0.07	0.04	0.04	0.05	0.04	0	0.01	0	0.03	0.02	0.02	0	0.03	0	0	0.02	0.02	0.01	0.02	0	0	0.01	0.01	0.02	0.04	0.08	0.01
ENSRNOG00000019132	4.09	4.65	3.69	4.83	4.85	4.73	2.65	4.11	3.45	5.38	5.65	4.23	5.39	3.71	2.89	7.94	3.41	3.77	6.36	5.5	3.85	4.09	4.03	3.25	5.13	4.1	6.84	3.96	5.89	4.64
ENSRNOG00000004763	42.39	54.94	39.25	47.09	37.64	42.49	59.39	62.06	49.99	43.25	43.76	42.62	43.96	44.39	52.41	40.77	83.22	57.52	27.94	28.68	33.13	36.27	32.51	19.65	43.1	51.04	38.56	39.57	54.52	44.24
ENSRNOG00000013382	0.04	0.08	0.04	0.07	0	0.07	0.04	0.21	0.04	0.13	0.08	0.04	0	0.03	0	0	0	0	0.03	0.04	0	0	0	0.07	0	0	0	0	0	0.08
ENSRNOG00000006699	1.75	1.51	1.28	2.03	2.05	2.39	1.61	1.56	1.32	1.54	1.69	2.09	1.16	1.37	1.2	0.97	1.49	1.87	0.92	1.2	1.37	2.11	2.36	2	1.06	1.33	0.91	1.86	2.27	2.02
ENSRNOG00000017254	9.29	10.9	7.58	10.37	8.61	9.26	8.6	10.4	8.55	8.98	8.97	9.46	8.06	9.25	8.33	10.75	8.91	9.26	9.33	7.91	8.94	9.19	8.34	10.18	8.24	7.83	9.03	9.61	9.51	9.08
ENSRNOG00000035046	0	0.56	0	0	0	0	0	0	0.29	0	0	0.31	0	0	0	0	0	0.97	0	0	0	0.2	0	0	0.26	0	0	0	0	0.26
ENSRNOG00000007999	0.18	1.43	0.08	0.48	0.42	0.4	0.16	0.95	0.67	0.81	0.34	0.28	0.22	0.68	1.54	0.27	0.23	0.69	9.56	0.88	2.36	1.55	1.59	2.46	0.02	0.2	0.16	0.59	0.38	0.65
ENSRNOG00000052258	0	0	0	0.26	0	0	0	0	0	0	0	0	0	0.23	0	0	0	0	0	0	0	0	0	0	0	0	0	0	0.53	0
ENSRNOG00000052300	2	1.13	1.23	0.65	2.4	2.3	0.39	0.39	0	1.24	1.44	0.83	1.44	0.56	0	3.27	1.24	0.99	0.61	1.33	0.3	1.63	1	1.01	1.07	0.65	0.69	0.75	1.97	1.42
ENSRNOG00000016585	6.65	9.38	4.81	7.66	6.34	8.22	6.02	7.21	5.79	5.83	4.98	7.8	5.55	5.89	6.35	6.77	7.13	7.12	4.46	4.41	6.03	8.4	6.99	7.63	4.65	5.52	6.21	7.8	8.31	7.7
ENSRNOG00000002054	1.68	1.41	1.16	1.69	1.79	1.93	1.01	1.43	0.82	1.53	1.13	1.4	1.03	1.22	0.81	1.33	0.95	0.97	0.83	0.84	0.63	2.1	1.66	1.12	0.74	0.86	1.08	1.38	2.28	2.24
ENSRNOG00000059202	12.83	14.46	8.98	13.13	11.21	12.54	12.41	14.33	12.49	10.43	11.45	14.14	11.24	13.15	14.24	11.12	14.6	13.82	13.97	10.46	16.59	15.9	13.26	14.82	12.37	13.18	13.8	13.35	13.23	11.88
ENSRNOG00000008482	30.78	31.5	23.01	23.32	27.05	26.63	31.4	23.65	28	28.18	24.11	26.83	26.89	26.04	27.69	25.83	24.32	25.14	30.88	24.16	26.71	27.19	28.34	27.49	25.48	24.33	29.43	24.42	26.22	27.34
ENSRNOG00000006779	7.21	5.59	6.94	9.45	8.31	9.1	7.83	7.31	7.48	5.87	7.63	9.6	6.05	8.95	5.4	3.96	9.01	7.07	4.3	5.76	7.03	5.12	6.66	8.74	5.65	6.73	8.28	9.68	8.84	8.25
ENSRNOG00000022707	0.24	0.17	0	0	0	0.11	0	0.38	0	0	0	0	0	0	0.04	0	0	1.07	0.02	0.09	0.04	0.05	0	0.04	0.21	0.04	0.24	0	0.25	0.09
ENSRNOG00000038761	16.15	16.11	13.64	12.12	11.2	13.17	12.97	16.42	11.83	13.85	12.64	12.19	12.61	16.81	15.75	11.81	14.11	12.9	12.67	13.53	10.81	11.8	11.03	13.85	12.79	12.56	19.2	13.39	12.37	12.98
ENSRNOG00000049925	0.7	0.18	0.29	0.3	0.24	0.15	0.18	0.91	0.18	0.48	0.42	0.49	0.17	0.26	0.41	0.08	0.22	0.69	0.36	0.23	0.21	0.06	0.16	0.08	0.42	0.15	0.4	0.44	0.31	0.33
ENSRNOG00000011799	1.03	1.44	1.99	1.43	1.43	1.27	1.29	1.39	1.56	2.86	1.57	1.55	1.19	1.25	1.27	0.42	0.94	0.83	0.86	1.25	1	1.55	1.18	1.18	0.94	1.02	1.31	2.03	2.03	1.53
ENSRNOG00000004773	19.11	16.14	13.27	18.62	20.5	16.36	14.61	11.9	12.5	13.43	16.09	14.97	14.93	16.63	15.75	16.16	15.8	17.12	14.94	16.22	15.03	17.31	19.11	18.83	13.69	14.38	13.01	16.86	17.24	15.87
ENSRNOG00000021160	0.02	0	0.02	0	0	0	0	0	0.04	0.04	0	0.07	0.06	0	0.06	0	0	0	0	0.02	0	0.03	0.02	0.05	0.02	0.03	0.02	0	0	0
ENSRNOG00000018974	0.06	0.08	0.07	0.11	0.09	0.26	0.13	0.26	0.14	0.03	0.03	0.06	0.03	0.16	0.12	0.01	0.05	0.02	0.06	0.1	0.34	0.07	0.07	0.11	0.01	0.08	0.02	0.34	0.16	0.11
ENSRNOG00000050493	0	0	0	0	0	0	0	0	0	0	0	0	0	0	0	0	0	0	0	0	0	0	0	0	0	0	0	0	0	0.04
ENSRNOG00000037478	5.01	5.35	5.88	4.72	4.11	4.5	5.85	6.77	5.82	5.42	6.06	4.94	5.96	5.27	6.34	6.68	4.4	4.27	7.67	5.85	5.69	4.14	4.09	5	6.89	5.07	7.97	5.15	4.59	4.22
ENSRNOG00000020032	14.26	11.96	15.86	14.93	10.31	11.07	15.4	19.58	18.69	18.11	18.68	13.5	15.82	12.97	15.06	7.95	12.52	10.91	11.44	12.98	14.32	10.06	10.69	10.9	20.02	16.79	16.22	13.88	13	11.88
ENSRNOG00000050172	0	0	0	0	0	0	0	0	0	0	0	0	0	0	0	0.03	0	0	0	0	0	0	0	0	0	0	0	0	0	0
ENSRNOG00000059016	37.62	27.72	20	50.12	42.7	35.73	25.85	23.17	29.39	23.21	25.08	29.18	19.06	29.9	19.95	22.45	30.58	28.82	18.45	18.73	16.22	36.37	30.89	31.42	17.51	22.49	13.53	49.75	46.65	35.74
ENSRNOG00000002640	0	0.01	0	0.04	0.03	0.08	0.01	0.12	0.04	0.11	0	0	0	0.14	0.02	0.08	0.01	0	0.01	0.01	0.1	0.05	0.01	0.1	0	0.01	0.07	0.09	0.08	0.12
ENSRNOG00000008622	0.3	0.2	0.21	0.41	0.2	0.27	0.35	0.3	0.11	0.24	0.15	0.18	0.35	0.32	0.29	0.18	0.27	0.22	0.22	0.26	0.18	0.15	0.1	0.06	0.35	0.18	0.31	0.27	0.23	0.18
ENSRNOG00000038101	0.02	0.01	0.03	0.02	0.01	0	0.01	0.06	0.03	0	0	0	0.01	0	0.02	0	0	0	0.03	0.01	0.04	0	0	0	0.01	0.01	0	0	0	0.01
ENSRNOG00000049053	0	0	0	0	0	0	0	0.05	0	0	0	0	0	0	0	0	0	0	0	0	0	0	0	0.02	0	0	0.05	0	0	0.03
ENSRNOG00000001317	4.04	4.34	2.61	4.43	6.51	7.38	3.39	3.62	2.49	2.71	2.77	3.95	2.35	2.41	2.1	4.32	1.76	3.44	2.45	2.49	2.24	7.89	5.29	5.01	1.34	2.42	1.82	4.97	7.14	6.78
ENSRNOG00000004488	0.09	0.1	0.05	0.02	0.14	0.04	0.08	0.05	0.03	0.38	0.1	0.17	0.14	0.19	0.31	0.24	0.06	0.2	0.2	0.18	0.1	0.11	0.07	0.13	0.21	0.11	0.48	0.37	0.17	0.09
ENSRNOG00000046643	2.51	3.72	1.65	2.92	3.28	3.48	3.83	2.34	1.61	1.19	2.57	5.11	1.84	2.22	1.91	3.29	2.71	2.2	3.18	1.45	2.47	5.72	5.97	6.8	1.3	1.72	1.32	4.07	2.53	4.75
ENSRNOG00000023116	1.5	1.67	1.25	1.11	1.96	0.81	0.97	1.38	1.21	0.8	1.41	1.1	0.69	1.07	0.5	0.64	0.75	0.6	0.67	0.68	0.79	0.89	0.98	0.63	0.55	0.52	1.04	1.45	1.41	1.1
ENSRNOG00000007100	3.39	2.35	3.55	3.23	3.14	1.57	3.1	2.83	3.14	2.02	2.95	2.21	2.48	3.36	2.44	1.52	3.62	1.94	3.18	3.2	2.76	3.38	2.53	2.45	2.61	2.68	1.88	2.43	2.65	2.68
ENSRNOG00000019044	0.19	0.23	0.19	0.16	0.22	0.35	0.2	0.2	0.21	0.74	0.24	0.3	0.27	0.28	0.1	0.72	0.16	0.21	0.6	0.4	0.18	0.3	0.3	0.16	0.17	0.2	0.18	0.14	0.37	0.69
ENSRNOG00000055541	0	0	0	0	0	0.21	0	0	0	0	0	0	0	0	0	0	0	0	0	0	0	0	0	0	0	0	0	0	0	0
ENSRNOG00000021497	5.26	4.49	4.42	5.07	4.14	5.33	3.95	4.53	4.81	3.96	3.57	5.51	3.62	4.61	2.85	4.44	3.41	4.08	4.18	4.07	4.12	7.84	7.3	7.82	4	3.16	4.55	5.44	5.33	5.17
ENSRNOG00000042682	4.01	3.53	3.44	3.45	4.06	4.23	3.45	3.62	2.49	2.39	2.62	3.09	3.21	3.84	3.37	3.04	3.11	3.19	2.15	2.77	3.09	4.63	3.56	3.82	2.52	2.31	2.67	3.58	3.79	3.71
ENSRNOG00000005841	42.95	41.31	33.34	44.52	42.82	43.26	36.98	40.6	31	32.33	36.09	40.38	29.24	44.28	43.3	39.94	37.93	45.43	35.31	33.07	32.9	45.55	48.95	56.13	29.37	32.6	35.32	43.3	42.38	37.24
ENSRNOG00000006984	1.73	1.12	1.39	0.85	1.48	1.44	1.15	1.04	1.63	1.04	1.09	0.75	2.56	1.86	1.76	1.67	0.71	1.05	0.72	1.74	1.1	0.6	0.72	0.58	2.38	1.5	1.25	1.11	1.44	1
ENSRNOG00000015288	3.03	2.84	2.31	2.82	3.24	2.97	2.92	2.87	2.66	1.51	2.57	3.68	2.3	2.14	2.56	2.4	4.39	3.5	2.47	2.62	3.79	3.64	2.77	3.48	2.54	2.63	2.08	2.45	2.66	2.7
ENSRNOG00000035654	0	0	0	0	0	0.82	0	0	0	0	0	0.52	0.45	0.7	0	0	0	0.41	0	0.41	0.37	0.68	0	0	0	0	0	0.47	1.63	0.44
ENSRNOG00000042522	0.76	1.63	1.05	1.42	0.97	0.94	0.78	0.93	0.7	0.97	1.12	0.75	0.75	0.81	0.81	0.46	0.71	0.59	0.86	0.79	0.7	1	0.71	0.73	0.84	0.76	1.06	1.09	1.44	0.76
ENSRNOG00000032361	0.02	0	0	0	0	0.02	0	0	0	0	0.04	0	0	0	0	0.04	0.02	0	0	0.02	0	0.01	0.02	0	0	0	0	0	0.05	0
ENSRNOG00000002607	2.7	2.76	2.1	2.01	2.55	2.32	1.95	2.24	1.92	2.59	1.78	2.74	1.7	1.78	1.67	2.98	2.42	2.11	3.22	1.69	2.85	2.32	2.16	3.64	2.62	1.86	1.83	5.12	2.18	2.81
ENSRNOG00000010087	4.79	5.36	3.28	5.24	5.63	6.32	4.35	4.89	4.43	4.58	4.46	5.4	3.45	3.59	3.79	5.41	5.32	5.66	3.99	3.18	3.75	6.21	5.33	6.66	3.21	3.54	3.41	5.79	5.59	6.01
ENSRNOG00000031770	0	0	0	0	0	0	0	0	0	0	0	0	0	0	0	0	0	0	0	0	0	0.05	0	0.06	0	0	0	0	0	0.13
ENSRNOG00000057410	0	0	0	0.09	0	0	0.05	0	0	0.11	0	0	0	0	0	0	0	0	0	0	0	0	0	0	0.19	0	0	0	0.04	0
ENSRNOG00000015292	4.6	4.66	3.2	4.48	4.53	4.79	3.12	3.89	3.15	2.76	2.84	3.36	3.05	4.09	3.77	4.3	3.72	4.57	3.23	3.23	3.37	4.57	4.49	4.82	2.51	2.98	3.09	4.52	5.05	4.55
ENSRNOG00000008794	32.59	32.39	28.59	41.9	41.03	36.98	29.46	29.27	22.12	29.55	31.63	29.46	24.34	28.68	27.48	28.12	34.22	31.94	23.21	22.89	24.93	31.86	31.25	33.49	21.09	24.7	28.32	37.81	40.24	32.59
ENSRNOG00000047102	0	0.11	0.02	0.15	0.1	0.21	0.05	0.09	0.12	0.15	0.04	0.1	0.04	0.05	0.03	0.06	0.13	0.19	0.02	0.04	0.05	0.14	0.06	0.14	0.13	0.1	0	0.22	0.15	0.15
ENSRNOG00000054875	0	0	0	0	0	0	0	0	0	0	0	0	0	0	0	0.03	0	0	0	0	0	0.02	0.03	0	0	0	0	0	0.05	0.03
ENSRNOG00000015134	4.45	3.87	4.19	3.71	4.18	4.26	4.93	4.32	4.84	3.95	4.88	5.56	3.99	4.11	4.21	2.07	2.77	3.36	2.61	3.53	3.2	3.31	3.95	3.89	3.82	5.22	2.96	4.01	4.63	4.38
ENSRNOG00000045995	0	0	0	0	0	0	0	0	0	0	0	0	0	0	0	0	0	0	0	0	0	0	0	0	0	0	0	0	0.34	0
ENSRNOG00000006143	15.38	16.49	11.96	16.57	16.95	16.85	15.57	15.37	13.01	11.59	13.93	16.52	11.34	14.24	13.3	11.16	14.92	14.46	13.2	12.25	13.96	16.98	16.81	16.23	11.54	12.79	13.51	16.93	16.79	15.45
ENSRNOG00000016088	13.94	15.78	17.08	15.49	15.11	17.7	14.79	16.98	16.13	19.23	19.27	18.1	13.9	11.64	10.21	11.29	10.12	12.51	13.97	15.79	14.79	14.84	14.88	13.99	16.92	15.68	13.59	13.84	17.64	18.29
ENSRNOG00000002975	1.38	1.08	1.4	2.97	1.86	1.22	1.85	1	1.07	0.53	1.08	0.66	1.95	0.92	1.25	0.65	1.15	0.71	0.17	1.09	0.94	2.17	1.05	3.02	0.82	1.12	0.98	3.28	2.06	1.77
ENSRNOG00000004741	1166.37	1221.25	1228.48	1163.09	1216.27	1082.06	1010.74	1189.43	854.98	1425.6	1197.97	1107.49	1099.12	1091.97	850.89	1127.96	848.46	973.64	1171.91	1123.72	845.94	1127.67	1042.38	966.7	831.56	811.71	951.69	1038.75	1031.41	1069.57
ENSRNOG00000020637	1.07	1.3	1.02	1.16	1.27	1.14	0.45	1.05	0.83	1.16	0.94	1.57	0.66	0.63	0.71	1	1.05	1.12	1.79	0.87	1.4	1.32	1.2	2.66	1.3	1.14	0.99	2.72	1.17	1.11
ENSRNOG00000049108	0	0	0	0	0	0	0	0.1	0	0	0	0	0	0	0	0	0	0	0	0	0	0	0	0	0	0	0	0	0	0
ENSRNOG00000039587	5.56	4.93	3.53	4.61	4.04	4.81	4.3	5.12	4.62	2.55	3.56	4.72	4.48	4.36	3.61	3.53	4.56	4.87	4.11	5.11	5.66	4.79	3.69	4.77	4.08	5.21	4.46	4.15	4.52	4.08
ENSRNOG00000003338	176.95	152.49	214.94	222.33	217.35	161.64	177.87	133.06	176.77	189.36	216.72	202.64	140.62	133.19	162.08	120.96	152.71	155.91	115.64	153.53	143.43	152.64	168.43	140.36	183.3	187.75	138.52	154.57	177.07	135.62
ENSRNOG00000019649	14.93	14.07	12.12	15.11	14.41	13.18	12.94	13.34	13.75	12.45	12.67	15.09	11.45	13.18	13.26	10.7	14.35	13.75	11.58	11.11	14.07	12.83	13.23	14.72	13.07	13.09	11.78	14.63	13.81	13.05
ENSRNOG00000024846	9.7	9.67	12.48	6.73	5.91	6.98	11.31	12.33	11.31	9.89	11.8	12.71	14.28	12.12	14.26	17.07	9.45	12.92	10.29	8.63	11.5	11.72	9.25	8.66	16.02	11.61	13.8	9.32	10.26	7.31
ENSRNOG00000050201	0.48	0.39	0.45	0.39	0.21	0.14	0.53	0.71	0.49	0.24	0.41	0.26	0.54	0.41	0.63	0.39	0.34	0.22	0.49	0.74	0.56	0.23	0.23	0.14	0.67	0.52	0.55	0.31	0.31	0.17
ENSRNOG00000058218	0.07	0.07	0	0	0.07	0	0	0	0	0	0	0.16	0	0	0	0.13	0	0	0	0	0	0.05	0	0	0.07	0	0	0	0	0
ENSRNOG00000028629	86.58	87.62	108.37	81.11	69.17	65.23	90.06	94.21	109.7	95.35	94.15	84.79	93.02	84.44	98.03	67.32	80.8	73.38	85.37	101.48	95.69	75.03	77.07	77.87	122.36	102.05	106.75	77.48	73.48	64.74
ENSRNOG00000003075	8.67	7.63	7.91	7.78	7.11	7.64	7.03	8.28	7.22	7.68	8.01	8.86	7.21	7.91	8.98	8.85	7.49	9.17	9.43	8.42	8.32	7.38	9.01	10.24	9.76	7.51	11.24	7.95	7.26	7.02
ENSRNOG00000047647	0.8	0.89	0.47	0.84	0.78	0.56	0.42	1.1	0.96	0.67	0.63	0.26	1.12	1.27	0.84	1.11	0.48	0.73	1.17	1.21	0.92	0.35	0.42	0.27	1.28	0.99	1.88	0.61	0.65	0.55
ENSRNOG00000010454	3.86	0.94	10.05	3.76	7.84	2.84	4.77	5.27	5.47	2.56	2.62	1.88	3.57	6.18	5.95	0.62	1.84	2.33	0.89	14.48	10.34	0.93	6.37	2.57	2.64	5.01	4.38	1.82	1	2.43
ENSRNOG00000042276	4.91	4.11	3.73	7.18	8.87	7.88	5.01	4	4.04	4.93	4.17	6.24	3.29	3.71	3.15	3.58	2.74	5.13	3.34	2.39	2.01	6.78	6.93	6.05	1.69	3.11	2.14	7.19	9.33	6.64
ENSRNOG00000038169	0.61	0.1	0.11	0.21	0.27	0.13	0.16	0.15	0.05	0.33	0.38	0.16	0.24	0.29	0	0	0.12	0.17	0.36	0.17	0.2	0.18	0.13	0.18	0.09	0.17	0.09	0.15	0.22	0.19
ENSRNOG00000035474	0.66	0.37	0.4	0.32	1.36	0.65	0.39	0	0	0	0	0.82	0.35	0.28	0	0	0	0	0	0	0.3	1.07	0.33	0.33	0.35	0	0.34	0	1.94	1.75
ENSRNOG00000001797	10.96	12.92	14.22	10.9	10.25	11.02	11.67	15.02	10.74	12.05	12.9	10.8	9.76	12.44	10.66	11.11	9.49	8.77	11	10.13	9.46	8.77	10.12	10.53	9.91	9.35	12.68	12.68	10.45	10.06
ENSRNOG00000013754	0	0	0	0	0	0.04	0	0	0	0	0	0	0	0	0	0	0	0	0	0	0	0	0	0	0	0	0	0	0	0
ENSRNOG00000013269	19.87	24.52	17.68	34.57	27.65	22.78	23.83	14.23	27.93	42.39	27.85	27.85	8.12	15.23	7.26	9.37	13.85	14.3	3.54	2.71	4.59	5.19	7.09	5.52	13.59	17.04	26.56	55.76	39.03	34.26
ENSRNOG00000001378	1.9	2.1	2.13	3.58	3.45	4.21	3.11	4.18	3.84	4.43	3.44	3.99	1.66	5.18	4.16	1.99	3.92	2.69	3.15	2.75	5.64	2.97	4.92	5.18	2.06	3.65	1.91	4.96	3.22	4.04
ENSRNOG00000018162	2.86	2.96	3.15	2.5	2.24	2.7	2.55	3.15	3.04	2.02	2.35	2.75	2.83	2.38	2.05	2.42	2.35	2.07	2.39	2.8	2.44	1.81	2.17	2.21	2.56	3.13	3.22	2.67	1.84	2.12
ENSRNOG00000018327	2.08	3.07	2.37	4.31	3.86	5.22	2.99	5	3.28	3.29	2.74	4.28	2.58	5.14	5.15	2.77	4.4	4.01	3.75	3.12	4.66	3.34	5.45	5.74	2.25	3.84	1.67	4.61	3.96	4.66
ENSRNOG00000029131	0.06	0.11	0.1	0.38	0.22	0.34	0.18	0.25	0.26	0.21	0.37	0.39	0.15	0.59	0.57	0.12	0.55	0.29	0.24	0.11	0.42	0.27	0.4	0.61	0.12	0.33	0.18	0.72	0.44	0.35
ENSRNOG00000051554	0	0	0	0	0	0	0	0	0	0	0	0	0	0	0	0	0	0.31	0	0	0	0	0	0	0	0	0	0	0	0.33
ENSRNOG00000014654	70.4	59.03	60.87	81.51	87.68	64.33	56.6	53.78	52.53	64.86	57.26	56.57	51.76	69.95	54.44	66.03	68.79	73.57	56.08	61.53	56.24	74.12	70.94	72.09	54.36	59.48	56.94	79.14	77.56	66.46
ENSRNOG00000048140	0.97	0.63	1.78	1.41	3.06	0.07	0.65	0.24	1.8	1.97	0.97	0.43	1.78	2.61	0.24	1.15	0.51	0.48	0.82	0.14	0.43	0.39	0.28	0.49	0.89	1.08	2.35	4.52	4.55	5.07
ENSRNOG00000014237	21.03	23.58	24.27	24.07	26.51	16.79	20.67	22.01	22.54	24.3	31.33	27.68	20.83	18.48	18.62	14	15.11	18.99	34.61	22.51	30.32	28.95	32.24	30.53	24.5	25.73	27.94	24.63	18.75	19.51
ENSRNOG00000001877	21.86	23.91	21.6	19.96	19.49	18.76	22.97	26.14	25.85	23.48	23.88	22.96	25.11	20.18	23.81	17.98	20.5	17.34	24.07	23.39	27.56	19.51	20.3	18.99	26.64	25.28	28.64	17.98	19.83	20.63
ENSRNOG00000005810	1.13	1.37	0.89	1.47	0.65	1.57	0.83	1.07	0.85	0.79	0.77	0.67	1.12	1.35	1.47	1.31	1.84	3.78	0.62	0.87	0.44	0.8	0.26	0.45	0.98	1.55	1.95	1.72	2.55	1.86
ENSRNOG00000001599	4.14	3.71	3.57	3.43	3.6	4.38	3.25	4.13	3.6	2.87	3.43	3.91	3.73	3.5	3.45	2.77	3.24	3.4	3.54	3.87	3.04	4.3	3.46	4.7	3.7	3.11	3.8	4.46	3.8	3.75
ENSRNOG00000018666	4.21	4.18	4.92	3.51	4.09	3.77	4.72	4.98	5.25	4.16	4.96	4.77	5.1	3.86	5.13	2.53	3.11	3.27	5.47	5.99	5.6	3.86	3.35	3.59	6.19	4.64	4.76	3.71	4.36	3.43
ENSRNOG00000060130	0.63	0.5	0.28	0.55	0.48	0.79	0.37	0.79	0.72	0.3	0.46	0.39	0.91	1.29	1.46	0.41	0.38	0.43	0.33	1.31	0.29	0.48	0.37	0.3	1.08	0.37	0.72	0.75	0.42	0.41
ENSRNOG00000023476	0.02	0	0.01	0.05	0.01	0.02	0.18	0.06	0.07	0.01	0.06	0.12	0.07	0.03	0.05	0.12	0.14	0.06	0.11	0.05	0.24	0.16	0.23	0.26	0.01	0	0.11	0.12	0.06	0.19
ENSRNOG00000017757	13.81	9.39	12.44	10.23	8.24	10.72	8.04	10.02	9.47	10.3	10.83	10.37	9.52	10.6	11.73	8.21	6.75	8.84	8.52	10.44	9.36	9.68	9.98	10.94	9	8.46	7.87	11.12	10.23	9.89
ENSRNOG00000009106	1.02	1.48	0.91	2.29	0.93	1.09	2.54	1.43	2.38	3.56	1.07	2.7	3.21	1.95	1.88	1.42	0.29	1.09	5.43	3.38	4.03	0.97	1	2	4.87	1.5	2.8	1.38	1.31	1.72
ENSRNOG00000050265	0.07	0.15	0.04	0.1	0.45	0.53	0	0.12	0.04	0.33	0.07	0	0.14	0.08	0	0.1	0.03	0.07	0.09	0.13	0.06	0.25	0.34	0.1	0.11	0.03	0.07	0.23	0.2	0.57
ENSRNOG00000024210	0.34	0.43	0.34	0.34	0.15	0.24	0.28	0.51	0.2	0.21	0.29	0.11	0.18	0.35	0.31	0.07	0.08	0.18	0.25	0.34	0.15	0.12	0.05	0.03	0.11	0.27	0.27	0.33	0.34	0.1
ENSRNOG00000023480	34.28	34.54	40.1	32.94	30.82	28.06	34.34	36.99	36.92	37.72	38.67	37.51	32.11	32.81	33.8	31.57	29.26	28.89	32.03	36.6	34.93	26.96	30.23	30.74	33.41	33.21	37.95	29.47	30.96	29.91
ENSRNOG00000002841	2.34	2.63	1.91	3.03	2.79	3.11	2.59	2.45	2.58	1.95	2.02	2.7	1.82	2.28	2.16	2.14	2.63	2.8	2.14	1.85	2.54	3.2	2.72	3.15	2.17	2.1	2.07	3.36	3.25	2.7
ENSRNOG00000049142	31.09	34.65	30.37	23.92	23.99	24.19	33.87	38.87	38.32	29.52	31.78	33.98	32.62	28.78	32.48	28.12	27.01	25.97	37.76	34.25	37.9	28.39	24.99	25.65	35.44	34.05	37.8	26.08	22.87	25.42
ENSRNOG00000046196	1.03	1.43	1.35	1.31	1.13	0.8	1.28	2.2	0.73	1.77	1.15	0.79	1.03	1.28	0.96	0.47	0.56	0.72	1.02	0.97	0.73	0.95	0.56	0.32	0.75	1.07	1.64	1.07	1.23	0.82
ENSRNOG00000043381	15.31	17.53	15.38	16.83	17.68	12.98	15.06	19.29	17.48	15.06	14.54	16.59	20.67	20.19	19.7	14.22	20.06	18.21	25.91	24.57	26.84	18.26	17.93	15.97	22.42	19.19	19.05	15.38	15.85	14.5
ENSRNOG00000009252	34.49	37.4	45.9	32.05	32.59	30.24	37.47	44.14	41.82	38.04	43.57	40.98	38.8	36.33	38.11	29.04	37.31	32.97	44.54	45.41	45.24	30.52	33.11	33.5	48.16	41.27	43.5	33.56	29.23	30.6
ENSRNOG00000019942	0.14	0.21	0.2	0.08	0.32	0.18	0.1	0.38	0.19	0.2	0.09	0.08	0.11	0.22	0.11	0.28	0.13	0.24	0.13	0.14	0.13	0.08	0.12	0.14	0.11	0.26	0.17	0.18	0.24	0.13
ENSRNOG00000020492	0.26	0.22	0.08	0.12	0.26	0.44	0.08	0	0.08	0.24	0.07	0.16	0.21	0.16	0.11	0.19	0.18	0.06	0.18	0.13	0.12	0	0.19	0.06	0.07	0.06	0.07	0.07	0.13	0.07
ENSRNOG00000047464	2.59	7.04	25.87	17.47	64.48	37.55	13.73	121.35	7.15	4.1	19.42	9.05	7.87	6.54	41.03	6.86	3.87	3.58	12.53	7.43	7.21	1.6	28.24	9.73	5.15	6.22	5.26	14.28	7.96	17.81
ENSRNOG00000003985	9.08	8.86	10.17	9.44	10.19	8.19	9.52	8.78	8.9	8.92	9.98	8.29	7.88	9.24	8.31	6.7	8.26	8.1	7.68	8.96	7.7	8.27	8.43	8.04	8.75	9.04	8.54	8.57	9.04	8.19
ENSRNOG00000010694	9.41	8.08	8.35	7.77	11.88	6.72	7.05	8.34	6.96	10.26	10.6	9.59	7.99	8.61	8.96	7.25	5.47	6.19	6.58	10.28	10.01	7.08	7.81	7.75	8.59	8.77	7.84	8.14	5.89	7.16
ENSRNOG00000061216	299.35	230.69	240.29	162.38	145.06	125.44	222.44	264.9	318.66	199.74	180.52	153.78	221.86	210.82	261.29	128.73	121.04	121.69	222.4	246.52	242.78	136.29	98.64	135.7	293.92	249.25	418.49	157.07	129.82	102.87
ENSRNOG00000038678	0	0	0	0	0	0	0	0	0	0.36	0	0	0	0	0	0	0	0	0	0	0	0	0	0	0	0	0	0	0	0
ENSRNOG00000014287	25.63	28.25	26.6	21.64	22.19	22.27	27.83	29.27	29.18	22.74	26.58	27.43	30.34	28.13	27.63	27.87	26.91	27.49	31.9	32.29	32.82	25.6	23.1	27.65	29.21	28.88	30.45	25.82	22.8	22.03
ENSRNOG00000000133	41.43	38	39.08	41.37	36.78	35.84	39.15	41.81	35.02	38.59	39.86	38.31	33.67	43.58	38.45	32.53	36.63	37.17	34.75	39.9	37.76	36.92	38.74	42.32	36.31	37.44	34.05	41.13	38.39	37.42
ENSRNOG00000002092	0.26	0.23	1.15	0.63	0.93	0.95	0.59	0.16	0.82	0.49	1.34	1.56	1.28	0.97	1.2	0.73	0.41	0.43	0.97	1.37	1.85	0.99	1.21	1.88	0.9	0.89	0.43	1.07	0.66	1.16
ENSRNOG00000054751	0.16	0.18	0.13	0.3	0.26	0.27	0.17	0.2	0.09	0.07	0.18	0.14	0.17	0.21	0.13	0.24	0.22	0.22	0.1	0.17	0.15	0.44	0.17	0.27	0.14	0.24	0.13	0.17	0.26	0.16
ENSRNOG00000042460	0	0.04	0	0	0	0.04	0	0	0	0	0.04	0	0	0	0	0	0	0	0.03	0	0.06	0.03	0	0	0	0.04	0	0.12	0	0
ENSRNOG00000010749	0.09	0	0	0.03	0.06	0.12	0.04	0	0.11	0.11	0.03	0	0	0.03	0.1	0	0	0.09	0	0.09	0.08	0.02	0	0	0.06	0.06	0	0.14	0.03	0.03
ENSRNOG00000011101	0.36	0.16	0.44	0.63	0.15	0.41	0.04	0.44	0.47	0.2	0.14	0.18	0.25	0.35	0.19	0.16	0.32	0.73	0.48	0.2	0.29	0.46	0.09	0.34	0.48	0.44	0.2	0.79	0.32	0.4
ENSRNOG00000007934	0.06	0.07	0.07	0.03	0.05	0	0.04	0.04	0.08	0.01	0.09	0.03	0.01	0.03	0	0.03	0	0.03	0.01	0.07	0.05	0.02	0.01	0.04	0.02	0.04	0.02	0.05	0.11	0.01
ENSRNOG00000046653	0	0	0.32	0	0	0	0	0	0	0	0	0	0	0	0	0	0	0	0	0	0	0	0	0	0	0	0	0	0	0
ENSRNOG00000015019	57.68	54.66	71.21	54.7	60.01	48.61	56.54	60.22	47.91	59.98	58.6	54.65	61.9	60.72	58.38	42.95	71.55	53.55	73.63	85.61	77.9	58.43	61.8	60.42	53.99	60.33	67.62	54	52.78	50.26
ENSRNOG00000004216	0.14	0.09	0.05	0.02	0.1	0	0.09	0.09	0.16	0	0.02	0.05	0.02	0.07	0.14	0.06	0	0.06	0.02	0.04	0.03	0.06	0.04	0.06	0	0.09	0.16	0.13	0.04	0.04
ENSRNOG00000031734	0	0	0	0	0	0	0	0	0	0	0	0	0	0	0	0	0	0	0	0	0	0.02	0	0	0	0	0	0	0	0
ENSRNOG00000056457	12.14	12.74	22.37	17.26	14.1	8.54	20.32	27.02	23.5	13.89	19.73	14.34	22.43	18.33	20.3	1.52	14.35	10.47	9.41	20.72	20.9	10.51	8.69	4.83	19.95	23.87	11.08	11.6	13.65	11.96
ENSRNOG00000000501	9.08	8.04	10.36	10.13	8.94	7.13	10.23	8.69	11.1	11.2	12.72	10.1	9.37	8.29	8.06	4.5	7.9	7.12	7.72	9.32	10.07	7.05	7.78	7.69	12.25	11.3	8.18	9.63	8.07	9.33
ENSRNOG00000037712	0.75	0.75	0.82	1.16	0.68	1.01	1.1	0.96	1.08	1.41	0.7	0.97	0.75	1.24	1.35	0.62	0.89	0.82	1	0.85	1.61	0.93	1.42	1.23	0.57	1.27	0.46	1.25	0.9	1.12
ENSRNOG00000015301	11.49	13.04	10.07	13.18	9.88	10.25	9.81	14.3	14.76	10.84	11.08	11.19	9.53	10.41	10.75	8.82	11.27	9.48	9.94	8.85	10.87	13.54	9.51	10.98	9.33	12.29	11.1	10.61	10.53	10.08
ENSRNOG00000006978	2.03	1.97	1.37	2.21	2.31	2.43	1.15	1.81	2.55	1.74	1.51	1.55	0.89	1.48	1.6	1.36	2.04	2.26	1.14	1.52	1.29	2.46	2.8	2.39	0.52	1.63	0.67	1.62	2.33	2.29
ENSRNOG00000003756	0.02	0	0	0	0.05	0.05	0	0.13	0	0	0.02	0	0	0	0	0.02	0	0	0	0	0.14	0.02	0.02	0.05	0.02	0	0	0.03	0.02	0.07
ENSRNOG00000014574	23.23	18.98	18.04	25.71	30.95	21.41	18.45	16.27	19.75	19.56	21.28	20.54	16.78	22.12	22.84	12.28	18.75	17.33	14.09	14.47	17.67	10.83	13.87	14.45	21.41	24.35	10.84	25.59	25.55	19.8
ENSRNOG00000017065	0.72	0.8	0.99	1.01	0.6	0.76	1.1	0.94	1.14	1.01	0.98	0.63	0.8	1.02	0.9	0.39	0.76	0.75	1.18	1.04	1.17	0.77	0.68	0.87	1.32	0.9	1.33	0.8	0.94	0.56
ENSRNOG00000014165	27.18	23.55	17.41	30.82	24.06	22.99	18.39	23.89	21.14	20.14	19.44	21.41	20.2	23.93	25.4	32.21	26.6	32.32	21.61	18.23	19.43	24.63	24.94	34.14	21.36	22.26	23.8	27.96	27.29	20.34
ENSRNOG00000003098	18.34	16.86	17.46	30.46	33.56	28.54	21.1	25.49	23.63	22.16	22.41	19.15	14.11	32.76	28.05	13.01	13.59	13.06	24.45	15.77	39.99	12.65	18.89	28.52	13.66	27.8	18.37	33.07	21.99	23.75
ENSRNOG00000004623	0	0.05	0	0.03	0	0.01	0	0.03	0.02	0.01	0	0.01	0.02	0.06	0.13	0	0	0	0.04	0.03	0	0	0	0	0	0.01	0.01	0.04	0.01	0
ENSRNOG00000005256	25.4	23.79	18.47	23.14	26.78	28.68	22.7	22.72	13.82	22.29	15.98	20.42	18.59	21.71	21.3	29.62	16.26	26.4	20.38	19.52	17.67	30.42	26.85	24.81	15.64	16.37	21.2	23.9	26.23	27.13
ENSRNOG00000005753	1.02	1.08	0.89	1.24	1.57	1.43	0.78	1.11	0.67	0.83	0.86	0.97	0.61	0.74	0.82	1.15	0.73	0.94	0.75	0.76	0.73	1.71	1.38	1.44	0.61	0.69	0.73	1.38	1.56	1.59
ENSRNOG00000014044	5.84	7.23	6.44	5.54	5.15	5.8	6.19	7.41	6.57	6.56	7.13	7.41	7.17	6.12	5.91	4.42	5.33	5.36	7.62	7.07	7.33	5.82	5.16	5.84	7	6.61	6.97	5.98	6.08	5.06
ENSRNOG00000007639	0	0	0	0	0	0	0	0	0	0	0	0	0	0	0	0	0	0	0	0	0	0	0	0	0.01	0	0	0	0	0
ENSRNOG00000048412	0.04	0.09	0.05	0.16	0	0	0.02	0.1	0	0.08	0.13	0.03	0.04	0.12	0.14	0.02	0.13	0.02	0.09	0.02	0.02	0	0.17	0.06	0.04	0.08	0.11	0.05	0.06	0.09
ENSRNOG00000000439	1349.57	1097.74	1892.83	1124.89	1360.89	974.1	1619.34	1128.98	1588	1342.29	1889	1627.16	1437.24	825.34	1570.45	367.94	991.06	933.54	814.35	1835.32	1647.2	784.8	1275.4	996.71	1407.77	1641.74	1691.9	645.15	1071.81	786.04
ENSRNOG00000005564	2.36	2.45	1.46	2.14	2.49	3.45	2.09	1.85	1.67	1.55	1.47	2.15	2.25	2.07	1.81	2.59	1.71	2.39	2.04	1.85	1.74	2.85	2.41	2.22	1.7	1.63	1.61	1.84	2.56	3.31
ENSRNOG00000047165	0	0	0	0	0	0	0	0	0	0	0	0	0	0	0	0	0	0	0	0	0.02	0.02	0	0	0	0	0	0	0	0.05
ENSRNOG00000010309	9.15	8.39	5.74	7.13	7.76	9.46	6.05	5.99	5.97	7.19	5.77	6.93	5.76	6.38	5.91	13.25	6.75	8.69	4.55	4.97	4.59	7.92	8.35	7.58	4.3	5.18	4.93	8.72	8.64	8.45
ENSRNOG00000017446	66.79	63.39	88.89	65.23	50.56	54.92	65.93	77.79	84.83	92.5	76.57	62.67	70.14	68.43	66.68	47.12	52.05	57.31	66.27	71.87	69.52	42.86	54.02	52.3	89.41	86.33	80.3	66.78	61.29	53.57
ENSRNOG00000013717	29.56	31.39	22.08	29.83	15.5	21.7	23.49	23.39	34.84	27.93	29.73	28.48	13.22	15.57	18.98	17.15	17.97	17.55	12.78	8.65	10.65	19.82	20.69	19.56	25.32	23.93	12.78	38.29	35.19	25.11
ENSRNOG00000033262	2.66	3.02	3.4	3.62	3.02	3.6	4.9	6.95	4.82	4.44	4.96	4.22	2.82	3.53	3.93	2.46	3.66	3.5	5	3.14	4.54	2.13	3.71	3.86	3.59	4.28	2.51	4.85	3.54	3.63
ENSRNOG00000027498	2.94	3.24	4.07	2.87	2.74	2.29	3.58	4.47	4.65	2.84	3.89	2.92	3.13	2.75	3.07	1.36	2.54	2.16	2.89	3.08	3.68	2.01	2.27	2.08	3.73	4.02	4.26	2.48	2.36	2.19
ENSRNOG00000054217	1.7	5.37	2.03	1.82	1.04	1.98	2.67	3.89	2.03	3.49	2.16	0.74	3.25	2.79	2.68	2.31	1.29	0.96	2.18	1.9	1.8	0.85	0.26	0.45	3.19	2.72	6.99	3.7	3.38	0.85
ENSRNOG00000010421	9.76	9.03	20.03	8.3	11.58	11.54	14.48	14.12	12.45	12.1	14.81	11.17	12.47	14.29	14.78	7.59	14.37	8.33	7.79	9.66	12.25	6.46	9.85	6.31	10.56	12.62	12.49	11.42	11.36	9.97
ENSRNOG00000018740	4.88	5.02	3.4	4.06	4.09	4.21	4.61	5.53	4.66	4.28	4.04	4.05	4.89	6.57	4.92	3.71	7.05	5.42	6.82	5.47	6.02	4.49	5.72	5.21	4.65	6.59	4.43	3.5	4.77	4.28
ENSRNOG00000013339	2.16	2.81	2.32	2.17	1.79	2.67	2.68	3.11	2.99	2.53	2.81	2.7	2.41	2.33	2.48	2.73	2.69	2.09	3.29	2.22	3.39	2.72	2.48	2.47	3.01	2.36	2.17	2.67	2.36	2.22
ENSRNOG00000008095	0.01	0.01	0.02	0	0	0	0	0	0	0.02	0	0	0	0.01	0	0	0	0	0	0	0	0	0	0	0	0	0.01	0.01	0	0
ENSRNOG00000048919	0.02	0.06	0	0.03	0.02	0	0	0.08	0.04	0	0	0	0.02	0.01	0	0	0.02	0	0.02	0	0.02	0.03	0	0.05	0.05	0.07	0.02	0.06	0.02	0.07
ENSRNOG00000019438	9.21	11.9	9.6	8.2	8.48	7.82	10.36	13.3	12.17	14.41	11.33	10.57	12.14	10.37	10.81	10.67	9.52	7.7	14.23	11.09	13.65	8.67	8.26	8.19	13.87	12.14	19.94	11.41	8.89	12.59
ENSRNOG00000034195	0.03	0.08	0.03	0.04	0.31	0.15	0.07	0.43	0.03	0.07	0.12	0.07	0.29	0.21	0.27	0.03	0.04	0.01	0.04	0.06	0.24	0.01	0.18	0.21	0.05	0.07	0.04	0.14	0.18	0.2
ENSRNOG00000030597	3.75	3.8	3.43	3.77	3.2	3.84	4.04	4.92	5.23	3.09	4.19	3.96	4.26	4.01	5.02	3.62	4.02	3.64	4.36	3.87	4.78	3.5	3.3	3.7	5.26	4.97	5.45	4.01	4.05	3.48
ENSRNOG00000016330	0.48	0.61	0.41	0.56	0.77	0.91	0.5	0.39	0.34	0.28	0.28	0.51	0.33	0.38	0.36	0.64	0.34	0.7	0.34	0.19	0.22	0.79	0.67	0.63	0.35	0.12	0.25	0.99	1.03	0.64
ENSRNOG00000026435	3.11	4.17	2.32	3.05	2.28	4.13	2.75	5.25	3.81	2.41	2.38	2.42	3.87	3.82	3.78	3.98	4.58	5.59	3.17	2.89	3.16	4.56	2.55	2.72	5.45	3.81	3.72	3.54	4.14	3.71
ENSRNOG00000005900	5.8	5.77	3.74	4.1	1.8	2.77	4.36	4.63	7.71	2.39	2.59	1.35	3.38	2.92	4.5	2.42	1.95	5.87	1.21	2.24	3.06	3.65	2.36	1.5	3.77	3.41	2.37	5.27	3.61	4.48
ENSRNOG00000061371	0	0	0.11	0.08	0	0	0	0	0	0	0	0.11	0	0	0.15	0	0	0.08	0	0	0.15	0.07	0	0.26	0	0.08	0	0	0.17	0
ENSRNOG00000001592	38.06	38.19	25.15	35.27	32.98	38.99	38.07	38.64	28.73	35.59	29.93	36.24	20.55	29.91	36.8	47.5	23.64	31.15	32.52	24.05	31.38	33.02	34.48	37.66	22.91	27.71	29.86	39.2	35.18	35.08
ENSRNOG00000018184	69.99	82.26	73.99	102.36	72.22	85.95	64.49	61.97	84.57	85.93	74.39	67.17	41.07	66.92	61.25	57.7	46.78	62.93	58.06	40.31	69.84	66.2	66.38	85.72	61.84	70.08	54.61	95.15	86.6	82.37
ENSRNOG00000024208	0	0	0	0	0	0	0	0	0	0	0	0	0	0.03	0	0	0	0	0	0	0	0	0.03	0	0	0	0	0	0.12	0
ENSRNOG00000018822	0.02	0.01	0.05	0	0.14	0.08	0.11	0.04	0.04	0.04	0	0.01	0.03	0.12	0.12	0.01	0.01	0.01	0.04	0.03	0.06	0	0.01	0.08	0.07	0.09	0.02	0.02	0.02	0.04
ENSRNOG00000010645	361.3	236.39	371.12	288.75	231.97	381.67	449.69	450.47	352.88	254.81	276.38	390.48	270.41	427.6	473.31	328.3	321.07	274.11	424.36	514.99	677.39	360.72	609.61	694.73	418.55	434.63	234.42	285.12	335.92	492.38
ENSRNOG00000005350	5.59	5.83	5.56	6.23	4.94	5.18	4.76	6.37	4.84	6.17	4.8	3.9	3.98	6.07	5.52	6	5.61	6.04	5.06	4.45	3.62	4.64	4.29	4.37	4.17	4.62	4.69	5.54	5.73	5.33
ENSRNOG00000061415	2.29	2.69	2.03	2.44	2.56	2.43	2.12	2.13	1.04	2.41	2.27	2.55	1.46	2.4	1.68	1.29	1.44	1.86	2.01	1.87	1.79	3.01	2.16	2.36	1.29	1.69	1.72	2.57	2.53	2.65
ENSRNOG00000052730	133.22	122.67	146.39	117.74	106.55	90.61	112.31	129.53	120.9	158.36	133.63	99.25	126.29	113.59	99.98	100	99.96	106.32	117.41	126.46	105.7	80.26	92.77	107.34	143.64	127.6	200.34	103.29	94.15	94.75
ENSRNOG00000046305	0	0.01	0	0.01	0.01	0.02	0	0	0	0	0	0	0.02	0.01	0	0	0	0	0.02	0	0	0.01	0	0	0.01	0	0	0.01	0.03	0.01
ENSRNOG00000014405	205.53	221.8	274.08	191.01	160.36	173.5	247.51	276.35	283.53	280.79	237.82	176.33	240.64	219.3	260.74	232.09	195.78	199.76	205.91	240.71	223.06	135.59	144.63	131.88	322.36	272.88	231.67	189.11	190.6	166.27
ENSRNOG00000060979	8.42	8.33	5.96	9.19	8.97	9.54	6.56	6.72	4.34	6.21	5.38	7.3	5.81	7.69	6.02	8.72	4.57	8.09	7.14	6.32	5.17	10.5	10.43	10.57	4.45	5.49	5.43	9.37	9.9	8.93
ENSRNOG00000029029	0.31	0.61	0.76	0.66	0.95	0.51	0.44	0.58	0.61	0.54	0.29	0.54	0.31	1.52	1.26	0.3	0.38	0.39	0.72	0.86	1.02	0.32	0.66	0.58	0.73	0.62	0.19	0.91	0.65	0.63
ENSRNOG00000020916	14.44	13.58	15.89	13.41	13.36	13.1	14.31	15.9	16.04	15.07	15.67	14.09	15.51	13.88	14.2	12.41	13.03	12.99	16.8	16.79	15.34	14.09	13.28	12.73	16.84	16.8	17.94	13.6	13.42	14.02
ENSRNOG00000060610	0.16	0	0	0	0	0	0	0	0	0	0	0	0.18	0.14	0	0.32	0.15	0	0.23	0	0	0	0.08	0.08	0.35	0.08	0.34	0.09	0	0.09
ENSRNOG00000003787	0.23	0.36	0.07	0.2	0.3	0.32	0.17	0.27	0.21	0.18	0.09	0.26	0.19	0.2	0.31	0.14	0.16	0.14	0.19	0.35	0.16	0.33	0.47	0.21	0.28	0.23	0.24	0.16	0.14	0.34
ENSRNOG00000012384	0	0	0	0	0	0.15	0	0	0	0	0	0	0	0.13	0	0	0	0	0	0	0	0.12	0	0.08	0	0	0	0	0	0
ENSRNOG00000051952	24.25	23.65	13.15	17.76	17.71	16.68	12.46	19.32	13.05	13.5	11.44	10.95	21.18	25.84	20.9	26.04	15.78	18.96	38.1	28.24	18.22	18.19	16.06	18.08	20.82	16.99	23.01	15.06	19	14.95
ENSRNOG00000019556	609.87	558.19	628.09	630.71	707.96	511.99	551.39	456.97	512.31	547.33	573.72	586.54	455.24	562.87	564.27	504.22	594.9	564.55	430.5	551.84	464.96	614.86	625.43	672.33	478.75	540.23	453.67	564.18	617.64	579.54
ENSRNOG00000032258	4.23	4.37	2.34	3.83	5.53	6.87	3.17	3.34	2.12	2.95	2.39	4.29	4.18	3.5	3.14	7.23	2.97	4.47	3.35	4.02	2.56	8.79	5.59	5.25	2.13	2.66	2.63	4.5	6.25	6.64
ENSRNOG00000056479	0	0	0	0	0	0	0	0	0	0	0	0	0.26	0	0	0.24	0.23	0	0.22	0	0	0.4	0	0	0	0.24	0	0	0.24	0.26
ENSRNOG00000009889	9.57	10.03	9.97	9.39	7.96	8.39	10.39	11.61	10.8	9.18	9.8	10.52	10.1	10.41	10.62	5.82	8.53	8.36	9.66	10.56	10.7	7.24	7.52	8.4	11.22	10.87	10.36	9.61	8.68	7.73
ENSRNOG00000012488	15.06	14.14	13.41	11.28	13.39	11.25	14.94	13.11	13.65	15.95	13.06	13.09	13.33	13.92	12.55	9.32	11.47	11.08	13.12	11.41	12.77	11.57	13.97	11.04	12.87	14.67	12.17	11.33	11.97	12.87
ENSRNOG00000012868	17.77	23.23	15	20.95	19.14	18.9	20.4	17.27	19.6	23.45	17.31	19.4	21.91	24.7	26.1	26.74	30.71	30.84	29.94	24.65	29.73	22.36	16.98	16.6	24.67	24.06	30.38	22.64	19.7	25.88
ENSRNOG00000011374	0	0.11	0	0	0	0.06	0.02	0	0	0	0.02	0.05	0	0	0	0	0.02	0	0	0	0.02	0.02	0.04	0.02	0	0.02	0.02	0.02	0	0.04
ENSRNOG00000058993	3.43	4.59	3.35	4.31	4.77	5.64	2.39	4.21	1.76	3.03	1.43	1.4	3.52	4.17	1.37	2.19	2.42	1.39	3.11	3.79	2.16	9.03	6.69	3.16	1.42	2.18	9.24	5.09	6.75	7.35
ENSRNOG00000002906	0.02	0.08	0.08	0.01	0.05	0.27	0.01	0.09	0.03	0	0.04	0.08	0.09	0.09	0	0.09	0	0.02	0.09	0.04	0.07	0.04	0.1	0.1	0.03	0.01	0	0	0.18	0.11
ENSRNOG00000054734	0	0.06	0	0	0	0	0	0	0.06	0	0	0	0	0	0	0	0	0.15	0	0	0	0	0	0	0	0	0	0	0	0
ENSRNOG00000008754	13.24	10.73	15.93	13.05	9.23	11.83	15.92	13.72	13.88	13.12	12.85	13.53	10.46	9.23	13.24	7.76	11.51	8.82	4.9	7.65	7.2	7.52	9.97	10.42	10.26	13.59	8.32	15.51	15.1	12.21
ENSRNOG00000029096	0	0	0	0	0	0	0	0	0	0	0	0	0	0	0	0	0	0	0	0	0	0	0	0	0.02	0	0	0	0	0
ENSRNOG00000016852	3.17	3.5	4	3.29	3.03	2.96	3.3	4.92	2.94	3.05	2.67	2.61	2.77	3.84	4.49	5.94	2.5	3.2	3.01	2.88	2.69	2.33	2.48	2.75	3.16	3.08	4.81	3.71	3.16	2.82
ENSRNOG00000018716	1.63	1.59	1.16	1.79	1.79	2.11	1.32	1.6	1.52	1.32	1.3	1.63	0.93	1.05	1.05	1.31	1.56	2.03	0.99	1.01	0.99	1.83	2.38	1.75	1.22	1.17	1.06	1.73	2.02	2.1
ENSRNOG00000039390	1.95	1.59	3.66	1.22	1.03	1.36	2.67	5.27	2.35	2	1.74	1.45	2.02	1.8	1.9	1.11	1.69	1.17	1.37	1.28	1.44	1.2	1.06	0.59	1.89	1.97	3.47	1.43	1.87	2.11
ENSRNOG00000030328	9.26	11.7	7.12	10.75	8	11.02	7.11	9.34	6.57	9.15	7.17	8.06	5.94	9.22	8.03	10.2	7.78	9.89	8.11	6.41	6.79	10.15	8.4	10.23	5.85	6.57	10.1	10.53	10.28	9.27
ENSRNOG00000008560	1.14	1	1.4	2.26	2.13	3.13	1.17	2.11	1.46	1.9	1.2	1.32	1.2	2.32	1.59	0.86	2.33	2.49	1.24	1.08	2.18	1.44	1.91	1.73	1.23	1.53	1.06	1.49	1.82	2.58
ENSRNOG00000048676	0	0	0.04	0	0.03	0.06	0	0	0	0	0.03	0	0.03	0.03	0	0.06	0.03	0	0.03	0	0.03	0	0.03	0	0	0.03	0	0.07	0	0.03
ENSRNOG00000054347	0.36	0	0.88	0	0	0.71	0	0.42	0	0	0	0.45	0	0	0	0	0	0	0	0.36	0	0.29	0	0.36	0	0	0.37	0	0.7	0.38
ENSRNOG00000050100	0.06	0	0	0.05	0.23	0.22	0.2	0.13	0	0	0.06	0.07	0.12	0.23	0	0.05	0.21	0.06	0.15	0.17	0.3	0.09	0.17	0.17	0.06	0.22	0	0.06	0.27	0.24
ENSRNOG00000049868	0.09	0.03	0.04	0	0	0	0	0.04	0	0	0	0.08	0	0	0	0	0	0	0	0	0	0	0	0	0	0	0	0.03	0	0
ENSRNOG00000000787	10.09	10.22	16.61	11.77	17.81	7.72	15.81	3.87	22.06	48.45	18.06	13.88	14.43	27.67	5.94	14.86	7.87	9.92	15.94	7.24	12.2	6.81	9.33	6.12	21.85	19.72	45.69	47.64	11.03	54.79
ENSRNOG00000058193	1.04	0.75	2.46	2.59	2.04	1.74	1.3	0.61	1.02	2.03	2.69	1.74	0.4	0.64	0.28	0.16	0.9	0.54	0.25	0.17	0.4	0.89	1.82	1.4	0.37	0.53	0.61	1.84	2.68	1.63
ENSRNOG00000051440	1.65	1.65	1.65	2.24	1.83	2.22	1.63	1.66	2.01	1.72	1.96	2.08	1.38	1.79	1.76	1.21	1.66	1.72	1.92	0.94	1.79	2.12	1.74	1.89	1.76	1.52	1.56	2.75	2.48	2.45
ENSRNOG00000001079	10	13.48	13.01	10.46	8.55	9.69	13.44	15.89	16	8.93	11.11	11.68	14.16	9.7	15.96	10.81	15.67	13.76	10.35	13.19	13.06	8.89	8.12	9.31	12.67	13.18	13.61	9.02	11.45	8.75
ENSRNOG00000001544	31.42	27.77	21.41	33.44	45.3	40.99	35.29	23.16	23.02	41.35	34.68	48.72	20.63	21.03	15.65	19.81	26.03	36.87	18.66	19.09	23.39	64.78	69.65	48.26	11.55	27.06	17.85	49.12	46.06	39.33
ENSRNOG00000055920	0	0	0	0	0	0.44	0.26	0	0	0	0	0	0	0.19	0	0	0	0	0	0	0	0	0	0	0	0	0	0.25	0	0.24
ENSRNOG00000023650	33.9	39.26	35.42	34.12	33.4	32.82	30.97	34.59	29.16	35.35	32.31	34.95	29.34	32.77	27.47	30.99	28.31	29.73	34.29	34.19	27.53	32.16	31.74	30.65	26.69	29.28	37.19	33.01	34.22	31.79
ENSRNOG00000009689	15.92	16.89	11.02	22.01	22.56	24.2	12.99	13.88	10.81	10.87	11.82	15.31	11.51	15.3	13	19.84	15.08	20.21	13.24	11.91	11.33	23.38	19.47	19.04	9.17	11.16	11.68	22.1	24.63	19.75
ENSRNOG00000014191	9.83	10.48	10.28	10.35	8.8	9.96	11.81	11.09	13.22	11.17	12.79	14.43	8.57	7.58	8.69	5.43	10.27	9.34	7.75	7.02	10.58	9.3	10.96	10.71	9.04	9.35	6.7	11.14	10.4	9.58
ENSRNOG00000027057	3.12	4.1	3.04	3.46	3.02	4.17	3.25	4.56	3.57	4.38	3.9	3.5	3.57	3.36	3.64	5.17	3.62	3.33	3.9	2.76	3.3	3.9	3.84	3.98	3.55	3.59	3.91	4.4	4.18	4.32
ENSRNOG00000001829	6.38	6.91	5.29	5.82	8.5	9.76	5.08	5.39	3.67	5.49	4.08	6.19	4.34	4.31	3.85	9.54	2.4	5.47	4.59	5.11	3.53	9.56	7.97	6.44	3.13	3.8	4.48	6.27	8.19	8.83
ENSRNOG00000020539	131.93	111.57	241.62	175.68	141.51	115.68	215.68	165.85	214.97	226.36	239.15	169.95	138.93	138.66	196.48	90.75	153.32	118.97	80.98	121.81	141.93	103.88	101.76	142.82	186.64	212.08	156.76	179.56	148.87	141
ENSRNOG00000008444	1.16	1.36	1.04	1.76	1.1	1.59	1.17	1.19	0.9	0.51	0.68	0.81	1.1	1.14	1.3	1.19	1.37	1.31	0.93	0.88	0.82	1.09	0.74	1.02	0.95	0.75	0.98	1.08	1.41	1.15
ENSRNOG00000016619	96.17	141.99	159.91	102.06	111.91	91.24	128.9	141.49	132.67	168.87	194.46	139.43	142.42	108.12	116.73	73.98	115.17	97.71	131.43	154.57	158.22	97.65	124.81	76.06	142.89	134.43	124.53	84.44	88.21	87.01
ENSRNOG00000046526	0	0	0.1	0.04	0	0	0	0	0	0	0	0.1	0	0	0.14	0	0	0.04	0	0	0	0	0	0.04	0	0	0	0	0	0.09
ENSRNOG00000016731	66.41	72.6	87.36	93.17	58.42	66	51.75	68.01	69.55	105.06	69.13	62	52.59	65.68	46.29	46.91	27.52	45.05	89.71	51.33	68.66	72.72	78.95	59.13	96.98	73.57	87.35	100.71	62.09	98.42
ENSRNOG00000054029	0.34	0.65	0.03	0.18	0.64	1.39	0.34	0.09	0.15	0.03	0.31	0.85	0.48	0.26	0.18	0.69	0.07	0.18	0.48	0.47	0.49	1.04	0.26	0.13	0.2	0.25	0.3	0.59	0.95	1.72
ENSRNOG00000018829	109.59	100.2	127.59	91.08	79.6	74.39	109.13	124.46	126.46	123.73	111.83	93.68	105.28	98.61	112.76	82.86	88.68	89.51	121.9	110.84	108.08	80.26	92.97	75.91	131.74	123.56	114.61	83.97	78.14	82.73
ENSRNOG00000016214	2.73	2.55	2.2	3.4	2.93	2.84	2.38	2.29	2.75	2.26	2.19	2.32	1.61	2.07	1.87	1.18	2.93	2.53	1.72	1.66	2.41	3.44	2.6	2.36	1.79	2.13	1.38	3.24	3.43	2.58
ENSRNOG00000026965	50.72	63.93	45.74	29.09	47.36	34.87	57.39	53.19	64.09	45.39	47.48	49.94	53.03	60.29	52.93	68.23	50.54	53.62	48.98	54.9	54.37	42.95	54.04	42.35	61.69	53.47	93.43	41.97	32.77	54.18
ENSRNOG00000019264	78.66	73.47	89.97	63.39	55.49	55.39	83.34	81.59	97.52	78.76	81.39	67.96	94.49	85.14	93.37	127.52	79.63	72.92	76.34	89.29	83.33	57.75	63.25	73.68	121.5	97.31	108.4	63.23	59.07	60.52
ENSRNOG00000046336	0.3	0.34	0	0	0	0	0	0	0	0	0	0	0	0	0	0.29	0	0	0	0	0	0.24	0	0	0	0	0	0	0	0.31
ENSRNOG00000045568	12.58	12.3	10.52	6.86	6.06	9.09	11.44	12.26	14.65	10.53	8.88	10.05	11.83	10.58	14.75	13.75	8.03	11.12	10.83	11.45	12.6	6.73	8.99	8.63	14.51	12.05	15.17	9.28	8.35	7.17
ENSRNOG00000018343	45.8	44.15	39.71	44.27	40.83	40.79	37.61	42.31	37.41	39.27	41.12	43.16	41.26	45.59	39.89	45.1	42.11	41.94	48.04	54.46	40.67	39.93	44.48	43.91	38.03	39.72	40.2	41.04	41.06	38.51
ENSRNOG00000035572	0	0.39	0	0	0	0	0	0	0.4	0	0	0	0	0	0	0	0.32	0	0	0	0	0.56	0	0	0	0	0	0.39	0	0
ENSRNOG00000027142	0	0	0	0	0	0	0	0	0	0	0	0	0	0	0	0	0	0	0	0	0	0	0	0	0	0	0.02	0	0	0
ENSRNOG00000053599	4.21	4.26	3.59	4.29	4.38	5.37	4.51	4.32	4.7	4.12	4.4	4.67	4.09	3.89	4.15	4.54	3.93	3.74	4.04	3.33	4.37	3.93	3.91	3.82	3.8	4.44	3.47	4.42	4.81	4.46
ENSRNOG00000032856	0.06	0.07	0.05	0.06	0.04	0.08	0.14	0.07	0.19	0.13	0.07	0	0.07	0.05	0.14	0.04	0.02	0.14	0.15	0.02	0.13	0.12	0.18	0.1	0.02	0.1	0.08	0.14	0.04	0.15
ENSRNOG00000047303	4.97	4.53	4.85	3.76	4.69	5.55	4.22	4.3	5.22	4.45	5.17	5.06	5.81	4.18	3.08	4.24	4.36	4.46	5.02	4.11	3.89	5.41	4.06	4.68	3.25	4	4.5	4.67	7.31	6.72
ENSRNOG00000010353	30.21	36.26	26.31	29.24	28.21	29.8	30.48	35.81	28.54	30.67	30.07	32.73	29.45	35.78	33.1	33.67	34.31	30.91	36.49	34.18	38.61	29.72	29.12	30.99	30.87	32.56	37.67	32.45	27.1	29.31
ENSRNOG00000006237	0.54	0.53	0.72	0.67	0.37	0.5	0.6	0.72	0.74	0.75	0.62	0.46	0.58	0.59	0.52	0.75	0.54	0.35	0.47	0.51	0.43	0.42	0.44	0.6	0.75	0.8	0.69	0.91	0.63	0.8
ENSRNOG00000054489	615.52	821.63	933.76	849.19	745.82	636.24	752.28	840.92	686.44	829.78	895.89	710.85	791.93	936.37	667.8	647.02	691.92	594.93	815.19	771.75	652.24	722.33	554.38	663.85	742.8	654.69	745.11	738.95	736.1	620.19
ENSRNOG00000016752	72.22	57.17	56.2	28.41	45.25	59.21	55.82	64.73	68.21	46.27	61.27	97.73	96.95	53.02	69.65	56.19	110.79	91.73	137.69	105.51	95.47	108.25	121.57	98.37	110.11	86.56	79.08	43.49	33.07	66
ENSRNOG00000014970	0.06	0.2	0.14	0.12	0.06	0.16	0.2	0.28	0.08	0.23	0.19	0.14	0.16	0.28	0.26	0.06	0.04	0.11	0.13	0.06	0.25	0.12	0.13	0.19	0.09	0.08	0.1	0.14	0.22	0.14
ENSRNOG00000051327	0.3	0.62	0.22	0.53	0.81	0.18	0.14	0.42	0	0.3	0.2	0.23	0.52	0.05	0.53	0.06	0	0.42	0.11	0.54	0.43	0.44	0.67	0.18	0.39	0.65	0.12	0.27	0.71	0.77
ENSRNOG00000051564	10.72	7.35	9.15	7.28	7.91	7.14	7.8	8.05	10.74	6.09	7.65	6.83	7.08	8.24	9.35	5.38	7.65	7.98	5.56	5.88	6.49	5.99	6.18	4.87	8.92	8.87	7.09	8.82	10.82	5.2
ENSRNOG00000047914	4.07	2.87	6.23	4.81	3.74	3.82	4.61	3.16	4.06	4.85	5.29	4.09	2.16	3.08	3.09	1.64	2.73	2.54	1.16	2.42	2.49	2.58	2.45	2.32	3.12	3.26	2.4	3.92	3.48	3.62
ENSRNOG00000036819	0	0	0	0	0.09	0.04	0	0.05	0.05	0.06	0	0	0	0.04	0	0.04	0.04	0.04	0.04	0	0	0	0	0	0.1	0.09	0	0	0	0
ENSRNOG00000008301	996.03	851.23	911.66	698	657.66	624.5	813.5	863.31	930.08	916.54	820.29	821.58	1073.77	919.83	1071.97	731.99	635.34	683.86	681.73	1103.12	881.35	675.94	717.83	704.8	1255.43	1018.21	1236.56	706.96	646.56	612.5
ENSRNOG00000001839	0.84	0.47	0	0.72	0.1	0.05	0.22	0.11	1.48	0.06	0.15	0.06	0.15	0.31	1.22	0.09	0.04	0.18	0.21	0.37	0.17	0	0.05	0	0.2	0.18	0.38	0.16	0.27	0
ENSRNOG00000007405	3.22	3.29	3.81	3.19	3.07	3.07	3.86	4.12	4.74	3.03	4.31	4.54	3.42	3.33	3.44	1.37	2.79	2.55	2.9	3.45	3.68	2.46	2.54	3.09	3.82	3.93	2.91	3.34	3.63	3.31
ENSRNOG00000007012	0.4	0.61	0.58	0.66	0.56	0.62	0.44	0.64	0.68	0.28	0.37	0.4	0.32	0.41	0.7	0.27	0.54	0.47	0.31	0.35	0.58	0.41	0.23	0.26	0.37	0.5	0.33	0.64	0.72	0.53
ENSRNOG00000053230	11.44	10.05	8.86	11.99	12.02	11.04	8.21	9.17	7.87	9.91	8.07	8.75	5.77	7.95	5.5	8.03	5.77	8.95	6.13	6.46	5.67	9.6	10.42	8.63	5.55	6.2	7.65	11.72	11.52	12.27
ENSRNOG00000021987	1.11	1.19	1.73	2.05	2.29	0.98	2.44	6.12	1.31	0.86	3.63	1.16	1.33	1.34	1.68	0.38	0.2	0.53	1.07	0.84	1.22	1.37	0.57	0.6	0.58	2.11	0.83	1.32	1	1.56
ENSRNOG00000008278	4.45	5.3	3.74	4.67	5.12	5.79	4.08	5.26	4.54	4.78	5.28	5.98	5.12	4.25	4.25	4.5	5.56	5.07	5.89	5.31	5.62	5.78	4.81	5.18	4.57	4.35	4.44	4.82	5.09	5.48
ENSRNOG00000016936	53.89	61.72	46.93	56.55	46.27	52.66	48.47	64.06	53.56	47.34	49.56	46.07	54.54	60.84	56.39	46.49	69.86	65.82	53.17	49.61	50.94	44.59	45.13	46.13	58.38	61.24	52.75	58.79	62.44	53.1
ENSRNOG00000014310	3.44	3.82	2.81	4.43	3.5	4.29	3.07	3.36	3.34	2.06	2.89	2.97	2.21	4.27	2.63	1.51	3	3.22	2.51	2.1	2.77	2.3	2.45	4.9	2.09	2.52	1.3	5.2	3.85	3.42
ENSRNOG00000029470	10.05	10.53	13.48	9.06	8.25	9.36	11.01	12.41	11.78	11.59	12.82	11.58	11.94	10.26	11.58	11.68	11.48	11.53	13.87	13.64	13.86	9.1	8.42	11.35	14.13	13.59	14.93	11.72	10.06	9.88
ENSRNOG00000055401	0	0.01	0	0.02	0.02	0.01	0.01	0.07	0.01	0.02	0.05	0.02	0.02	0.03	0	0	0	0	0.05	0.01	0.03	0.01	0.01	0.01	0.05	0.01	0.02	0.03	0.04	0.02
ENSRNOG00000002811	0	0	0	0	0	0	0	0	0	0	0	0.01	0	0.03	0	0	0	0	0.02	0	0.01	0	0	0	0	0.01	0	0	0	0
ENSRNOG00000022572	0.06	0.04	0.04	0.03	0.03	0.16	0.08	0	0.08	0	0.03	0	0.07	0.11	0	0.03	0.03	0.06	0.06	0.03	0.17	0.05	0.1	0.06	0	0	0.23	0	0	0.03
ENSRNOG00000016447	3.76	3.82	2.28	4.3	4.19	4.41	2.98	2.99	3.32	2.47	2.55	3.15	2.76	3.18	2.74	3.35	3.63	4.38	2.79	2.57	2.74	4.25	3.21	3.74	2.5	3.15	2.48	4.92	4.37	3.08
ENSRNOG00000011572	28.7	31.52	30.34	25.79	21.66	26.69	28.05	28.25	31.57	32.09	28.7	32.57	25.77	24.46	29.34	26.52	27.2	29.03	26.12	26.34	28.85	26.71	24.32	26.87	30.67	30.54	27.27	28	26.95	26.98
ENSRNOG00000056490	0.19	0.26	0.15	0.1	0.5	0.97	0.13	0.24	0.13	0.17	0.13	0.43	0.26	0.13	0.13	0.36	0.06	0.16	0.16	0.22	0.14	0.57	0.3	0.16	0.06	0.06	0.09	0.24	0.54	0.88
ENSRNOG00000007334	0.11	0.06	0.13	0.03	0.03	0.03	0.19	0.22	0.03	0.23	0.06	0.03	0.17	0.18	0.14	0.08	0	0.16	0.2	0.19	0.22	0.09	0.11	0.13	0.11	0.05	0.19	0.06	0.1	0.14
ENSRNOG00000035596	0	0	0.46	0	0.38	0	0.44	0	0	0.46	0	0	0.4	0	0.65	0	0.35	0	0	0	0.33	0	0.37	0	0.4	0	0.38	0.42	0	0
ENSRNOG00000050073	0.26	0	0	0	0	0.26	0	0	0	0	0	0.33	0.56	0	0	0.26	0.24	0	0.96	0.26	0	0.21	0	0	0	0	0	0	0	0
ENSRNOG00000007089	103.64	94.64	148.99	102.08	96.48	91.52	115.04	129.24	113.99	83.35	88.47	94.49	98.89	113.13	133.56	106.21	138.11	102.57	73.97	111.51	101.2	100.07	96.32	111.66	97.75	107.52	117.24	94.87	94.13	90.91
ENSRNOG00000050416	0	0	0	0.02	0	0	0.02	0	0	0	0	0	0	0	0	0	0	0	0	0	0	0	0	0	0	0	0	0	0	0
ENSRNOG00000022163	0.74	0.21	0.11	0.18	0	0.18	0	1.08	0	0.11	0.5	0.12	0.3	0.46	0.16	0.09	0.09	0.27	0.59	0.09	0.17	0	0.09	0.09	0.3	0.27	0.38	0.52	0.09	0.1
ENSRNOG00000027459	11.3	10.71	11.28	8.67	7.62	6.97	9.55	11.77	13.01	9.83	11.81	9.64	10.68	8.26	9.93	6.09	7.57	7.08	10.18	9.62	10.46	6.55	6.72	6.38	12.51	11.86	12.39	7.9	7.25	6.37
ENSRNOG00000060282	0	0	0	0	0	0	0	0	0.32	0	0	0	0	0.23	0	0	0.25	0	0	0	0	0.22	0.27	0	0	0	0	0	0	0.29
ENSRNOG00000055079	4.77	5.07	3.51	5.39	3.34	5.38	3.6	3.38	3.64	4.78	4.15	3.58	3.14	2.54	2.52	5.48	2.81	3.86	3.79	2.55	2.23	5.31	3.17	3.59	1.87	3.36	3.03	4.37	4.23	4.61
ENSRNOG00000020142	1.02	0.85	1.57	1.48	1.23	0.85	1.29	1	1.43	1.36	2.01	1.08	1.06	0.88	1.45	0.34	0.73	0.78	0.9	1.08	1.63	0.67	0.98	0.58	0.81	1.22	0.59	1.57	1.48	0.8
ENSRNOG00000059140	13.6	23.76	15.42	17.02	10.57	14.12	15.67	23.73	19.6	19.02	15.1	9.37	15.49	13.99	16.21	10.37	14.52	11.35	10.4	11.18	11.34	8.24	5.97	4.08	14.67	16.52	32.66	14.7	19.91	8.52
ENSRNOG00000048350	0	0	0	0	0	0	0	0	0	0	0	0	0	0	0	0	0	0	0	0	0	0	0	0	0	0	0	0	0.01	0
ENSRNOG00000013526	11.4	12.44	13.97	16.41	11.21	12.06	14.3	13.72	12.39	10.53	13.75	14.49	14.71	15.65	12.76	13.03	15.54	15.81	13.03	13.4	10.14	13.96	11.36	9.8	16.28	15.2	18.12	11.09	13.24	11.84
ENSRNOG00000035409	0.38	0.43	0	0	0	0.38	0.45	0	0	0	0.41	0.48	0	0	0	0	0	0	0	0	0	0	0	0	0	0	0	0	0.38	0
ENSRNOG00000008141	0.09	0.1	0	0.21	0	0.09	0	0.05	0.1	0.27	0.05	0	0	0	0	0.08	0.08	0.3	0	0	0	0	0	0.13	0.05	0	0.4	0	0.04	0
ENSRNOG00000010370	54.65	74.64	66.29	54.08	51.01	51.98	58.71	69.44	63.02	58.85	63.15	64.24	62.87	56.91	59.85	54.92	67.42	92.08	67.05	67.6	74.34	56.14	53.11	55.98	62.04	60.05	75.57	58.35	59.38	54.34
ENSRNOG00000047689	0	0	0	0	0	0	0	0	0	0	0	0	0.61	0	0	0	0	0	0	0	0.26	0	0	0	0	0	0	0	0	0
ENSRNOG00000026120	3.29	5.78	4.72	5.41	4.26	6.17	4.18	3.73	4.57	2.46	3.63	6.03	3.73	4.6	5.17	2.41	4.69	4.32	3.1	3.37	4.9	6.59	4.91	6.34	3.64	4	3.08	5.92	7.13	4.38
ENSRNOG00000001844	1.47	1.35	1.06	1.55	1.07	1.19	1.29	0.98	1.6	0.7	1.07	1.21	0.91	1.37	1.18	0.61	1.22	1.02	0.95	0.85	1.13	0.89	0.62	0.79	1.1	1.05	0.91	1.25	1.07	0.78
ENSRNOG00000019277	113.23	109.55	93.59	97.1	98.65	102.14	80.83	89.34	70.52	81.41	83.79	89.57	74.73	86.57	80.06	91.13	82.61	95.84	81.84	79.57	71.31	106.85	101.04	109.95	61.06	69.6	82.45	95.55	95.58	103.52
ENSRNOG00000027042	0.02	0	0.02	0.06	0.2	0.06	0.04	0.04	0.02	0	0.09	0.02	0.09	0.05	0.06	0.02	0	0.06	0.04	0.1	0.24	0.09	0.16	0.13	0	0.02	0	0	0.02	0.03
ENSRNOG00000048037	0	0	0	0	0	0	0	0	0	0	0	0	0	0	0	0	0	0	0	0	0	0	0	0	0	0.03	0	0	0	0
ENSRNOG00000022868	2.76	3.88	3.46	4.38	3.23	2.78	3.64	3.96	3.22	2.99	4.44	2.94	2.88	4.95	2.52	1.48	3.79	2.77	3.52	2.91	3.41	3.15	3.11	3.3	2.55	3.27	1.82	3.88	3.4	3.37
ENSRNOG00000061081	0	0	0	0	0	0	0	0	0	0	0	0	0.16	0	0	0	0	0	0	0	0	0	0	0	0	0	0	0	0	0.16
ENSRNOG00000018853	1.88	1.48	4.84	1.28	2.96	1.74	3.84	1.45	5.64	1.36	2.97	1.74	0.44	1.32	0.77	0.53	1.29	1.6	1.34	1.14	2.98	0.73	1.19	0.89	1.82	3.44	1.15	1.79	1.99	0.78
ENSRNOG00000048365	0	0.04	0.05	0.05	0	0.02	0	0.01	0.06	0.02	0.04	0.06	0.03	0.04	0	0.02	0.02	0.05	0.01	0	0.03	0.02	0.02	0	0.01	0.06	0.01	0.07	0.01	0
ENSRNOG00000039680	0.18	0.24	0.13	0.28	0.18	0.19	0.53	0.44	0.05	0.32	0.23	0.11	0.19	0.34	0.24	0.07	0.1	0.18	0.15	0.07	0.08	0.02	0.06	0.03	0.11	0.28	0.29	0.3	0.12	0.1
ENSRNOG00000020655	0.1	0.04	0.08	0.06	0.34	0.23	0.08	0.11	0.15	0.04	0.07	0.16	0.25	0.03	0	0.1	0.3	0.29	0.15	0.26	0.09	0.53	0.49	0.36	0.07	0.1	0.1	0.07	0.13	0.14
ENSRNOG00000050663	0	0	0	0.03	0	0	0	0	0	0	0	0	0	0	0	0	0	0	0	0	0	0	0	0	0	0	0	0	0	0
ENSRNOG00000000590	0.07	0.05	0.04	0.06	0.05	0.04	0.04	0.04	0.03	0.03	0	0	0.08	0.02	0.08	0.08	0.04	0.04	0.06	0.1	0.02	0.04	0.13	0.08	0.04	0.03	0.02	0.06	0.06	0.07
ENSRNOG00000015406	15.61	16.64	25.73	17.98	19.32	15.42	18.92	18.59	26.76	21.27	22.54	23.55	15.14	20.03	18.36	7.41	10.67	13.39	17.8	15.11	24.19	10.22	11.92	10.23	21.85	24.52	16.87	17.67	14.67	13.09
ENSRNOG00000022741	11.27	11.25	10.33	11.17	9.17	9.3	10.49	12.09	11.67	10.55	11.23	9.87	9.92	9.54	10.3	8.81	8.65	7.81	10.79	11.53	12.42	8.06	8.1	8.41	9.4	10.57	10.55	11.75	10.56	10.1
ENSRNOG00000011348	4	4.25	3.15	6.08	6.55	6.15	4.66	4.38	3.63	3.32	4.04	6.3	4.55	4.76	3.83	2.73	5.41	5.65	3.5	4.6	4.67	4.94	6.01	4.35	3.15	3.65	3.43	4.43	5.55	5.77
ENSRNOG00000015496	225.21	222.31	178.47	215.98	186.07	187.15	162.88	186.19	184.29	176.44	154.02	187.31	181.2	217.42	228.71	152.17	206.45	227.4	194.03	204.71	185.03	212.4	184.99	263.42	185.2	169.46	242.39	191.08	176.96	171.49
ENSRNOG00000020942	3.17	5.14	5.67	4.74	4.64	3.68	4.12	6.29	6.78	7.74	5.7	4.57	5.4	6.41	4.5	4.04	4.08	4.05	5.51	5.89	7.06	4.68	4.07	5.55	5.01	5.43	14.19	6.67	4.53	5
ENSRNOG00000003924	7.22	7.34	5.4	5.21	7.78	6.81	6.43	5.98	5.44	2.63	3.94	6.54	6.81	6.89	8.3	9.45	7.93	7.85	7.08	7.89	8.43	8.07	7.88	12.27	5.11	5.62	6.13	6.3	6.83	8.6
ENSRNOG00000047447	0.16	0	0	0	0	0	0.19	0	0.1	0.2	0	0	0	0	0	0	0	0.08	0.08	0	0	0	0	0.08	0	0.08	0	0	0.08	0.17
ENSRNOG00000039862	5.22	5.19	4.85	5.81	6.09	7.04	4.4	4.69	4.7	4.31	5	6.55	6.09	5.85	6.26	6.32	6.56	5.44	4.36	3.93	5.45	6.55	6.78	8	4.54	5.38	4.04	6.2	7.26	5.78
ENSRNOG00000048305	0.01	0	0	0	0.01	0.03	0.01	0	0	0.01	0	0.01	0.02	0	0	0.01	0	0.01	0	0	0.01	0.01	0.01	0.02	0	0.01	0	0	0.03	0.04
ENSRNOG00000037393	0	0	0.03	0	0	0	0	0	0	0	0	0	0	0	0	0	0	0	0	0	0	0.02	0	0	0	0.02	0	0	0	0
ENSRNOG00000022392	30.93	34.75	27.48	22.98	27.39	26.67	28.7	28.24	29.14	29.02	31.32	42.69	39.81	30.24	47.84	72.6	42.22	45.14	41.16	35.44	42.96	33.34	36.22	43.45	36.26	31.19	48.19	32.09	24.62	25.23
ENSRNOG00000001653	8.88	9.25	5.59	9.73	8.37	10	6.98	5.7	7.43	8.03	7.38	9.79	5.11	7.02	7.77	11.56	8.05	11.76	7.52	5.5	6.54	11.13	9.39	9.2	5.2	5.83	7.04	11.82	11.38	10.35
ENSRNOG00000015660	6.42	7.66	7.51	9.32	6.17	7.18	5.79	8.03	6.48	7.69	6.88	6.76	4.82	7.88	5.79	5.98	7.37	6	6.71	4.75	6.47	6.3	5.65	6.51	6.16	6.58	7.32	8.46	7.78	7.21
ENSRNOG00000003143	0.03	0	0	0	0	0.06	0.04	0	0.04	0	0	0	0.1	0.15	0.11	0	0.03	0	0	0.12	0	0.05	0	0	0.03	0	0.09	0.1	0.03	0.06
ENSRNOG00000053656	0.21	0.38	0.15	0.26	0.17	0.35	0.17	0.33	0.08	0.09	0.23	0.09	0.21	0.3	0.08	0.19	0.24	0.21	0.15	0.17	0.17	0.31	0.1	0.05	0.31	0.23	0.1	0.35	0.26	0.66
ENSRNOG00000005624	1.31	1.39	1.27	2.01	1.86	2.18	1.23	1.28	1.07	0.93	0.9	1.35	0.95	1.18	0.91	1.39	1.29	1.43	0.99	1.14	1.15	2.55	1.63	2.12	0.67	0.9	0.84	1.96	2.33	1.8
ENSRNOG00000043106	0	0	0	0	0.01	0	0	0	0	0	0	0	0	0	0	0	0	0	0	0	0	0	0	0	0.01	0	0	0	0	0
ENSRNOG00000006639	0.01	0	0	0.01	0.01	0.03	0	0.02	0.01	0	0	0	0	0.01	0	0	0	0.01	0.01	0.01	0.01	0	0.01	0.01	0	0.01	0	0.01	0.03	0.02
ENSRNOG00000058148	2.64	1.99	0	1.71	2.26	2.6	1.04	1.03	0.52	0.55	1.42	1.65	2.84	1.48	0.77	3.45	0.82	0.43	1.21	2.18	0.79	2.15	1.32	1.77	0.47	0.43	0.9	1.49	1.73	2.8
ENSRNOG00000021896	0	0	0	0	0	0	0	0.01	0	0	0	0	0	0	0	0	0	0	0.01	0	0.01	0	0.01	0	0	0.01	0	0	0	0
ENSRNOG00000054172	73.15	74.23	71.06	80.68	68.15	74.39	73.45	73.93	78.39	62.91	66.88	80.9	65.5	78.43	90.59	67.9	83.83	71.98	73.08	66.77	84.31	67.39	64.59	81.73	77.69	77.04	64.56	86.73	75.01	67.38
ENSRNOG00000007779	3.65	2.7	5.02	5.89	4.47	4.54	4.04	2.47	3.81	6.05	5.58	5.97	1.64	1.75	1.71	2.59	2.83	3.58	0.89	1.04	1.59	2.7	3.56	2.37	1.97	3.03	1.09	5.73	5.33	4.19
ENSRNOG00000043116	0.06	0.08	0.07	0.16	0.03	0.03	0.05	0	0.14	0.11	0.02	0	0.02	0.05	0.1	0.07	0.07	0.04	0.03	0.09	0	0.04	0.03	0	0.09	0.11	0.58	0.21	0.56	0.39
ENSRNOG00000048989	17.25	18.08	11.84	13.95	12.55	14.54	16.12	16.73	13.51	17.28	12.79	12.71	10.22	13.9	16.27	23.31	8.82	15.58	12.13	9.59	10.3	10.01	12.09	11.35	10.43	11.57	13.43	14.09	13.51	14.22
ENSRNOG00000057661	0.24	0.81	0.59	0.7	0.25	0.71	0.57	0.56	0.57	0.3	1.03	0.3	0.52	0.4	1.26	1.17	0.67	0.24	0.44	0.72	1.29	0.39	1.44	0.97	0.52	0.7	1.23	1.08	0.47	0.25
ENSRNOG00000009184	29	23.74	19.22	17.5	18.32	18.08	23.82	24.47	25.71	24.18	16.41	16.51	22.46	25.61	29.06	26.73	17.91	20.36	30.09	21.37	28.34	18.8	18.3	18.46	24.96	21.54	22.15	19	16.54	17.63
ENSRNOG00000029370	4.07	3.99	3.2	4.36	2.84	6.87	4.81	4.71	4.77	2.86	2.72	4.97	3.74	5.5	6.81	11.65	8.59	6.5	4.14	3.92	4.67	4.41	5.39	7.97	2.43	3.74	1.95	6.06	4.18	3.86
ENSRNOG00000016470	37.29	37.57	39.27	33.87	30.84	27.43	34.4	37.85	35.73	33.09	37.83	32.9	30.74	34.06	33	23.88	34.8	28.09	30.23	34.28	34.61	23.84	26.78	29.27	30.64	32.61	35.64	28.05	31.92	27.39
ENSRNOG00000055281	1.44	1.3	1.18	1.04	1.09	0.94	0.73	1.35	0.88	0.43	0.84	1.11	1.09	1.31	1.97	1.5	1.18	1.11	1.33	1.84	1.44	1.04	0.93	1.37	1.65	1.32	1.44	0.95	0.79	1.01
ENSRNOG00000005574	10.32	8.33	18.22	12.3	11.98	9.4	10.66	8.23	12.81	10.22	16.63	9.6	9.18	10.53	8.74	3.84	3.62	4.89	6.93	6.19	5.72	7.19	5.59	6.02	14.11	12.21	6.64	12.5	11.7	10
ENSRNOG00000060435	0.63	0.69	1.06	0.56	0.43	0.58	0.64	0.54	1.12	0.81	1	0.92	0.52	0.57	0.46	0.3	0.31	0.29	0.28	0.18	0.51	0.35	0.33	0.31	1	0.65	0.54	0.74	0.71	0.47
ENSRNOG00000012344	0.2	0.15	0.17	0.08	0.24	0.1	0.1	0.12	0.06	0.08	0.18	0.15	0.02	0.1	0.09	0	0.27	0.25	0.05	0.15	0.03	0.04	0.02	0	0.31	0.22	0.24	0.1	0.08	0.09
ENSRNOG00000053854	0.39	0	0	0	0	0	0	0	0	0	0	0	0	0	0	0	0	0	0	0	0	0	0	0	0	0	0	0	0	0
ENSRNOG00000020849	22.63	45.45	34.94	27.53	23.36	24.57	34.87	38.6	25.93	37.83	27.89	15.95	38.1	36.8	25.62	17.67	29.09	24.56	25.18	29.52	26.65	22.96	18.24	8.83	31.16	32.5	49.05	27.16	27.5	24.94
ENSRNOG00000053308	0	0	0	0	0.28	0	0	0	0	0	0	0	0	0	0	0	0	0	0	0	0	0	0	0	0	0	0	0	0	0
ENSRNOG00000018294	206.05	232.61	95.16	120.64	97.52	193.78	128.69	153.16	128.29	132.36	95.8	144.35	136.67	172.44	324.58	848.71	141.31	327.75	190.08	114.55	150.86	143.92	174.34	235.02	157.99	126.2	191.29	203.46	148.38	152.33
ENSRNOG00000010785	0	0	0	0	0	0	0	0	0	0	0	0	0	0	0	0.04	0	0	0	0	0	0	0	0	0	0	0	0	0	0
ENSRNOG00000041434	0.59	0	0	0.29	0.61	1.46	0	0	0.35	0	0	0.37	0.96	0	0	0.58	0	0.88	1.08	0.29	0	0.24	0.59	0.6	0	0	0.3	1	1.16	0
ENSRNOG00000020869	29.97	30.22	40.9	26.16	31.11	21.19	30.72	33.62	29.77	27.72	35.72	30.99	28.44	28.37	23.66	18.68	26.19	18.43	31.19	32.62	30.12	21.25	23.19	20.94	28.23	27.87	31.38	26.14	26.05	23.39
ENSRNOG00000022249	4.37	4.6	3.32	5.15	4.42	5.59	4.43	4.36	4.02	3.04	3.23	4.82	4.03	4.92	4.72	4.05	5.08	4.71	4.87	3.75	4.92	5.34	4.29	5.35	3.68	3.9	3.84	4.55	5.15	4.57
ENSRNOG00000026115	4.57	5.44	4.2	4.41	4.34	5.12	4.43	5.27	5.08	4.15	4.58	4.98	5.46	4.81	5.13	4.4	5.53	5.09	5.07	4.58	5.34	4.94	3.93	4.69	5.2	5.03	5.88	4.69	4.71	4.89
ENSRNOG00000061425	85.2	74.6	117.28	69.7	70.51	67.62	87.53	91.31	101.46	97.13	97.13	75.69	89.56	83.72	77.7	64.85	71.65	73.39	92.82	113.04	93.27	60.97	75.28	71.97	103.34	96.94	102.77	66.97	61.61	59.03
ENSRNOG00000010661	15.26	60.31	14.1	22.67	19.37	22.42	21.31	9.89	7.89	34.68	23.89	10.86	25.58	20.89	14.93	8.33	8.81	8.64	11.47	15.09	8.42	12.7	5.48	2.77	20.3	13.21	49.51	24.7	25.78	4.48
ENSRNOG00000001344	313.24	313.67	387.13	260.69	255.09	266.24	379.12	343.8	446.82	308.65	402.09	390.18	330.9	262.79	324.01	225.88	349.68	293.54	288.92	360.03	409.16	229.25	258.4	248.77	381.38	389.17	305.55	278.65	274.36	261.36
ENSRNOG00000019926	18.35	14.89	17.81	21.34	13.23	12.83	17.87	18.99	22.78	21.94	21.38	12.12	13.88	16.22	13.98	6.33	9.36	8.27	14.53	15.71	14.6	8.04	7.39	6.72	17.24	15.89	14.56	16.81	17.57	10.15
ENSRNOG00000005763	42.36	47.64	38.75	49.04	46.38	46.02	39.99	44.17	37.33	38.86	38	48.21	29.91	42.01	44.03	39.45	41.6	48.29	34.73	37.8	40.51	47.05	50.07	51.45	33.15	38.93	38.21	48.67	48.19	45.21
ENSRNOG00000014079	12.32	17.54	9.35	13.28	13.6	11.87	12.59	13.01	12.15	26.54	9.7	8.93	9.66	13.83	11.38	17.26	10.8	10.85	10.34	8.39	8.6	9.36	7.8	8.99	10.26	10.52	45.26	32.39	17.35	23.2
ENSRNOG00000032866	0.08	0	0	0	0	0	0	0	0	0	0	0	0	0	0	0	0	0	0	0	0	0	0	0	0	0	0	0	0	0
ENSRNOG00000042271	1869.22	1628.44	1680.91	1647.76	1560.47	1287.54	1422.06	1642.42	1476.62	1861.63	1676.62	1427.75	1759.77	1986.43	1944.74	1377.04	1455.33	1517.29	2265.98	2079.81	1882.93	1334.96	1355.73	1475.59	2161.59	2140.54	2747.75	1702.36	1413.96	1079.51
ENSRNOG00000019578	1513.48	1504.97	2013.3	1676.18	1515.18	1481.07	1413.82	1901.2	1469.23	1990.47	1815.64	1526.88	1796.02	1717.76	1385.57	1667.9	1322.77	1378.84	1805.63	1827.52	1441.01	1440.24	1320.97	1255.01	1658.75	1463.02	1536.12	1380.93	1382	1333.77
ENSRNOG00000004476	39.78	20.05	70.69	69.27	71.45	30.53	36.01	18.78	65.34	52.78	56.36	29.81	16.66	27.4	15.4	9.11	13.87	16.82	9.88	16.79	21.87	37.43	52.1	31.8	31.77	45.33	30.54	50.58	53.46	24.45
ENSRNOG00000003915	9.76	7.5	10.35	6.45	5.82	5.81	10.73	9.79	10.67	7.7	7.84	7.13	8.45	8.95	9.95	5	9.16	7.53	6.25	8.59	8.85	6.22	7.48	7.16	8.41	9.03	8.29	6.03	5.58	6.37
ENSRNOG00000009401	27.84	33.87	35.65	44.35	38.71	36.59	30.66	29.28	34.19	38.71	38.9	36.95	20.41	25.7	23.15	32.42	27.18	30.95	25.3	22.94	23.32	32.21	34.62	28.48	23.89	29.17	33.48	47.27	42.31	39.41
ENSRNOG00000039902	50.52	42.56	67.93	75.61	52.37	62.75	46.91	57.51	59.77	57.01	67.93	40.74	39.85	44	33.39	14.95	27.62	37.23	38.19	36.92	75.41	22.1	30.43	40.71	31.23	37.88	32.43	75.06	75.09	45.01
ENSRNOG00000014866	0.6	0.6	0.63	0.78	0.82	0.79	0.9	0.72	0.4	0.21	0.43	0.53	0.42	0.84	0.49	0.3	0.73	0.77	0.48	0.44	0.73	0.67	0.51	0.8	0.45	0.56	0.72	0.77	1.18	0.79
ENSRNOG00000012219	14.34	15.98	12.61	14.44	12.17	12.01	11.7	16.32	12.42	12.66	12.78	12.08	11.21	12.95	13.16	17.07	11.84	12.65	13.9	11.69	10.81	11.75	11.96	12.33	13.52	13.55	16.15	13.77	13.66	11.62
ENSRNOG00000039860	0	0	0	0	0	0	0	0	0	0	0	0	0	0	0.1	0	0	0	0	0	0.05	0	0	0	0	0	0	0	0	0.06
ENSRNOG00000010843	3.51	4.19	5.59	5.39	3.99	4.86	4.76	5.55	4.09	3.11	3.53	4.23	4.39	4.95	4.58	2.81	7.39	4.03	3.19	4.61	4.68	5.26	3.58	3.8	5.01	5.31	3.91	4.68	4.98	3.97
ENSRNOG00000022566	0.07	0.08	0	0.07	0.08	0.07	0	0.09	0	0.09	0	0	0	0	0.13	0	0.07	0	0.07	0.07	0	0.06	0	0.07	0.08	0	0	0	0.07	0.08
ENSRNOG00000043249	3.11	7.91	4.78	5.15	7.24	7.42	7.73	6.37	7	5.5	11.17	11.07	7.47	5.42	7.37	8.61	12.74	12.23	5.85	5.2	8.42	7.36	14.65	10.49	6.99	7.57	3.82	5.1	3.92	7.23
ENSRNOG00000048070	18.84	2.17	19.12	30.76	10.68	33.75	17.36	29.46	4.03	2.38	9.67	4.45	17.15	11.4	9.06	25.57	2.38	10.62	6.9	7	3.33	1.97	4.71	2.15	3.36	3.13	4.32	16.13	43.47	27.82
ENSRNOG00000010629	16.31	17.92	16.96	13.17	13.52	11.97	16.66	16.47	17.84	16.38	16.12	13.44	16.05	16.11	21.8	20.22	16.04	15.51	21.52	17.1	17.43	11.23	13.5	11.54	19.95	15.7	24.03	14.15	16.9	14.7
ENSRNOG00000028341	12.06	11.9	9.18	11.51	10.82	11.17	11.76	12.42	11.75	9.3	9.39	11.22	11.78	11.56	12.82	11.66	12.4	13.42	11.95	9.27	12.29	12.9	11.83	13.36	12.2	11.82	11.66	12.87	11.1	10.61
ENSRNOG00000029556	0	0	0	0	0	0	0	0	0	0.02	0	0	0	0	0	0	0	0	0	0	0	0	0	0	0	0	0	0.01	0	0
ENSRNOG00000015472	0	0	0	0	0	0	0	0	0	0	0	0	0	0	0	0	0	0	0	0	0	0	0.02	0.02	0	0	0	0	0	0
ENSRNOG00000018784	0.06	0.04	0.02	0.02	0.05	0	0	0.08	0.05	0	0.03	0.01	0.03	0.07	0.03	0	0.01	0	0.01	0.02	0.09	0	0.01	0.02	0.04	0.13	0	0.06	0.02	0
ENSRNOG00000002210	78.35	87	86.22	66.95	70.02	65.71	82.49	85.58	80.07	70.13	77.22	86.38	87.36	83.11	85.96	63.94	89.97	86.7	100.07	111.54	118.22	78.35	85.14	82.58	81.7	87.5	80.02	68.34	67.29	70.46
ENSRNOG00000043280	0.01	0	0	0	0	0.01	0	0	0.02	0	0	0	0	0.02	0.01	0	0.01	0.01	0	0.02	0.01	0	0	0.03	0	0	0	0	0	0
ENSRNOG00000009239	0.07	0.1	0.14	0.19	0.31	0.19	0.19	0.32	0.25	0.09	0.18	0.13	0.06	0.46	0.39	0.07	0.05	0.05	0.17	0.18	0.54	0.12	0.14	0.33	0.11	0.17	0.05	0.24	0.16	0.2
ENSRNOG00000030622	0.89	0.75	0.69	1.44	1.49	1.26	0.75	0.82	0.99	0.92	0.8	0.71	0.67	0.82	0.53	0.42	0.84	1.1	0.59	0.56	0.77	1.14	0.86	0.99	0.4	0.75	0.67	1.08	1.4	1.05
ENSRNOG00000002790	1.1	1.35	1.12	1.45	1.15	1.24	1.12	1.57	0.84	0.68	0.82	1.4	0.83	0.95	1.36	0.9	0.86	0.83	0.97	0.96	0.98	1.33	0.97	1.12	0.73	1.26	0.95	1.18	1.43	0.95
ENSRNOG00000038744	0	0	0	0	0	0	0	0	0	0	0	0	0.06	0	0	0	0	0	0	0	0	0	0	0	0	0	0	0	0.06	0
ENSRNOG00000027432	0	0	0	0	0.03	0	0	0.04	0	0	0	0	0	0.08	0.11	0	0	0	0.06	0.03	0.03	0	0	0.03	0	0.03	0	0	0.06	0
ENSRNOG00000016672	0.08	0.04	0	0.04	0.12	0.06	0.09	0.04	0	0.02	0.02	0.09	0.14	0	0.03	0.09	0	0.04	0.02	0.11	0.05	0.11	0.04	0.02	0.06	0.02	0.08	0	0.13	0.12
ENSRNOG00000003836	0.02	0.08	0	0.03	0.04	0.07	0.02	0.08	0	0.09	0.08	0.09	0	0	0.03	0	0	0	0	0	0.02	0.03	0.04	0.02	0	0	0.04	0.08	0.03	0.13
ENSRNOG00000021006	39.6	37.99	46.94	39.04	32.35	33.49	40.35	45.37	48.06	50.85	47.68	40.57	37.97	35.38	40.17	29.86	28.5	31.33	39.4	40.6	39.96	29.11	36.56	38.14	48.37	46.9	48.94	36.04	30.93	27.09
ENSRNOG00000013973	176.28	2.44	473.67	512.4	208.93	237.68	241.14	236.65	318.13	285.17	116.25	232.38	353.97	286.69	495.83	814.37	132.58	1382.11	553.51	528.12	898.76	484.54	593.94	1838.61	587.29	284.37	304.16	217.91	230.85	601.45
ENSRNOG00000007467	114.73	140.27	109.94	138.54	101.74	86.04	116.15	117.44	176.73	159.31	173.45	140.22	181.58	147.81	150.93	104.57	165.14	119.32	268.91	150.21	216.51	209.3	170.31	229.97	208.5	156.73	217.61	162.65	129.61	130.52
ENSRNOG00000016656	0.04	0	0.12	0.06	0.02	0.04	0.07	0.05	0.07	0.15	0.02	0.07	0	0.1	0.17	0	0	0	0.02	0.14	0.07	0.02	0.06	0	0	0.04	0.04	0	0.14	0.1
ENSRNOG00000059485	0.19	0.06	0.09	0.22	0.13	0.15	0.1	0.07	0.06	0.15	0.19	0.17	0.1	0.14	0.13	0.13	0.1	0.24	0.14	0.11	0.11	0.13	0.16	0.24	0.15	0.11	0.05	0.14	0.18	0.22
ENSRNOG00000015438	1.44	1.41	1.14	2.3	1.48	1.09	0.9	1.25	1.84	1.14	1.67	0.94	1.27	0.74	0.98	0.59	0.66	0.57	0.95	1.65	0.93	0.61	0.91	0.81	0.49	1.69	1.16	2.14	1.13	0.87
ENSRNOG00000002266	0	0	0	0	0	0	0	0	0	0	0	0	0	0	0	0	0	0	0	0	0	0	0	0	0	0	0	0	0.03	0
ENSRNOG00000007754	0	0	0	0	0.02	0	0	0	0	0	0	0	0	0	0	0.02	0.04	0	0	0	0	0	0	0	0	0	0	0	0.02	0.02
ENSRNOG00000049403	0.07	0	0	0	0.04	0.14	0.13	0	0	0.05	0.04	0	0	0.09	0	0	0.03	0	0	0.04	0.03	0.06	0.15	0.07	0.08	0	0	0.08	0.04	0.04
ENSRNOG00000055845	2.07	1.41	1.02	2.02	1.28	0.82	0.98	0.48	0.49	1.03	0.45	0.52	2.23	1.39	0.72	0.41	1.15	1.23	0.38	0.82	0.37	0.68	1.66	2.09	0.45	1.21	1.28	1.4	1.63	3.53
ENSRNOG00000002736	2.56	2.68	1.69	2.35	2.66	2.51	2.51	2.47	1.91	1.66	1.71	2.23	1.81	2.36	1.99	1.85	1.91	1.93	1.71	1.7	2.07	2.39	2.06	1.96	1.46	1.6	1.86	2.87	2.55	2.12
ENSRNOG00000058973	1.96	2.12	1.36	2.33	2.19	3.25	1.83	1.9	1.48	1.4	1.2	2.01	1.44	1.67	1.54	1.95	2.03	2.58	1.47	1.51	1.54	2.68	1.99	2.14	1.43	1.83	1.61	2.58	3.17	2.59
ENSRNOG00000001456	5.42	6.18	3.97	7.58	5.95	6.85	5.13	5.81	5.03	4.56	5.05	5.94	4	4.81	5.24	7.41	5.58	6.05	5.53	3.74	5.4	6.35	5.93	6.96	4.34	4.65	4.87	7.38	7.03	5.42
ENSRNOG00000001339	18.69	19.84	21.98	16.86	16.09	15.82	18.5	22.14	21.88	24.47	21.81	18.29	21.23	19.3	18.51	14.67	16.18	14.23	23.5	23.9	22.25	14.36	15.91	15.87	25.27	24	28.9	15.48	15.37	14.17
ENSRNOG00000019614	2.18	3.72	2.27	3.58	2.73	3	3.11	4.6	1.83	3.67	2.76	1.04	3.06	3.71	2.78	1.59	1.82	1.85	3.01	2.94	2.5	1.09	0.72	0.63	1.79	2.17	3.63	3.12	3.63	1.58
ENSRNOG00000000414	0.72	1.01	0.37	0.48	0.81	1.22	0.8	0.53	0.6	0.53	0.57	0.91	0.74	0.77	0.67	1.62	0.85	0.95	0.98	0.73	0.81	1.46	1.31	1.09	0.65	0.58	0.51	0.85	0.73	0.98
ENSRNOG00000029844	0	0	0	0	0	0	0	0	0	0	0	0	0	0.02	0	0	0.02	0	0.02	0	0	0	0	0	0	0	0	0	0	0
ENSRNOG00000019568	195.39	169.96	184.28	174.88	150.68	154.92	240.4	225.92	199.42	285.61	182.4	190.31	238.5	191.03	245.59	268.67	166.68	188.54	248.85	217.77	201.75	211.1	171.01	282.9	308.34	264.45	232.56	206.76	186.23	174.24
ENSRNOG00000049430	17.85	21.45	29.5	21.02	19.14	18.13	18.09	26.32	24.75	25.59	22.53	21.33	17.74	18.84	14.08	11.1	14.02	14.72	18.5	17.41	18.17	15.98	17.63	15.66	18.93	22.09	18.9	21.5	20.24	20.69
ENSRNOG00000002004	0.78	0.37	0.33	0.22	1.04	0.3	0.43	0.71	0.56	0.45	0.83	0.49	0.69	1.17	0.49	0.21	0.25	0.36	0.46	0.5	0.62	0.23	0.42	0.45	0.39	0.9	0.3	0.52	0.63	0.21
ENSRNOG00000027914	30.52	27.63	35.57	33.45	23.56	19.87	29.21	29.73	39.74	40.76	36.51	24.42	22.41	20.73	23.67	16.28	16.66	19.98	23.87	21.85	20.83	24.49	22.91	22.72	38.3	32.31	41.82	28.91	23.55	21.89
ENSRNOG00000000801	2.88	3.28	2.76	4.02	3.32	3.65	3.01	3.03	2.77	4.41	2.24	2.59	2.87	3.4	3.72	2.97	4.47	3.26	2.83	2.61	2.99	2.16	2.75	2.66	3.77	3.26	3.69	4.87	3.56	3.86
ENSRNOG00000049092	0	0.01	0	0	0	0.01	0.01	0	0	0	0	0	0	0	0	0	0	0	0	0	0	0	0	0	0.01	0	0	0.01	0	0.01
ENSRNOG00000001960	0.04	0.06	0.01	0.1	0	0.07	0	0.18	0.03	0.01	0	0.07	0.01	0.13	0.02	0.01	0.01	0.04	0.06	0.03	0.19	0.14	0.06	0.14	0	0.03	0	0.06	0.21	0.18
ENSRNOG00000020674	1080.77	1154.51	1447.94	925.15	952.18	913.73	1023.83	1264.04	1022.17	1422.14	1210.97	1025.72	1176.08	1114.84	932.32	916.56	841.09	838.43	1162.67	1286.13	1069.57	763.92	858.48	730.23	1235.98	1132.88	1310.22	812.18	816.54	826.57
ENSRNOG00000043124	0	0	0	0.02	0	0.06	0.02	0	0	0	0.04	0.02	0	0	0	0	0	0	0	0	0	0	0.02	0.02	0	0	0.06	0.02	0	0
ENSRNOG00000012206	32.08	33.23	25.72	29.95	28.43	28.49	28.77	29.23	33.16	27.17	24.36	29.41	29.65	33.52	33.34	27.81	32.47	34.08	29.06	28.99	30.06	29.83	29.98	29.55	32.05	31.86	29.09	35.04	30.14	26.45
ENSRNOG00000037736	0	0	0	0	0	0	0	0	0	0.1	0	0	0	0	0	0	0	0	0	0	0	0	0	0	0	0	0.09	0	0	0
ENSRNOG00000038437	0	0	0.06	0.04	0	0	0.05	0	0	0	0	0	0	0	0.16	0.04	0	0	0.04	0.04	0	0.04	0	0	0	0	0	0	0	0.1
ENSRNOG00000045955	0	0	0	0	0.05	0	0	0.06	0	0	0	0.06	0	0	0	0	0	0	0	0	0	0.04	0	0.05	0.15	0.05	0.1	0	0	0
ENSRNOG00000055162	0	0	0	0.26	0.28	0	0	0.32	0	0	0	0	0	0	0	0	0	0	0	0	0	0	0	0	0	0	0	0	0	0
ENSRNOG00000055394	0.74	0.42	0	0	0.77	0.55	0	0.22	0.22	0.69	0	0	0.2	0.16	0	0.55	0	0	0.68	0.37	0	0.45	0.56	0.19	0	0	0.19	0.21	0	0.79
ENSRNOG00000001117	0.18	0.29	0.21	0.18	0.14	0.23	0.28	0.41	0.32	0.14	0.27	0.22	0.25	0.22	0.27	0.2	0.2	0.19	0.25	0.28	0.28	0.22	0.13	0.22	0.38	0.47	0.39	0.2	0.29	0.19
ENSRNOG00000059715	2.26	2.39	2.18	3.9	3.09	2.73	2.48	2.66	2.88	2.75	3.19	2.74	1.5	2.68	2.46	1.39	2.54	2.46	1.86	1.37	2.52	2.28	3.04	2.38	1.69	2.86	1.49	3.26	3.63	2.56
ENSRNOG00000025310	17.65	15.12	18.12	16.26	14.27	9.98	13.6	16.87	15.74	17.18	17.26	11.66	13.63	14.97	11.29	11.29	13.16	11.27	11.28	12.62	10.8	10.71	11.02	13.19	12.72	14.66	16.4	13.55	15.49	12.92
ENSRNOG00000006002	1.49	1.21	1.13	1.2	0.87	1.11	1.22	1.6	1.64	0.96	0.86	1.17	1.33	1.18	1.51	1.6	0.99	1.1	1.38	1.5	1.52	1.04	1.04	1.12	1.62	1.38	2.1	1.2	1.03	0.89
ENSRNOG00000040122	2.92	2.93	3.48	2.41	5.04	1.99	2.83	3.1	2.79	3.18	4.57	2.24	3.59	2.28	1.62	1	1.3	1.48	2.32	3.85	2.75	0.5	1.16	0.34	3.82	3.17	1.94	2.51	2.34	1.4
ENSRNOG00000051170	15.36	21.89	16.8	16.78	17.41	27.59	16.68	17.25	15.7	12.94	13.39	24.4	17.7	15.82	18.8	24.08	22.35	22.89	17.96	16	15.51	23.98	17.12	21.58	13.13	12.22	12.3	23.99	26.15	21.53
ENSRNOG00000000888	52.4	57.61	41.05	53.33	57.73	50.95	44.22	43.11	38.54	53.38	45.31	61.01	40.17	45.37	35.67	42.12	49.18	49.94	40.68	48.56	41.31	68.71	64.46	61.84	34.11	40.45	40.86	47.06	53.48	57.22
ENSRNOG00000014215	67.61	72.62	48.71	42.58	75	42.01	68.12	42.49	53.84	46.09	56.57	65.53	80.26	59.91	51.51	37.92	52.2	49.07	80.63	71.95	80.89	73.28	58.36	65	59.32	62	50.86	26.03	33.73	46.8
ENSRNOG00000026917	0.23	0.23	0.25	0.25	0.16	0.13	0.21	0.33	0.27	0.19	0.06	0.23	0.33	0.19	0.22	0.23	0.14	0.1	0.24	0.23	0.25	0.1	0.1	0.23	0.28	0.35	0.21	0.26	0.28	0.05
ENSRNOG00000003191	1.97	2.03	1.54	2.86	3.09	3.5	1.67	1.62	1.33	1.64	1.95	1.85	1.04	1.79	1.46	2.79	1.54	1.84	1.24	0.83	1.52	2.2	2.03	2.09	1.06	1.53	0.96	3.19	3.44	2.9
ENSRNOG00000009153	1.79	6.94	2.8	4.13	2.35	1.7	7.12	13.07	5.74	3.8	4.67	2.75	5.05	10.95	7.13	0.26	1.62	5.73	8.69	2.66	9.71	4	1.55	7.74	2.19	3.71	1.33	9.29	3.73	6.85
ENSRNOG00000017123	1077.99	1425.35	1058.45	1148.89	1405.56	967.47	1065.09	1194.73	1023.16	1715.09	769.33	748.94	1126.96	1445.19	1181.54	1128.39	821.63	926.57	1031.77	1071.55	929.21	1279.42	840.22	719.21	997.33	847.55	2925.52	1581.45	1149.3	1059.06
ENSRNOG00000051232	7.47	8.54	6.43	9.75	8.18	7.01	6.6	6.91	5.64	5.08	6.11	8.6	5.49	7.45	5.87	6.43	8.36	8.38	7.08	6.88	6.6	8.64	7.1	7.46	5.28	6.46	5.58	7.76	8.8	6.26
ENSRNOG00000051302	0	0	0	0	0	0	0	0	0.02	0	0	0	0	0.01	0	0	0	0	0	0	0	0	0	0	0	0	0	0	0	0
ENSRNOG00000048577	0.64	0.68	0.5	0.93	1.02	0.94	0.6	0.71	0.57	0.45	0.33	0.85	0.37	0.5	0.37	0.38	0.39	0.63	0.4	0.33	0.59	0.57	0.75	0.61	0.45	0.55	0.31	0.81	1.02	0.77
ENSRNOG00000039057	0.14	0.21	0.18	0.29	0.24	0.23	0.17	0.14	0.15	0.05	0.11	0.16	0.18	0.12	0.16	0.17	0.26	0.3	0.08	0.09	0.18	0.28	0.23	0.32	0.12	0.14	0.12	0.15	0.28	0.3
ENSRNOG00000055413	0	0	0	0	0	0	0	0	0	0	0	0	0	0	0	0	0	0.06	0	0	0	0	0	0	0	0	0	0	0	0
ENSRNOG00000016412	30.13	20.73	42.15	45.84	37.34	21.79	31.86	26.57	48.18	49.52	43.01	28.15	22.3	31.4	19.78	9.14	19.43	20.07	9.4	25.49	18.39	15.59	20.31	14.74	36.47	42.63	18.95	28.53	31.4	19.82
ENSRNOG00000006120	3.2	2.26	3.45	4.34	2.52	2.34	2.97	2.53	4.22	2.52	3.38	3.17	1.77	1.51	1.95	1.41	2.78	2.51	0.9	0.82	1.43	2.96	3.6	3.56	1.89	2.86	1.34	3.61	3.31	2.52
ENSRNOG00000002338	1.1	1.01	0.71	1.14	1.31	1.47	1.03	1.06	1	0.96	1.16	1.3	0.58	0.67	0.91	0.69	0.94	1.32	1.55	0.95	1.04	1.62	1.39	1.42	0.76	1.01	0.76	1.26	1.46	1.55
ENSRNOG00000061807	0	0	0	0	0	0	0	0	0	0	0	0	0	0	0	0	0	0	0	0	0	0.22	0	0	0	0	0	0	0	0
ENSRNOG00000035519	0	0	0	0	0	0	0	0	0	0	0	0	0.35	0	0	0	0.3	0	0	0	0	0	0	0	0.35	0	0	0	0.32	0
ENSRNOG00000002436	20.26	17.73	14.43	20.48	27.59	15.71	16.67	14.8	16.62	14.4	17.27	15.77	21.88	27.49	20.48	26.43	25.7	30.36	26.66	26.43	24.38	35.28	24.91	30.62	24.78	19.54	18.25	19.69	16.06	19.47
ENSRNOG00000049193	0	0	0	0	0	0	0	0.33	0	0	0	0	0	0.08	0	0	0	0.19	0	0	0	0	0	0	0	0.09	0.1	0	0	0
ENSRNOG00000059878	1.88	1.05	0.68	1.03	0.75	0.97	0.99	1.13	1.4	0.91	1.12	0.75	0.92	1.03	0.87	1.02	0.75	0.64	0.91	1.2	0.86	1.01	0.82	0.94	0.96	0.96	1.69	1.04	0.66	0.94
ENSRNOG00000010005	3.53	4.14	5.31	5.14	3.98	3.78	4.46	5.46	5.48	5.3	6.24	4.92	3.86	3.76	4.04	2.46	3.63	3.58	3.83	3.69	4.87	4.15	3.68	3.72	3.85	5.19	4.59	4.58	5.04	3.86
ENSRNOG00000014744	6.73	7.34	8.5	7.98	6.46	6.28	7.51	9.89	10.58	7.52	9.1	8.82	7.24	7.23	8.67	4.3	8.29	5.83	7.11	7.41	9.08	6.91	6.01	8.27	10.08	9.95	8.96	7.84	6.97	6
ENSRNOG00000011077	25	24.38	21.32	32.68	28.78	34.01	26.83	22.5	27.09	24.97	28.14	32.39	15.2	19.09	23.53	24.26	27.71	30.02	17.14	14.57	21.82	28.68	27.83	33.29	21.04	23.52	17.1	35.5	35.26	27.56
ENSRNOG00000001159	0.19	0	0.77	0.18	0.13	0	0.15	0.37	0.07	0.31	0.2	0.08	0	0	0.11	0	0	0.06	0	0.19	0.17	0	0	0.06	0.07	0.31	0.06	0.35	0.12	0.07
ENSRNOG00000036660	9.29	8.82	6.98	8.66	8.09	7.97	8.19	8.27	8.71	10.12	9.72	9.5	6.39	6.77	6.81	5.02	6.84	7.23	6.71	5.78	7.67	6.82	7.28	7.61	6.78	8.52	6.43	9.64	8.76	8.24
ENSRNOG00000007147	0.52	0.43	0.72	0.78	0.87	0.23	0.69	0.64	0.85	0.49	0.64	0.49	0.65	0.44	0.38	0.2	0.43	0.32	0.48	0.75	0.67	0.55	0.7	0.52	0.78	0.51	0.61	0.33	0.25	0.33
ENSRNOG00000020004	3.63	3.85	2.66	5.17	4.09	4.61	3.2	3.48	2.37	2.65	3.41	3.39	2.4	3.57	2.91	3.14	3.48	3.82	3.06	2.73	2.99	5.21	3.8	4.28	2.04	2.61	2.69	4.49	5.24	4.73
ENSRNOG00000000700	4.42	2.99	17.45	8.84	4.81	4.61	5.35	5.03	5.3	7.7	9.53	5.91	2.32	2.55	3.6	1.59	2.03	2.9	2.28	2.83	3.74	2.3	2.87	3.37	2.75	3.65	3.02	7.86	7.26	4.54
ENSRNOG00000029055	1.27	0.19	0.59	0.26	0.28	0.13	0.52	0.62	1	0.25	0.1	0.18	0.18	0.45	0.43	0.08	0.08	0.1	0.13	0.6	0.24	0.36	0.2	0.09	0.28	0.27	0.52	0.12	0.11	0.16
ENSRNOG00000018148	0	0	0.01	0	0.01	0.02	0	0	0.01	0	0.01	0	0	0.01	0.04	0.01	0	0	0	0	0	0	0	0	0	0	0	0	0.01	0
ENSRNOG00000021132	109.09	119.73	123.71	99.44	94.51	91.49	126.06	133.3	135.21	133.25	131.98	107.58	115.42	116.57	109.68	122.39	99.71	97.07	129.2	119.6	126.13	81.13	91.96	92.12	137.73	125.18	131.46	100.61	93.81	84.18
ENSRNOG00000015086	0.01	1.87	0.02	1.1	0.04	0.24	0	3.81	0.89	0.26	0.16	0	0.08	1.71	0.8	0.03	0.02	1.46	1.61	0.03	1.09	0.58	0.02	1.52	0.01	0.64	0	3.38	0.79	1.42
ENSRNOG00000015250	9.09	10.05	5.98	9.54	8.86	10.62	8.54	7.81	6.73	8.49	7.82	8.74	6.28	8.07	6.78	7.9	8.3	9.25	7.33	6.9	7.44	11.45	8.28	7.5	5.24	7.2	6.72	8.96	10.39	10.75
ENSRNOG00000002564	0	0	0	0	0	0	0	0	0	0	0	0	0.06	0	0	0	0	0	0	0	0	0	0	0	0	0	0	0	0	0
ENSRNOG00000009298	1.32	2.02	1.16	1.7	1.43	1.15	1.85	1.8	2.11	1.48	2.09	1.32	2.51	1.35	1.5	0.78	1.76	1.42	1.88	1.29	2.58	1.63	0.93	1.73	1.82	1.36	1.22	1.47	1.19	1.15
ENSRNOG00000059322	3.76	4.57	3.63	3.52	4.01	4.06	3.94	5	2.85	5.22	3.4	2.27	5.4	5.15	4.05	3.71	3.23	3.44	5.42	4.89	3.97	4.18	3.23	2.5	3.69	3.48	5.47	3.49	3.82	4.66
ENSRNOG00000006604	5.96	4.01	13.01	5.19	8	3.97	8.01	6.67	12.83	6.73	9.55	18.44	2.89	5.98	8.31	1.54	3.35	3.35	2.7	7.8	7.15	1.92	1.86	2.35	6.03	7.41	5.04	5.27	4.81	4.13
ENSRNOG00000007975	1.32	1.85	1.08	1.36	1.09	1.84	1.44	1.44	1.31	0.67	0.93	1.5	1.12	1.42	1.45	1.18	1.56	1.03	1.32	0.94	1.52	1.75	1.35	1.57	1.12	1.28	1.38	1.44	1.53	1.1
ENSRNOG00000017647	3.06	3.86	2.8	3.05	3.01	4.26	3.41	2.45	3.11	3.09	2.58	2.76	2.16	2.69	2.49	3.47	2.44	3.59	2.56	2.52	2.43	3.16	3.01	2.31	1.89	2.26	2.8	3.35	2.88	2.58
ENSRNOG00000024036	16.51	14.29	15.63	11.78	17.43	18.18	18.04	21.72	19.75	20.79	22.52	21.33	18.33	16.97	15.92	16.42	15.81	15.96	23.82	17.48	18.46	22.51	23.58	16.42	22.37	17.65	21.27	19.32	14.9	21.22
ENSRNOG00000027645	0	0	0	0	0	0.02	0.02	0	0	0	0	0	0	0.01	0	0	0	0	0	0	0.01	0	0	0	0	0.03	0.02	0	0	0
ENSRNOG00000004904	58.41	62.99	59.69	54.1	45.47	47.53	56.47	69.88	56.16	59.95	58.34	57.11	56.28	63.62	58.64	56.29	48.42	45.84	63.21	57.88	64.43	46.34	45.52	54.53	65	58.78	67.93	52.31	46.47	45.77
ENSRNOG00000048891	1.92	1.92	1.39	2.13	2.12	2.25	1.86	2.05	1.62	1.72	1.5	1.86	1.97	1.75	1.85	2.3	1.96	2.19	1.69	1.48	1.77	2.11	1.94	2.28	1.56	1.81	1.7	2.06	2.15	2.31
ENSRNOG00000023407	25.11	24.45	29.71	28.76	25.25	26.39	20.75	25.86	22.95	28.29	27.53	22.17	22	29.54	23.01	19.79	21.45	20.28	21.94	25.64	19.63	20.98	25.33	23.67	23.04	23.68	19.46	28.49	25.61	24.04
ENSRNOG00000001174	17.8	18.57	15.9	17.26	17.21	12.57	12.92	14.74	17.93	22.11	17.28	15.88	10.91	15.99	8.01	7.39	10.11	7.46	10.9	11.28	12.17	12.57	13.1	10.36	12.58	15.92	17.51	14.3	14.14	14.06
ENSRNOG00000058436	0.2	0.05	0.11	0.25	0.4	0.59	0.37	0.22	0.07	0.31	0.25	0.33	0.23	0.35	0.05	0.21	0.14	0.35	0.03	0.3	0.05	0.1	0.41	0.33	0.14	0.03	0.48	0.31	0.57	0.68
ENSRNOG00000017039	0	0	0	0	0	0.02	0	0	0	0.04	0	0	0	0	0.06	0	0.04	0.03	0	0.02	0	0	0.02	0	0	0	0.02	0	0	0
ENSRNOG00000001769	4.09	4.3	5.06	5.31	3.81	3.83	5.76	6.42	7.12	4.89	6.38	5.28	4.46	4.54	5.1	2.43	4.31	3.06	6.44	5	7.08	5.69	4.9	6.57	5.36	5.73	4.36	4.64	3.99	4.06
ENSRNOG00000020700	9.15	9.2	12.55	10.66	8.48	7.03	12.39	9.36	13.45	11.67	12.75	8.51	8.35	10.59	7.92	5.03	6.69	7.32	7.07	8.66	7.91	6.06	7.31	6.45	9.45	10.85	7.99	10.1	8.84	7.28
ENSRNOG00000023452	0.25	0.41	0.38	0.19	0.31	0.33	0.3	0.23	0.46	0.24	0.15	0.1	0.18	0.37	0.34	0.3	0.36	0.11	0.25	0.39	0.32	0.29	0.08	0.17	0.36	0.11	0.26	0.13	0.25	0.41
ENSRNOG00000012964	2.91	2.75	1.95	2.48	1.59	2.03	2.02	4.01	2.05	2.23	2.57	1.3	3.57	3.52	2.63	1.1	0.59	0.54	3.97	2.65	3.1	0.9	0.74	1.05	1.16	1.85	0.99	1.79	1.12	1.88
ENSRNOG00000057415	0.3	0	0	0	0	0	0	0	0	0	0	0	0	0	0	0	0	0	0	0	0	0.24	0.3	0	0	0	0	0	0	0.95
ENSRNOG00000003743	12.13	12.29	9.28	16.23	12.11	14.69	10.39	10.95	9.63	11.82	10.38	11.47	7.26	12.15	8.9	8.73	9.56	10.34	7.29	7.07	7.67	11.12	9.19	11.6	6.24	8.07	7.78	14.53	15.16	12.29
ENSRNOG00000004084	3.71	5.7	2.44	7.19	3.47	7.77	5.71	6.46	5.01	5.34	5.02	6.91	3.55	7.13	7.62	6.24	7.03	7.28	6.07	2.95	7.65	4.36	7.6	11.7	3.97	6.51	3.36	13.21	6.92	7.87
ENSRNOG00000007508	0.22	0.17	0.16	0.14	0.36	0.42	0.2	0.14	0.19	0.2	0.22	0.16	0.24	0.18	0.16	0.45	0.19	0.55	0.27	0.17	0.1	0.35	0.24	0.16	0.13	0.14	0.07	0.16	0.29	0.47
ENSRNOG00000016321	16.53	14.33	18.5	16.43	17.92	12.97	15.48	16.12	15.65	15.27	17.98	18.78	15.25	13.96	15.62	8.11	18.22	16.6	13.78	17.86	14.74	14.4	14.96	15.34	15.64	17.5	12.93	13.21	15.91	17.52
ENSRNOG00000015389	4.94	5.23	3.14	5.23	5.34	6.17	3.92	4.05	3.26	3.95	3.15	4.41	2.87	3.99	3.57	5.67	3.77	5.52	3.69	3.47	3.13	7.7	6.07	6.67	2.65	3.15	2.92	6.41	6.72	6
ENSRNOG00000025504	11.69	10.36	12.74	14.05	11.91	10.8	10.09	10.48	9.02	10.9	12.33	9.92	9.51	12.48	8.32	6.64	9.36	10.38	8.97	9.47	9.14	9.11	9.31	8.88	9.06	10.22	8.4	12.37	13.12	10.21
ENSRNOG00000006139	22.79	17.49	21.72	19.42	18.97	18.19	19.7	20.27	18.43	18.02	20.29	19.87	16.01	18.4	18.06	16.63	20.56	18.94	15.9	18.87	15.95	16.17	17.52	18.2	17.34	18.35	17.15	16.04	18.73	16.35
ENSRNOG00000046289	0.88	0	5.42	5.03	2.59	2.68	4.01	10.49	0.96	1.69	1.91	2.89	3.22	26.93	5.22	4.26	0.38	0.67	2.3	1.69	5.13	0.72	0.89	1.64	4.01	1.33	3.98	8.82	1.8	1.44
ENSRNOG00000019529	35.83	34.83	23.92	31.36	35.43	33.66	27.78	29.97	30.56	22.86	26.69	29.93	28.99	33.01	30.85	33.41	29.28	32.85	30.9	29.89	28.47	35.06	34.69	31.78	28.27	26.48	21.33	34.15	33.19	30.99
ENSRNOG00000005190	30.47	30.17	34.14	34.23	28.26	27.94	31.72	25.38	40.87	38.9	46.58	40.6	25.72	24.38	25.71	35.08	24.97	24.08	19.69	22.94	25.25	30.19	30.88	38.75	30.96	30.85	18.66	35.71	35.82	33.79
ENSRNOG00000003253	33.13	30.76	33.34	26.31	24.8	30.31	32.16	29.12	33.35	29.45	36.78	41.14	33.79	26.36	28.67	22.52	29.34	33.74	27.3	32.35	32.12	33.61	35.28	33.56	34.4	31.48	32.59	26.06	25.6	27.85
ENSRNOG00000025217	0	0.03	0.03	0.03	0.03	0	0	0	0	0.03	0.06	0.03	0	0	0	0	0.03	0	0	0	0	0	0.03	0	0.03	0.03	0.06	0	0	0
ENSRNOG00000013247	0	0	0	0	0	0	0	0	0	0	0	0	0	0	0	0.03	0	0	0	0	0	0	0	0	0	0	0	0	0	0
ENSRNOG00000003472	0.41	0.69	0.28	0.48	0.5	0.97	0.73	0.52	0.5	0.39	0.26	0.46	0.29	0.54	0.62	0.64	0.29	0.39	0.36	0.31	0.37	0.72	0.54	0.57	0.46	0.45	0.19	0.65	1.1	0.67
ENSRNOG00000000519	11.06	13.7	10.51	11.78	9.12	13.83	11.04	14.53	12.21	9.5	9.15	12.68	12.12	14.07	12.79	8.15	14.36	12.86	10.91	11.57	12.1	11.19	8.88	8.9	15.87	14.32	12.03	13.46	14.51	11.91
ENSRNOG00000037082	0.22	2.54	0.16	2.67	0.18	1.68	0.21	1.55	2.48	1.2	0.63	0.38	0.08	2.54	1.89	0.04	0.15	1.16	3.26	0.27	3.09	1.35	0.24	1.82	0.36	2.03	0.33	2.69	1.8	1.77
ENSRNOG00000007655	1.1	1.08	1.31	1.14	1.1	1.13	1.18	1.06	1.27	1.05	1.2	1.48	0.96	0.85	1.01	0.88	0.98	1.19	1.22	0.94	0.9	1.04	0.95	1.2	1.14	0.96	1.01	1.01	1.18	0.99
ENSRNOG00000016829	18.92	17.28	28.14	18.22	16.3	17.08	20.62	24.29	25.97	30.93	26.35	21.09	19.38	19.27	18.09	9.5	16.4	14.76	14.73	19.64	17.37	13.26	16.03	15.13	22.57	21.31	27.02	19.6	18.22	17.76
ENSRNOG00000011459	10.51	12.45	8.41	7.44	6.43	10.01	11.06	13.11	11.18	9.98	8.17	8.85	14.97	10.56	14.31	16.01	12.07	15.8	13	11.31	13.14	8.83	8.72	10.05	15.84	14.02	16.55	9.93	10.14	10.3
ENSRNOG00000048470	1.36	1.03	1.37	1.08	1.31	1.1	1.17	1.3	0.73	2.05	1.07	0.72	1.33	1.73	1.51	1.57	1.07	1.47	0.72	1.19	1.56	1.31	1.03	1.24	1.51	1.25	1.53	0.88	1.01	1.31
ENSRNOG00000012164	0.89	0.93	1.22	0.59	0.79	0.78	1.04	1.29	1.27	1.03	0.94	0.85	0.89	0.98	1.04	0.39	0.57	0.5	0.57	0.66	0.8	0.64	0.76	0.82	1.04	0.99	0.86	0.8	0.92	0.7
ENSRNOG00000049918	82.19	204.03	54.06	72.26	33.31	106.48	111.42	230.61	90.79	86.17	48.52	47.76	249.66	163.82	216.31	226.75	185.71	265.03	342.6	231.13	204.57	117.83	95.18	69.65	243.44	220.28	109.59	114.18	124.11	130.87
ENSRNOG00000021723	0	0.17	0	0	0	0	0	0	0	0	0	0	0	0	0	0	0	0	0	0	0	0	0	0	0	0	0	0	0	0
ENSRNOG00000002986	0.62	0.69	0.86	1.49	1.35	0.93	0.71	0.55	0.83	1.06	0.64	0.68	0.37	0.75	0.6	0.17	0.64	0.58	0.39	0.37	0.79	1.02	1.12	1.05	0.43	0.91	0.32	1.18	1.31	1.08
ENSRNOG00000057589	14.61	13.91	11.51	19.87	16.12	15.16	11.48	13.22	11.41	10.55	10.91	11.69	12.57	15.45	14.69	12.53	15.2	15.92	13.47	13.62	11.55	17.23	13.72	14.9	11.21	12.67	9.93	18.91	18.7	12.2
ENSRNOG00000018450	0.18	0.29	0.34	0.13	0.24	0.17	0.35	0.35	0.47	0.17	0.24	0.59	0.42	0.39	0.44	0.29	0.35	0.17	0.55	0.39	0.32	0.36	0.3	0.35	0.58	0.35	0.44	0.18	0.2	0.22
ENSRNOG00000021518	0.01	0.01	0	0	0	0	0	0	0	0	0.01	0	0	0.03	0	0.02	0	0	0.03	0	0	0	0	0	0.01	0	0	0	0.01	0
ENSRNOG00000017683	0	0	0.01	0.01	0	0	0.03	0	0	0	0.01	0	0	0	0	0	0	0	0	0	0	0	0.02	0	0	0.01	0	0	0	0
ENSRNOG00000019532	66.32	58.3	84.77	58.9	51.8	46.14	74.55	76.17	91.18	75.07	76.48	57.34	70.07	63.61	75.88	51.72	53.85	53.26	60.89	80.24	79.32	43.15	52	57.74	92.78	88.13	97.84	57.17	50.2	47.25
ENSRNOG00000017154	16.67	14.64	17.45	25.05	17.35	21.72	19.3	14.82	18.3	21.18	20.65	18.55	11.93	15.66	21.42	12.87	23.26	20.11	11.61	12.5	16.97	14.63	17.41	20.28	16.42	18.88	11.96	24.15	21.24	18.71
ENSRNOG00000014712	1	1.19	0.55	1	1.17	1.09	0.58	0.93	0.86	0.64	0.66	0.69	0.69	0.61	0.51	0.6	0.74	0.83	0.8	0.48	0.6	1.51	0.63	0.73	0.52	0.85	0.45	0.87	1.2	1.15
ENSRNOG00000054157	2.95	3.55	2.73	4.67	5.39	4.58	3.38	3.21	2.36	1.96	2.44	2.97	2.68	3.42	2.94	3.2	4.92	5.39	2.63	2.58	2.22	5.26	4.17	3.13	2.08	1.83	2.01	5.5	6.05	3.99
ENSRNOG00000008525	0	0.03	0	0.07	0	0	0	0	0	0.03	0	0	0	0.02	0	0.02	0	0.31	0	0	0.02	0	0.05	0.02	0.02	0	0	0.03	0.07	0
ENSRNOG00000016603	9	5.79	12.9	6.14	5.31	2.2	8.12	6.98	12.14	6.2	7.41	4.05	7.09	6.6	6.54	1.04	3.15	3.92	5.04	6.98	6.78	3.43	4.05	2.5	11.93	9.38	6.82	3.77	4.13	3.36
ENSRNOG00000049724	0.4	0.43	0.66	0.43	0.45	0.3	0.2	0.34	0.39	0.21	0.19	0.14	0.17	0.35	0.13	0.06	0.23	0.19	0.12	0.19	0.22	0.3	0.19	0.29	0.29	0.26	0.18	0.35	0.64	0.27
ENSRNOG00000055208	0	0	0	0	0	0	0.32	0	0	0	0	0	0	0	0	0	0	0	0	0	0	0	0	0	0	0	0	0	0.27	0
ENSRNOG00000012074	131.18	173.95	157.36	121.93	162.31	135.05	147.9	146.18	137.07	148.39	153.5	159.82	160.13	149.09	144.02	146.34	186.96	150.2	220.08	202.89	194.81	219.21	269.44	278.48	137.44	153.91	155.56	129.99	129.78	171.3
ENSRNOG00000015334	6.68	7.83	4.59	7.83	10.01	10.22	6.35	6.87	5.47	4.63	4.88	7.17	5.33	6.26	5.29	7.85	6.62	7.87	6.43	6.09	6.06	14.54	10.34	9.82	3.77	4.9	4.84	8.82	10.31	9.49
ENSRNOG00000029571	9.98	9.61	8.2	6.89	8.89	7.99	8.91	11.38	10.33	8.81	8.99	7.63	10.53	8.91	9.96	6.04	7.09	7.02	8.98	9.56	9.54	8.94	8.21	6.51	10.42	9.29	9.42	6.71	8.66	9.11
ENSRNOG00000057681	1.28	4.07	1.37	0	4.05	0.25	14.64	20.93	2.22	1.28	0	5.57	5.9	3.52	2.09	0.5	1.91	2.37	0.63	1.28	1.08	0.7	1.03	0.95	2.48	1.76	0.88	2.51	0.59	3
ENSRNOG00000005561	0.11	0.09	0.26	0.27	0.17	0.18	0.12	0.1	0.02	0.35	0.38	0.13	0.05	0.13	0.09	0.1	0.13	0.19	0.18	0.1	0.1	0.17	0.07	0.1	0.09	0.14	0.06	0.18	0.32	0.16
ENSRNOG00000013024	6.52	3.97	5.07	4.75	4.39	5.35	4.49	5.31	7.03	5.36	2.6	5.02	3.17	4.44	4.01	2.98	2.31	5.89	2.36	4.17	2.92	8.12	5.06	6.04	3.21	2.67	4.86	6.54	5.99	5.99
ENSRNOG00000014475	8.46	8.35	8.48	9.4	7.57	8.37	8.82	10.81	7.26	6.64	8.8	9.76	9.11	12.71	11.59	7.01	11.05	10.46	13.39	13.56	14.19	14.4	11.08	13.48	9.46	9.43	11.81	8.41	8.09	8.65
ENSRNOG00000049614	2.08	2.08	2.25	2.15	1.25	0.87	1.12	3.86	2.56	0.9	1.67	0.46	1.33	3.17	2.27	0.28	0.44	0.45	1.72	2.17	3.86	0.45	0.33	0.66	2.37	3.08	1.34	1.84	1.3	1.01
ENSRNOG00000049900	28.86	30.98	25.28	21.42	31.8	23.84	34.36	27.68	33.16	31.08	31.85	33.96	35.05	28.72	34.29	37.61	35.7	34.31	35.73	25.41	36.96	25.72	28.33	31.61	37.95	35.73	33.56	21.35	20.69	23.26
ENSRNOG00000042634	0	0	0	0	0	0	0.04	0	0	0	0	0	0	0.01	0	0	0	0	0	0	0	0.01	0.02	0	0	0	0	0	0	0
ENSRNOG00000046349	1.08	1.16	1.33	0.7	1.17	0.71	1.06	1.55	0.64	0.9	1.04	0.9	0.91	1.01	0.42	0.76	0.72	0.65	0.88	0.66	0.54	1.17	0.84	1.21	0.32	0.41	0.19	1.02	0.89	1.09
ENSRNOG00000046245	5.11	3.97	5.6	3.31	3.45	3.02	5.64	5.68	5.3	3.17	4.29	3.97	6.36	5.82	7.64	2.07	3.01	2.82	5.68	5.37	5.78	2.91	3.88	3.56	6.9	5.13	5.82	4.12	2.83	3.49
ENSRNOG00000015368	0	0	0	0	0	0	0	0	0	0	0	0	0.01	0.03	0	0	0.01	0	0.02	0	0	0	0.03	0	0	0.01	0	0	0.04	0.01
ENSRNOG00000018736	0.09	0.22	0.41	0.04	0.01	0.04	0.15	0.06	0.05	0.05	0.04	0.16	0.19	0.09	0	0.18	0.11	0.09	0.31	0.09	5.46	0.17	0.19	0.3	0.15	0.45	0.08	0.06	0.04	0.12
ENSRNOG00000061523	0	0.42	0.45	0.36	0.38	0.36	0.43	0	0.43	0	0.4	0.46	0	0.62	0	0.36	0.34	0.36	0	0.73	0.66	0.3	0	0.37	0	0.36	0.38	0.41	0.36	0.78
ENSRNOG00000037556	0.55	0.68	0.37	0.8	0.59	0.8	0.52	0.32	0.65	0.39	0.4	0.5	0.25	0.37	0.41	0.7	0.46	0.78	0.36	0.23	0.3	0.51	0.44	0.52	0.29	0.36	0.21	0.51	0.64	0.52
ENSRNOG00000015413	9.71	7.45	11.61	8.47	9.04	8.43	10.02	11.49	11.44	11.41	13.31	11.99	8.98	8.58	8.67	4.55	7.38	8.64	7.3	8.87	8.32	9.36	11.46	10.5	9.87	11.36	9.87	8.93	9.65	8.99
ENSRNOG00000057772	0.31	0	0	0	0	0.6	0	0	0	0	0	0.38	0	0	0	0	0.28	0	0	0.3	0	0.25	0	0	0	0	0	0	0.6	0.32
ENSRNOG00000018255	67.42	70.67	82.88	60.75	53.04	52.89	75.17	78.98	90.64	76.88	79.47	73.04	77.1	64.36	80.92	52.81	64.22	58.99	71.21	81.76	90.11	52.13	59.08	63.67	90.27	85.84	101.8	65.19	55.75	54.59
ENSRNOG00000026952	0.1	0.07	0.01	0.04	0	0.15	0	0.09	0.01	0.02	0	0.06	0.09	0.04	0.08	0.18	0.03	0.16	0.08	0.01	0.03	0.12	0.11	0.03	0.06	0.04	0.12	0.11	0.16	0.11
ENSRNOG00000030704	0.91	1.32	1.48	1.36	0.93	1.1	1.01	1.35	1.49	0.47	1.28	1.05	1.32	1.54	1.76	1.28	0.7	0.83	1.5	0.94	1.82	1.39	1.1	1.04	0.73	0.69	1.06	0.77	1.15	0.52
ENSRNOG00000004400	4.03	3.67	4.52	3.76	2.7	3.69	3.42	2.09	4.76	3.94	6.44	4.49	1.68	2.1	1.25	0.48	1.42	1.65	0.89	1.17	1.32	1.8	3.09	1.55	2.39	2.36	1.81	3.7	3.14	2.74
ENSRNOG00000021151	59.55	55.06	71.72	53.48	47.08	47.69	61.18	64.13	57.34	73.22	54.78	42.67	58.87	62.58	73.32	67.69	46.98	61.21	52.24	55.92	54.18	52.33	61.25	74.22	65.87	54.81	73.74	52.21	55.32	50.06
ENSRNOG00000059344	22.4	21.85	21.11	22.09	19.01	17.47	23.76	23.18	31.1	23.82	32.4	28.53	22.07	17.59	18.8	14.94	20	20.69	18.59	17.21	18.74	20.76	20.45	20.09	27.38	26.54	20.66	20.85	19.06	19.63
ENSRNOG00000019019	0.03	0.44	0.06	0.28	0.08	0.28	0.09	0.27	0.4	0.45	0.06	0.06	0.22	0.35	0.27	0.1	0.19	0.36	0.64	0.18	0.84	0.19	0.1	0.31	0.17	0.23	0.08	0.67	0.23	0.44
ENSRNOG00000011489	75.48	92.17	92.14	77.81	62.38	68.62	100	108.8	103.36	108.93	103.2	70.43	120.3	94.1	106.87	67.97	91.79	90.39	116.57	130.43	123.65	61.42	72.11	80.72	148.88	140.4	94.4	82.45	75.89	76.57
ENSRNOG00000008534	0.07	0.13	0.02	0.14	0.02	0.06	0.04	0.12	0.16	0.03	0.01	0.03	0.01	0.12	0.08	0.01	0.05	0.03	0.18	0.04	0.24	0.05	0.06	0.07	0.03	0.16	0.01	0.15	0.02	0.11
ENSRNOG00000038008	0	0	0	0	0.04	0.03	0	0	0	0	0	0	0	0	0	0	0	0	0	0	0	0	0.07	0	0	0	0	0.04	0	0.04
ENSRNOG00000013764	2.97	2.56	2.66	3.63	3.34	3.03	1.78	2.44	1.58	2.49	2.03	2.05	1.88	2.65	1.34	1.87	2.27	2.41	1.76	1.59	1.58	3.49	3.21	3.18	1.26	1.39	0.92	3.48	3.77	3.15
ENSRNOG00000058417	0	0	0	0	0.27	0	0	0	0	0	0	0.33	0.29	0.22	0	0	0	0	0	0	0	0	0	0.27	0	0	0	0	0	0
ENSRNOG00000036688	371.83	389.39	432.72	321.32	284.02	286.33	416.11	441.94	466.86	433.64	407.98	369.15	404.37	339.45	451.48	341.9	319.26	333.31	402.55	416.65	451.54	302.71	338.38	346.95	507.29	439.05	538.86	309.55	297.98	277.68
ENSRNOG00000055705	0	0.02	0	0	0	0	0	0.05	0	0	0	0	0.02	0.02	0	0	0	0	0	0.02	0	0	0	0	0.02	0	0.02	0.02	0.02	0
ENSRNOG00000052620	376.13	410.81	492.32	361.66	342.69	318.34	389.95	488.75	429.54	474.46	457.24	374.26	409.88	365.87	375.96	332.94	324.26	308.91	448.82	438.1	409.17	306.17	319.96	304.99	427.64	377.83	437.98	336.13	318.56	283.07
ENSRNOG00000023809	0.4	0.07	0.11	1.05	0.27	0.12	0.4	0.27	0.31	0.13	0.08	0.12	0.12	0.24	0.16	0.06	0.33	0.14	0.1	0.17	0.21	0.03	0	0.02	0.25	0.36	0	0.19	0.47	0.08
ENSRNOG00000013461	78.58	86.59	56.7	72.19	76.47	77.66	77.96	68.66	61.81	75.22	68.84	86.85	74.19	72.86	68.97	88.77	94.98	94.56	78.33	76.16	78.4	87.54	91.27	101.62	59.05	63.18	60.29	71.06	72.19	80.8
ENSRNOG00000006331	37.39	40.69	34.13	39.25	32.31	31.25	33.63	39.02	38.04	29.15	31.07	35.89	33.21	37.95	37.75	26.85	35.9	33.66	43.29	38.43	47.91	34.63	28.69	36.28	33.62	37.33	36.96	36.83	37.4	28.16
ENSRNOG00000021660	18.09	18.61	24.32	17.43	16.07	12.58	19.83	20.98	19.46	16.82	17.79	14.98	15.15	15.81	15	8.01	14.67	10.97	15.44	16.64	15.12	10	11.75	11.23	13.29	16.22	15.82	14.58	14.94	13.31
ENSRNOG00000058891	20.12	14.89	14.78	9.12	10.78	10.53	11.95	17.36	17.49	7.17	14.45	12.91	15.86	10.87	15.56	15.91	6.36	6.12	11.68	10.64	14.53	7.92	10.35	10.16	21.24	15.9	13.62	12.6	8.91	10.58
ENSRNOG00000000070	0.34	0.36	0.32	0.31	0.21	0.27	0.32	0.58	0.42	0.25	0.33	0.41	0.32	0.36	0.22	0.32	0.34	0.36	0.32	0.28	0.31	0.24	0.19	0.45	0.23	0.3	0.34	0.41	0.41	0.23
ENSRNOG00000015393	0.13	0.33	0.01	0.12	0.01	0.56	0.16	0.21	0.09	0.06	0.01	0.08	0.56	0.19	0.19	0.19	0.82	0.61	0.19	0.35	0.19	0.07	0.09	0.12	0.22	0.21	0.03	0.37	0.45	0.3
ENSRNOG00000042023	0	0	0	0	0.03	0	0	0	0	0	0	0	0	0	0	0	0	0	0	0	0	0.03	0	0	0	0	0	0	0	0
ENSRNOG00000006392	7.98	8.04	7.65	8.11	7.16	6.73	8.07	8.54	7.47	7.32	7.53	8.09	6.23	7.67	6.16	4.23	7.44	6.88	5.94	5.64	6.48	6.32	7.02	7.13	5.92	6.85	6.52	7.33	6.63	6.04
ENSRNOG00000021682	20.67	14.68	26.9	18.03	14.89	13.59	19.63	19.65	24.01	23.1	22.8	16.17	12.17	12.36	15.84	9.25	11.04	9.02	11.02	14.31	13.94	10.15	14.12	11.6	21.73	21.95	15.4	15.9	16.71	14.15
ENSRNOG00000021071	0	0	0	0	0	0	0	0	0	0	0	0.04	0	0	0	0	0	0	0	0	0	0	0	0	0	0	0	0	0	0
ENSRNOG00000013662	0.01	0.05	0	0	0.02	0.05	0.04	0.06	0.04	0.02	0.03	0.03	0.13	0.05	0.08	0.01	0	0.02	0.01	0.06	0.12	0.04	0.05	0.02	0.04	0.05	0.01	0	0.01	0.03
ENSRNOG00000016047	11.68	11.69	10.85	17.8	16.47	16.76	12.64	8.64	11.18	11.62	10.7	12.47	7.95	7.92	7.93	11.89	10.9	13.58	7.79	7.06	8.72	16.71	14.77	13.27	7.01	8.25	7	14.73	17.78	15.06
ENSRNOG00000059984	7.28	5.59	3.45	3.69	3.69	4.5	4.48	7.05	3.69	4.68	3.15	3.77	16.1	10.65	16.8	15.55	7.24	11.98	6.17	6.93	6.27	4.67	2.03	2.29	20.31	8.02	20.58	6.94	5.93	5.68
ENSRNOG00000015590	2.85	4.07	3.61	5.44	5.29	5.67	5.57	7.55	5.54	7.12	5.7	5.59	3.52	8.89	9.42	2.55	4.78	4.74	6.17	4.93	11.15	3.68	6.62	8.43	4.55	7.02	3.47	8.02	5.51	6.6
ENSRNOG00000010063	0.06	0.04	0.01	0.05	0.03	0.06	0.01	0.06	0.01	0.05	0.03	0.01	0.02	0.06	0.03	0.02	0.08	0.07	0.05	0.02	0.03	0.08	0.03	0.03	0.03	0.05	0.03	0.09	0.06	0.09
ENSRNOG00000013835	0.1	0	0.04	0.03	0	0	0.08	0.08	0.08	0	0	0.04	0.11	0.03	0.06	0	0.22	0.07	0.43	0	0.09	0.08	0.1	0	0.04	0	0.03	0.04	0	0.04
ENSRNOG00000032803	696.47	702.02	581.32	738.46	823.78	724.73	538.06	583.2	397.08	683.77	583.65	595.11	575.57	707.45	422.56	716.61	504.43	628.24	531.23	518.4	413.52	849.87	699.2	621.62	359.22	389.44	408.55	714.07	744.85	735.63
ENSRNOG00000049982	4.26	5.11	4.89	3.98	3.69	4.02	4.43	5.26	4.48	5.48	4.37	4.38	4.94	4.86	5.07	5.11	4.53	4.37	4.22	4.33	4.48	3.59	3.94	4.07	5.5	5.11	7.69	5.25	5.28	4.84
ENSRNOG00000056485	0.09	0	0.04	0.06	0.06	0.09	0.04	0.04	0.04	0.04	0.03	0.12	0	0.05	0	0.03	0.03	0	0.03	0.06	0.06	0.03	0.13	0.03	0.03	0.09	0.03	0	0.09	0
ENSRNOG00000053244	0	0	0	0	0	0.07	0	0.08	0	0.18	0	0	0	0	0	0	0	0	0	0.07	0	0	0	0.07	0.23	0.14	0	0	0	0
ENSRNOG00000030910	0.65	0.8	1.86	0.36	1.67	0.69	1.83	0.66	1.02	1.2	0.79	2.11	1.45	0.89	0.8	0.84	0.59	0.98	0.83	1.54	1.03	1.25	1.55	0.97	0.86	0.91	0.78	0.98	0.62	1.82
ENSRNOG00000001518	10.52	10.58	8.29	9.2	13.51	11.98	9.38	7.39	11.38	11.08	9.52	13.33	5.45	7.39	8.39	5.01	14.65	12.1	11.84	8.18	11.8	10.89	9.77	7.95	9.18	12.3	11.83	11.36	9.14	13.51
ENSRNOG00000030224	0.14	0.49	0.6	0.73	0.45	0.6	0.44	0.17	0.31	0.58	0.19	0.18	0.28	0.66	0.61	0.6	0.19	1.86	0.34	0.32	0.18	0.5	0.29	0.09	0.5	0.34	1.04	0.75	0.85	0.31
ENSRNOG00000040151	0	0	0.04	0.02	0.03	0.02	0	0	0.02	0	0.07	0	0.02	0.01	0.06	0	0	0.03	0	0.02	0	0.07	0	0.02	0.04	0	0.02	0	0.02	0
ENSRNOG00000032490	0	0	0	0	0	0	0	0	0	0	0	0	0	0.01	0	0	0	0	0	0	0	0	0	0	0	0	0	0	0	0
ENSRNOG00000001682	4.05	4.34	3.73	4.12	4.45	5.89	4.26	3.77	3.22	3.58	3.14	4.24	3.55	4.25	4.12	3.26	3.26	4.19	3.14	3.43	3.36	5.57	4.65	4.16	3.09	3.87	3.75	4.76	5.89	5.4
ENSRNOG00000031576	1.2	1.14	0.81	1.27	1.46	1.73	0.82	0.94	0.46	0.72	0.7	1.04	0.66	0.82	0.52	1.16	0.5	0.93	0.59	0.9	0.59	1.33	1.19	0.96	0.44	0.63	0.67	1.1	1.72	1.53
ENSRNOG00000006905	7.92	8.57	6.11	10.02	8.57	10.05	9.2	8.49	7.24	6.66	7.04	8.78	6.21	8.37	8.19	8.18	8.88	9.2	8.26	6.62	9.51	11.67	10.55	12	7.16	7.5	6.81	10.05	9.53	8.82
ENSRNOG00000011917	15.11	18.39	8.87	17.69	6.6	12.06	11.11	59.52	14.05	19.51	22.28	8.74	13.29	19.22	18.07	6.49	5.95	11.54	21.42	8.4	11.25	2.13	1.3	3.72	19.89	10.63	16.04	23.09	13.71	12.28
ENSRNOG00000027997	0	0	0	0	0	0	0	0	0	0	0	0	0	0.1	0	0	0	0	0	0	0	0	0	0	0	0	0	0	0	0
ENSRNOG00000015339	5.9	7.08	4.71	6.75	5.86	6.62	5.92	5.78	5.08	4.54	4.46	5.33	4.57	6.32	6.36	5.06	6.03	7.28	5.18	4.73	5.57	7.04	6.39	6.4	4.52	5.44	5.33	7.1	7.41	6.39
ENSRNOG00000012618	0.19	0.31	0.21	0.51	0.39	0.86	0.34	0.47	0.18	0.53	0.22	0.42	0.28	0.63	0.64	0.32	0.41	0.35	0.28	0.24	0.69	0.45	0.77	0.84	0.23	0.36	0.21	0.5	0.53	0.61
ENSRNOG00000014520	38.03	37.47	32.72	35.92	32.45	37.35	36.95	33.05	33.07	32.84	32.28	35.95	32.8	36.18	31.31	26.48	43.8	38.2	29.99	31.2	30.78	37.9	36.11	37.49	29.43	33.15	27.52	41.63	37.88	36.02
ENSRNOG00000047990	0	0	0	0	0	0	0	0	0	0	0.09	0	0	0	0	0	0	0	0	0	0	0	0	0	0	0	0	0	0	0
ENSRNOG00000018441	0.92	0.71	1.09	0.61	0.6	0.47	0.83	1.55	0.96	0.61	0.6	0.76	0.53	0.76	1.18	0.17	0.45	0.6	0.85	1.03	1.2	0.58	0.51	1.02	0.69	2.05	0.82	1.12	0.46	1.03
ENSRNOG00000010532	1.28	0.81	1.1	0.96	0.95	0.79	0.81	1.36	1.23	0.78	0.74	1.27	0.71	1.2	0.78	0.41	0.86	1.15	0.82	1.04	1.02	0.78	0.96	0.99	0.74	0.79	0.58	0.87	0.7	0.95
ENSRNOG00000031651	0.08	0.09	0.19	0.07	0.39	0.52	0.18	0.09	0	0.19	0.33	0.19	0.16	0.19	0	0.37	0.07	0	0.14	0.15	0	0.18	0.23	0.08	0.16	0.15	0	0	0.22	0.72
ENSRNOG00000013419	0.64	0.79	0.41	0.82	0.44	0.5	0.7	0.85	0.58	0.36	0.42	0.84	0.27	0.6	0.63	0.27	0.66	0.5	0.21	0.16	0.32	0.41	0.24	0.71	0.22	0.63	0.29	1.16	0.8	0.69
ENSRNOG00000051105	0	0	0	0	0	0	0	0	0	0.04	0	0	0	0	0	0	0	0	0	0	0	0	0	0	0	0.06	0	0.04	0	0.03
ENSRNOG00000005606	2.71	3.21	1.98	3.08	2.73	3.51	2.7	3.17	2.15	2.13	2.33	2.8	2.43	2.93	2.7	2.84	3.72	3.18	3.07	1.92	2.84	2.83	2.47	2.88	2.66	2.62	3.15	3.34	3.23	2.84
ENSRNOG00000047179	150.69	134.01	123.52	170.98	130.37	101.89	135	154.62	164.19	136.67	151.58	134.16	126.03	129.94	142.89	98.5	155.66	132.45	140.65	134.27	151.88	103.34	107.99	115.1	162.65	166.9	117.34	128.75	118.76	97.52
ENSRNOG00000016567	0	0	0	0	0	0	0	0	0	0	0	0	0	0	0	0	0	0	0	0	0	0	0	0	0.09	0	0	0	0	0
ENSRNOG00000013605	19.24	22.13	29.95	16.9	33.67	19.53	15.82	19.5	17.6	26.67	23.89	37.97	17.63	13.48	10.8	17.97	17.89	13.93	47.17	27.4	38.88	24.23	18.66	42.1	32.1	18.39	20.56	43.94	19.36	26.08
ENSRNOG00000021578	1.17	0.99	0.75	0.51	1.13	0.98	1.13	1.17	1.05	0.54	1	1.22	2.05	0.87	1.25	1.8	0.88	1	1.36	1.67	1.02	1.15	1.07	0.86	1.2	1.13	0.88	0.77	0.84	1.36
ENSRNOG00000025862	0	0	0	0	0	0	0	0	0	0	0	0	0	0	0.07	0	0	0	0	0.01	0	0	0	0	0	0	0	0	0	0
ENSRNOG00000012430	0.5	0.86	0.83	0.91	0.4	0.84	0.62	3.36	1.01	0.89	0.88	0.9	0.86	1.42	1.49	0.59	0.67	0.69	1.58	0.85	1.64	0.44	0.29	0.66	1.31	1.12	0.74	1.16	0.97	0.85
ENSRNOG00000004923	6.55	6.55	5.05	6.84	6.29	6.99	6.22	5.73	5.01	5.27	5.98	6.68	4.47	5.48	5.3	4.4	5.55	6.43	4.59	4.28	5.53	7.24	5.62	6.94	4.55	5.87	4.02	7.78	7.32	6.22
ENSRNOG00000013103	0.07	0.24	0.06	0.23	0.14	0.18	0.22	0.14	0	0.12	0.05	0.03	0.63	0.18	0.16	0.46	0.52	0.32	0.39	0.21	0.08	0.23	0.02	0.16	0.23	0.25	0.1	0.34	0.23	0.22
ENSRNOG00000021919	54.55	39.29	34.58	32.26	43.67	38.22	41.6	41.89	42.12	47.69	38.61	40.13	59.83	57.15	66.39	68.11	43.52	47.32	58.39	82.05	61.41	41.37	47.35	38.2	63.95	47.97	50.5	47.87	41.23	41.92
ENSRNOG00000014801	1.74	1.29	1.4	1.28	1.02	1.15	1.29	1.34	1.44	1.04	1.31	1.3	1.2	1.21	1.48	1.23	1.2	1.1	1.18	1.08	1.09	0.91	0.92	1.07	1.69	1.44	1.76	1.3	1.05	1.28
ENSRNOG00000010574	13.14	24.95	14.97	15.03	11.17	15.49	16.68	24.45	17.07	17.17	13.66	13.93	20.52	24.86	25.24	28.59	20.73	31.92	29.33	22.91	26.21	14.53	11.82	14.23	26.68	23.05	32.15	20.24	16.05	15.38
ENSRNOG00000016863	0.89	1.39	0.5	1.69	0.71	1.56	1.12	1.94	1.61	1.46	1.43	0.92	0.79	1.38	1.47	1.81	1.24	1.69	2.15	0.81	1.48	1.42	1.42	1.63	1.02	1.68	0.48	2.95	1.21	1.41
ENSRNOG00000001808	8.83	7.61	6.71	6.74	7.32	8.62	7.03	7.97	6.35	6.07	5.28	7.68	6.48	7.71	7.19	8.03	8.02	7.82	7.49	8.42	8.25	7.83	6.73	8.35	6.93	7.1	7.85	7.53	7.44	7.54
ENSRNOG00000003294	0	0	0	0	0	0	0	0	0	0	0	0	0.06	0	0	0	0	0	0	0	0	0	0	0	0	0.06	0	0	0	0
ENSRNOG00000018214	9.49	7.98	12.54	10.12	8.81	7.85	10.73	12.49	14.5	12.15	10.64	7.2	10.51	11.26	12.44	8.18	7.85	9.53	10.85	9.79	11.22	6.67	9.65	9.2	13.89	12.01	9.3	9.77	8.19	8.92
ENSRNOG00000034695	0	0	0	0	0	0	0	0	0	0	0	0	0	0.21	0	0	0	0	0	0	0	0	0	0	0	0	0	0	0	0
ENSRNOG00000038044	2.05	2.21	1.22	2.13	2.17	2.16	1.76	1.99	1.81	1.58	1.68	1.86	1.89	1.66	1.78	2.22	2.17	2.12	1.97	1.42	2.09	2.83	2.03	2.73	1.78	1.87	1.87	2.51	2.72	2.04
ENSRNOG00000043324	0.11	0	0.3	0.14	0.25	0.07	0.21	0.25	0.21	0.31	0.04	0	0.08	0.12	0.25	0.03	0.13	0.03	0	0.39	0.16	0	0	0.04	0.3	0.31	0.22	0	0.03	0.11
ENSRNOG00000017905	102.47	92.83	82.78	63.68	80.11	57.52	90.28	95.26	98.76	64.53	79.98	82.68	140.1	103.38	101.3	84.29	107.72	87.24	152.89	145.9	134.42	97.93	93.07	93.41	133.36	124.65	107.35	60.13	52.42	69.35
ENSRNOG00000014352	38.77	33.03	44.22	35.5	31.28	29.77	37.99	40.25	44.17	46.14	50.89	39.02	37.76	32.58	34.27	24.51	30.69	29.57	36.85	44.86	39.55	29.02	35.22	34.55	46.44	44.59	35.54	30.83	28.28	34.21
ENSRNOG00000021316	19.05	16.98	28.63	22.04	22.76	18.07	23.41	18.9	21.61	28.67	32.59	22.05	11.93	15.58	15.26	17.72	16.38	17.26	8.25	14.51	12.14	10.02	14.02	15.97	16.54	18.65	15.72	24.15	21.66	13.25
ENSRNOG00000000167	10.15	2.89	2.02	1.34	1.54	6.6	4.6	9.38	16.5	2.58	3.87	5.02	14.02	19.04	27.5	1.25	4.31	2.67	7.65	16.97	1.57	4.04	3.08	2.77	15.93	15.32	8.72	2.64	0.8	0.46
ENSRNOG00000053813	14.41	14.27	10.16	11.19	12.49	14.84	15.08	12.11	10.36	18.02	9.76	10.29	12.16	13.88	10.59	11.68	10.64	10.81	12.24	10.49	9.76	11.55	12.71	9.47	10.71	10.45	10.55	10.86	10.92	14.06
ENSRNOG00000030093	2.91	1.68	0.44	15.72	2.69	0.94	1.26	3.33	1.89	2.28	0.9	0	0.38	1.84	11.6	17.67	1.05	3.34	18.52	3.83	0.69	3.43	0.3	11.88	0.19	0.23	0.98	1	0.93	3.34
ENSRNOG00000001572	0	0	0	0	0	0.03	0	0	0	0	0	0	0	0	0	0	0	0	0	0	0	0	0	0	0	0	0	0	0	0
ENSRNOG00000013317	3.53	3.54	3.59	2.64	3.45	3.83	3.21	3.33	3.76	3.5	3.35	3.72	2.77	3.37	3.43	3.18	3.03	3.39	2.55	3.04	3.49	2.62	3.41	2.89	3.18	3.63	3.01	3.56	3.44	3.2
ENSRNOG00000037897	242.16	201.35	240.91	241.22	253.26	177.47	222.68	251.56	223.57	246.1	239.46	173.7	228.51	262.71	169.4	195.61	164.94	198.14	205.91	196.63	148.14	245.11	183.05	187.62	169.59	162.12	177.64	223.43	226.15	212
ENSRNOG00000009137	0.7	0.83	0.52	0.42	0.55	1.04	0.65	0.68	0.47	0.36	0.5	0.85	0.32	0.61	0.66	0.58	0.92	0.83	0.29	0.44	0.47	0.79	0.74	0.87	0.47	0.44	0.52	0.77	0.88	0.86
ENSRNOG00000004641	4.89	3.01	7.64	4.32	4.6	6	7	3.48	8.28	4.76	6.25	4.85	3.8	3.72	3.72	2.01	1.16	2.82	1.67	2.41	1.54	1.33	1.69	1.1	5.99	5.22	2.03	5.01	5.32	3.21
ENSRNOG00000022022	0.05	0.05	0	0.05	0.05	0	0	0	0	0	0.1	0	0	0.08	0	0.05	0	0	0	0	0	0.04	0	0	0	0	0	0	0	0
ENSRNOG00000022084	0	0	0	0	0	0	0	0	0	0	0	0	0	0	0	0	0	0	0	0	0	0	0	0	0	0.01	0	0	0	0
ENSRNOG00000051590	0	0.03	0	0	0.08	0	0	0.03	0	0	0	0	0.05	0.02	0	0	0	0	0.07	0.07	0.04	0	0.05	0.02	0	0	0	0.11	0	0
ENSRNOG00000017856	1.1	0.66	0.02	0.34	0.02	0.06	0	0.41	0.3	0.02	0.31	0.34	0.08	0.13	0.07	0.02	0.05	0.02	0.11	0.02	0	0.36	0	0.04	0.31	0	0.12	0	0.09	0.06
ENSRNOG00000017889	1.39	1.22	1.15	0.98	1.27	1.5	1.01	1.32	0.87	0.93	1.06	1.45	1.11	1.48	1.17	0.34	1.12	0.82	1.07	0.95	1.43	1.18	1.29	1.32	1.13	1.45	0.95	1.22	1.69	1.2
ENSRNOG00000027839	13.94	27.51	16.76	18.93	17.18	19.76	20.53	25.63	18.91	20.06	18.18	22.24	25.97	19.16	25.83	20.99	28.56	29.77	32.13	32.94	41.02	25.1	24.21	19.67	22.57	20.69	33.18	20.57	20.75	20.57
ENSRNOG00000045913	1.91	1.95	1.89	2.21	1.93	2.22	2.5	1.9	1.93	2.52	2.42	2.72	1.95	2.08	2.18	1.83	2.6	2.28	2.13	1.75	2.31	2	2.42	2.31	1.84	2.28	1.67	2.44	2.03	2.37
ENSRNOG00000021380	0.34	0.59	1.03	0.66	0.61	0.49	0.67	0.57	0.4	0.6	0.77	0.81	0.21	0.58	0.62	0.27	0.58	0.51	0.65	0.63	0.93	0.42	0.75	0.89	0.73	0.55	0.52	1.04	0.62	0.57
ENSRNOG00000020124	9.63	11.32	10.6	20.44	21.01	25.43	18.15	24.88	20.3	16.73	14.83	13.44	11.53	31.17	23.71	8.61	12.72	13.72	16.17	13.55	26.63	13.38	24.14	25.09	12.1	20.11	8.88	25.88	16.89	21.2
ENSRNOG00000047996	0	0	0	0	0	0	0	0	0	0	0	0	0	0	0	0	0	0	0.07	0	0	0	0	0	0	0	0	0	0	0
ENSRNOG00000001525	0.42	0.62	0.46	0.97	0.42	0.73	0.61	0.67	0.6	0.63	0.65	0.73	0.3	0.56	0.32	0.56	0.89	0.7	0.73	0.29	0.71	0.71	0.67	0.63	0.66	0.52	0.4	0.73	0.58	0.74
ENSRNOG00000007942	0.27	0.24	0.57	0.3	0.33	0.32	0.53	0.4	0.5	0.52	0.14	0.16	0.56	0.49	0.2	0.47	0.28	0.21	0.33	0.48	0.22	0.32	0.16	0.16	0.47	0.46	1.05	0.44	0.41	0.43
ENSRNOG00000031675	0	0	0	0.04	0.01	0	0	0.01	0	0.01	0.01	0	0	0.01	0.02	0	0.01	0	0.02	0	0.03	0	0	0	0.04	0	0	0.01	0	0.03
ENSRNOG00000004980	11.3	15	14.51	12.16	11.13	11.42	13	15.25	13.84	16.96	15.93	11.92	12.31	13.71	10.65	15.25	10.36	12.72	13.17	13.06	12.19	13.55	13.11	14.72	14.37	11.85	17.01	11.58	12.02	11.2
ENSRNOG00000006336	7.05	7.38	6.12	8.29	8.11	8.02	7.55	7.27	6.49	6.9	7.35	7.69	5.6	6.77	7.12	7.06	7.85	6.92	6.29	4.86	6.44	7.2	6.53	7.82	6.03	6.36	7.79	10.19	7.77	8.51
ENSRNOG00000018876	18.82	16.86	14.48	15.54	17.37	18.84	13.96	16.52	13.5	14.53	16.34	19.25	17.08	15.24	14.32	18.14	15.53	17.69	18.87	18.62	15.32	19.86	17.58	20.14	13.35	13.69	15.04	15.94	17.46	19.07
ENSRNOG00000015573	25.15	23.85	19.99	27.94	24.49	22.53	20.46	21.39	20.81	21.12	20.72	20.34	19.77	23.1	19.3	14.3	23.69	21.18	13.69	18.13	17.66	22.55	22.1	17.03	19.55	23.01	21.59	21.49	25.18	23.99
ENSRNOG00000005352	3.27	4.24	3.39	2.75	2.39	3.34	3.7	4.87	3.94	3.06	3.17	3.96	3.65	3.74	4.28	2.94	4.14	3.61	3.52	3.3	4.07	3.95	2.81	3.45	4.12	3.98	5.29	3.37	4.01	3.29
ENSRNOG00000004518	0.3	0.27	0.35	0.31	0.25	0.53	0.21	0.47	0.32	0.36	0.5	0.37	0.4	0.28	0.34	0.19	0.24	0.18	0.38	0.19	0.4	0.37	0.32	0.2	0.27	0.19	0.22	0.44	0.47	0.41
ENSRNOG00000023383	31.15	35.83	21.03	46.05	56.93	51.78	28.2	28.68	22.68	20.33	23.25	31.7	26.49	36.17	29.9	46.26	30.43	45.44	40.97	33.11	28.31	79.74	53.05	65.16	21.76	25.31	25.05	45.48	47.96	38.24
ENSRNOG00000043550	0	0	0.29	0	0.24	0.46	0	0	0	0	0	0	0	0	0	0	0	0	0	0	0	0	0.23	0	0	0.23	0	0.26	0.23	0
ENSRNOG00000019387	125.14	132.49	148.49	88.32	75.09	88.85	130.8	193.72	139.49	116.41	102.42	70.32	140.08	156.28	156.4	101.81	116.07	89.45	86.88	110.18	99.02	63.7	72.53	59.38	166.28	162	157.25	97.87	100.52	86.8
ENSRNOG00000013326	2.64	2.61	2.53	3.86	3.06	4.04	2.56	2.09	3.12	2.36	2.61	2.32	1.66	2.18	2.42	2.02	2.57	2.77	1.74	1.42	2.13	2.61	2.36	2.66	1.8	2.19	1.57	3.74	3.3	2.93
ENSRNOG00000003594	21	18.83	21.6	17.07	19.81	17.47	17	19.7	16.94	15.11	15.14	19.52	18.44	19.58	18.93	19.39	18.62	18.59	19.48	23.43	19.11	20.1	20.12	20.36	17.21	17.24	20.6	16.63	18.56	16.99
ENSRNOG00000053601	0	0	0	0	0	0	0	0	0	0	0	0	0	0	0	0	0	0	0	0	0.02	0	0	0	0	0	0	0	0	0
ENSRNOG00000000901	16.64	16.29	14.68	16.34	14.63	14.34	14.46	15.86	11.14	17.03	16.98	16.77	13.81	13.69	10.88	12.88	16.64	13.28	15.56	16.61	14.14	16.16	16	17.69	9.84	12.72	16.44	16.08	14.78	15.23
ENSRNOG00000053479	0	0	0	0.11	0	0.11	0	0	0	0	0	0	0	0	0.38	0	0	0.11	0	0	0	0	0	0	0.12	0	0	0	0.11	0
ENSRNOG00000032039	7.54	6.78	6.46	6.73	6.5	5.95	7.18	7.13	6.35	6.29	6.72	6.84	6.77	6.27	6.44	3.61	6.42	5.91	5.62	6.33	6.55	6.92	6.13	5.82	6.23	7.15	6.78	5.65	7.03	6.4
ENSRNOG00000013669	5.97	5.49	5.28	5.56	5.29	5.04	5.65	6.66	6.31	5.88	6.63	6.35	4.47	5.04	5.89	4.08	5.43	4.87	4.5	4.48	6.03	4.86	4.94	4.87	5.95	6.16	5.36	6.27	5.34	4.78
ENSRNOG00000020836	9.26	8.8	7.48	4.12	7.35	6.38	10.84	11.11	8.77	2.91	9.21	8.28	7.07	8.57	9.1	5.97	2.33	1.4	8.72	7.14	9.25	3.71	6.51	5.69	7.18	7.41	5.65	5.6	5.71	6.71
ENSRNOG00000032723	6.34	5.94	4.64	5.65	5.38	5.12	5.48	6.05	5.2	5.17	5.44	5.87	4.37	5.23	6.04	3.22	5.33	4.72	4.42	4.62	6.56	5.62	4.99	6.02	5.3	5.29	5.59	5.23	5.19	4.99
ENSRNOG00000005387	58.09	55.36	53.17	92.99	68.31	26.08	32.84	41.15	31.76	46.59	56.76	35.49	56.14	68.9	33.12	26.66	64.43	35.95	39.38	48.81	39.48	53.78	53.91	42.96	51.02	49.51	70.26	38.1	69.03	53.95
ENSRNOG00000001226	0	0	0	0	0	0	0	0	0	0	0.07	0	0	0	0	0	0	0	0	0	0	0	0	0	0	0.06	0.06	0	0	0
ENSRNOG00000059754	0	0	0	0	0	0	0.15	0	0	0	0	0	0	0	0	0.12	0	0	0	0	0	0	0	0	0	0	0	0.14	0	0
ENSRNOG00000031079	0	0.06	0	0	0	0	0	0	0	0	0	0	0	0	0	0	0	0	0	0	0	0	0	0	0	0	0	0	0	0
ENSRNOG00000010852	3.5	3.03	2.3	2.77	2.34	2.64	2.56	3.26	2.98	2.38	2.4	2.3	2.23	2.71	3.45	2.67	2.01	2.33	2.68	2.26	2.96	1.92	2.13	3.39	2.84	2.68	3.58	2.47	2.32	2.18
ENSRNOG00000015859	1.84	2.44	2.37	1.21	2.85	1.36	2.21	2.48	1.62	1.48	1.2	2.07	2.47	2.19	2.33	2.17	4.52	3.07	5.22	4.08	7.37	2.21	2.97	3.25	2.09	1.84	2.33	2.58	1.18	2.05
ENSRNOG00000015568	10.53	9.25	6.99	8.3	8.88	10.37	6.6	10.88	6.82	7.68	7.86	9.11	9.19	10.18	10.22	12.08	8.03	10.67	9.34	8.99	10.16	11.59	11.53	12.94	10.07	9.28	9.33	8.5	9.62	8.99
ENSRNOG00000056532	0	0.09	0.1	0	0	0	0	0	0	0.1	0	0	0.09	0	0	0	0	0	0	0	0	0	0	0	0	0	0	0	0.08	0.09
ENSRNOG00000022044	0.3	0.18	0.37	0.27	0.06	0.3	0.14	0.47	0.19	0.22	0.26	0.25	0.3	0.35	0.35	0.06	0.06	0.2	0.53	0.1	0.16	0.03	0.08	0	0.24	0.16	0.39	0.23	0.41	0.32
ENSRNOG00000025910	3.56	3.08	2.82	3.51	3.27	4	2.88	3.09	2.37	2.58	2.21	3.15	2.17	3.12	2.28	3.03	2.14	2.6	2.25	2.36	2.67	3.81	3.18	3.64	2.03	2.47	2.37	3.86	3.77	3.49
ENSRNOG00000055827	0	0	0	0.51	0.27	0	0	0	0	0	0.28	0	0	0	0	0	0	0	0	0	0	0.21	0.26	0	0	0	0.27	0.29	0.26	0.28
ENSRNOG00000037421	0	0	0	0.02	0	0	0	0	0	0	0	0	0	0	0	0	0	0	0	0	0	0	0	0	0	0	0	0	0	0
ENSRNOG00000024580	0.46	0.25	0.67	0.89	0.38	0.26	0.62	0.48	0.95	0.57	0.73	0.3	0.21	0.33	0.57	0.04	0.12	0.15	0.24	0.15	0.22	0.16	0.07	0.2	0.51	0.72	0.11	0.56	0.53	0.3
ENSRNOG00000006965	6.52	5.58	4	6.88	7.19	7.36	6.33	5.3	4.7	4.53	4.81	6.36	5.03	5.68	5.89	7.97	7	7.98	6.75	5.77	6.03	9.06	8.1	8.34	5.25	5.39	5	7.13	7.36	6.98
ENSRNOG00000059805	0	0	0	0	0	0	0	0	0	0	0	0	0	0	0	0	0.03	0	0	0	0	0	0	0	0	0.03	0	0.07	0.03	0
ENSRNOG00000001976	5.44	5.31	7.02	7.47	6.06	6.74	7.32	7.34	9.18	5.99	7.31	7.9	4.44	5.25	5.01	3.81	10.71	8.79	3.3	4.63	4.99	6.43	7.46	8.2	5.17	7.24	6.23	6.87	8.97	8.6
ENSRNOG00000051757	0	0	0	0	0	0	0	0	0	0.12	0.03	0	0	0	0	0	0	0	0	0	0	0	0.03	0	0	0	0	0	0	0
ENSRNOG00000030674	0	0	0	0	0	0	0	0	0	0	0	0	0	0	0	0.05	0	0	0	0	0	0	0	0	0	0	0	0	0	0.1
ENSRNOG00000019592	1.91	3.59	1.78	4.09	3.16	6.27	4.81	6.45	3.71	4.99	3.08	4.39	2.93	6.5	6.69	3.54	4.46	4.55	4.73	2.9	8.25	3.5	5.01	7.96	2.9	5.32	2.26	6.05	4.15	5.33
ENSRNOG00000010248	0.69	0.53	0.43	0.73	1.34	0.8	0.6	0.51	0.48	0.59	0.42	0.24	0.37	0.74	0.5	0.29	0.2	0.19	0.28	0.52	0.43	0.33	0.5	0.36	0.35	0.48	0.9	1.01	0.49	0.46
ENSRNOG00000042152	25.6	22	29.83	31.98	30.54	24.73	28.36	23.82	21.75	25.08	26.37	34.89	15.42	17.48	16.33	12.1	22.34	23.09	10.43	12.11	18.16	25.27	31.07	51.31	16.13	20.61	16.74	20.71	27.07	28.08
ENSRNOG00000029052	0.83	0.94	1.19	0.27	0.43	0.41	1.3	0.81	0.98	0.86	0.89	1.04	0.74	1.04	0.72	0.54	0.51	0.96	1.14	0.69	1.62	0.23	0.83	0.7	0.89	0.81	0.57	0.16	0.41	0.29
ENSRNOG00000020427	34.68	33.22	57.49	35.82	33.31	26.42	36.49	45.64	43.35	50.83	31.21	36.18	29.42	37.31	40.31	24.27	33.53	29.17	31.69	47.51	34.65	28.9	26.94	33.37	49.53	45.68	58.72	34.54	42.49	33.14
ENSRNOG00000004333	13.74	14.09	15.65	13.99	12.56	12.28	15.4	15.88	18.36	18.27	17.91	15.36	17.81	13.16	13.44	11.14	12.99	12.52	16.64	14.93	16.21	13.33	13.02	12.88	20.21	17.17	18.94	14.64	13.35	13.56
ENSRNOG00000018611	8.39	10.91	12.29	12.22	8.44	4.6	11.83	16.73	15.15	18.57	14.73	10.23	13.83	3.74	16.47	3.26	8.62	9.99	13.16	14.12	15.42	4.32	5.07	3.94	21.64	8.82	11.2	4.09	5.61	3.8
ENSRNOG00000004298	0.03	0	0	0	0.03	0.01	0	0	0	0	0.03	0	0	0.02	0.02	0	0	0.04	0	0	0.01	0.01	0.03	0	0.06	0	0	0	0	0.03
ENSRNOG00000008775	0.52	1.11	0.42	1.89	1.31	1.76	1.43	1.74	1.05	1.56	0.98	1.66	0.73	2.05	1.55	0.54	1.25	1.17	1.54	0.82	2.38	1.51	2.11	1.86	0.81	1.86	0.73	2.43	1.56	1.66
ENSRNOG00000033466	0	0	0.03	0.02	0.14	0	0.08	0.03	0	0	0	0	0.03	0	0	0.02	0.04	0.02	0.02	0.02	0.02	0.02	0.02	0	0	0.05	0.02	0.05	0	0.05
ENSRNOG00000008766	0.01	0	0.01	0.01	0.01	0	0.01	0.01	0.01	0.01	0.01	0	0.02	0	0	0	0.01	0.02	0.02	0	0	0.01	0	0.01	0.01	0.01	0	0.01	0	0.01
ENSRNOG00000049370	6.17	6.17	5.7	6.88	5.24	6.39	6.33	5.59	4.95	5.73	4.77	4.9	4.78	4.96	5.5	7.66	5.32	7.11	5.11	4.98	5.33	4.93	5.82	5.69	5.09	4.43	5.18	6.57	6.07	5.66
ENSRNOG00000058130	15.43	13.21	15.39	13.19	12.34	12.84	13.29	17.91	13.19	18.08	14.39	11.78	13.66	13.39	11.53	10.84	11.47	11.34	16.02	12.04	12.64	13.05	10.03	10.58	14.86	13.93	18.54	13.53	13.15	12.72
ENSRNOG00000034164	0.36	0.45	0.06	0.51	0.08	0.3	0.07	2.03	0.26	0.21	0.3	0.16	0.13	0.69	0.46	0.2	0.2	0.4	0.21	0.09	0.3	0.08	0.03	0.13	0.22	0.14	0.2	0.97	0.46	0.4
ENSRNOG00000007285	3.08	4.97	3.29	3.94	3.24	2.29	2.54	4.01	3.08	3.81	3.33	3.7	4.35	3.5	2.73	4.52	3.01	2.74	5.01	3.62	3.44	3.24	3.81	3.23	4.64	4.38	5.61	3.13	2.91	3.21
ENSRNOG00000004755	49.92	47.35	77.87	47.66	43.83	39.24	55.03	65.49	69.12	56.21	55.09	64.24	43.18	71.42	43.53	35.19	46.02	37.56	35.66	54	48.66	34.03	36.84	45.81	48.56	49.92	60.19	39.07	55.19	37.48
ENSRNOG00000018773	8.88	9.39	6.82	7.36	8.48	9.84	7.98	7.67	6.17	6.81	5.74	7.3	5.93	6.62	4.64	8.51	5.75	7.3	5.78	5.43	5.06	7.89	10.03	8.46	3.65	5.52	6.03	8.17	8.47	7.88
ENSRNOG00000043288	1.41	1.97	2.13	1.69	2.12	0.96	1.54	1.78	1.54	2.02	1.41	1.9	2.11	2.37	1.9	1.17	1.51	0.97	1.39	2.59	3.71	1.95	3.6	3.5	2.22	1.91	1.57	1.72	1.17	1.39
ENSRNOG00000006200	0.04	0.1	0.1	0.09	0.13	0.11	0.04	0.05	0.03	0.08	0.09	0.12	0.03	0.03	0.05	0.06	0.07	0.06	0.05	0.05	0.06	0.16	0.08	0.22	0.02	0.05	0.03	0.33	0.11	0.14
ENSRNOG00000039500	0.06	0.07	0.08	0.18	0.06	0.12	0	0.22	0.22	0.08	0.07	0	0	0	0	0	0.29	0.25	0.06	0.06	0.06	0.05	0.13	0	0.27	0.12	0	0.35	0	0
ENSRNOG00000006345	131.68	114.31	137.95	144.61	113.03	129.94	100.97	113.2	90.89	126	107.26	106.71	93.25	133.12	120.29	166.99	117.05	156.65	89.1	102.94	84.45	128.86	150.21	171	99.42	99.72	104.06	129.48	128.61	121.3
ENSRNOG00000014828	107.83	87.34	176.69	106.61	109.99	84.96	105.23	94.58	114.42	130.75	113.21	107.3	125.76	91.15	141.49	86.58	104.41	90.51	124.24	138.64	161.54	108.94	120.6	187.24	139.89	112.76	130.62	81.56	93.03	78.4
ENSRNOG00000003687	34.06	39.56	29.38	31.56	28.61	36.58	21.65	35.28	26.3	24.45	24.23	20.86	35.84	44.68	38.44	112.71	26.62	31.93	40.52	30.54	30.84	22.67	24.01	29.53	39.92	30.05	49.42	37	44.34	24.34
ENSRNOG00000013443	22.64	25.21	19.42	29.6	26.75	30.47	20.56	23.4	16.14	14.64	16.91	25.66	18.74	24.5	26.34	26.63	25.34	29.88	20.56	21.89	23.25	34.09	28.49	36.95	17.59	19.13	20.02	33.29	33.08	24.27
ENSRNOG00000019598	80.65	51.66	58.04	77.03	73.62	69.14	56.94	53.23	60.51	50.91	60.3	64.25	63.56	43.61	43.95	33.14	35.3	44.67	35.92	47.83	45.56	63.75	54.03	41.15	51.74	49.84	48.52	56.17	93.82	59.05
ENSRNOG00000035957	0.24	0	0	0	0	0	0	0.29	0	0	0	0	0	0	0	0	0	0	0	0	0	0	0	0.25	0	0	0	0	0	0
ENSRNOG00000021093	0.02	0.02	0.11	0.12	0	0	0.02	0.11	0.09	0.11	0.14	0.05	0.04	0	0.03	0.02	0.02	0.09	0.03	0.11	0.03	0.01	0.07	0.02	0.02	0.12	0.07	0.08	0.05	0.04
ENSRNOG00000005775	5.98	5.95	4.64	6.38	6.81	6.1	5.77	5.51	4.63	6.27	4.88	5.55	4.45	5.79	4.89	3.97	4.8	5.36	4.81	5.44	5.18	7.28	6.19	5.7	4.09	4.96	5.01	5.26	6.2	5.95
ENSRNOG00000028946	76.96	85.71	70.37	50.5	61.18	52.38	64.78	63.44	83.56	76.81	75.14	78.46	77.76	71.55	73.06	85.54	67	77.01	83.23	75.83	79.34	86.7	85.44	78.03	90.21	87.62	105.84	55.22	47	74.15
ENSRNOG00000022099	0.44	1.22	0.24	0.69	0.15	1.17	0.4	0.85	0.66	0.57	0.21	0.23	1.19	1.18	1.16	2.33	1.06	2.46	1.7	1.06	0.94	1.13	0.45	0.71	1.08	1.03	1.19	1.33	1.28	1.65
ENSRNOG00000011716	5.02	5.37	4.66	3.48	4.81	5.37	4.5	6.48	3.1	3.9	3.02	5.93	6.18	4.29	5.05	7.44	9.52	7.04	12.76	9.75	10.73	3.99	4.26	8.98	10.05	7.33	4.79	9.08	4.57	6.8
ENSRNOG00000048258	15.68	12.81	10.4	11.85	13.06	11.34	11.58	12.32	10.23	9.83	9.24	10.21	11.8	13.28	13.68	13.57	11.85	13.77	11.88	11.96	12.1	14.48	14.07	15.95	12.22	10.92	13.16	12.91	12.03	11.8
ENSRNOG00000013211	39.91	37.45	34.64	38.21	38.19	36.09	27.47	33.5	24.91	32.2	29.63	30.59	28.26	37.59	28.55	31.39	29.09	31.94	28.56	32.43	25.75	33.95	34.3	32.98	22.42	27.39	31.98	35.54	35.47	34.44
ENSRNOG00000019975	22.93	24.71	19.48	21.25	18.08	20.14	21.51	24.07	20.21	19.5	18.11	20.64	17.32	21.16	22.67	19.92	22.33	22	18.68	16.96	22.06	19.76	20.29	17.93	19.76	21.76	20.88	21.71	21.24	20.39
ENSRNOG00000023664	0.54	0.63	0.93	0.98	0.97	0.98	0.71	0.8	0.71	0.67	1.09	1.41	0.77	0.88	1	0.35	0.56	0.77	1.09	0.59	0.71	0.58	0.55	0.38	0.54	0.55	0.33	1.15	0.99	0.72
ENSRNOG00000027864	813.79	648.42	825.78	647.61	616.92	574.42	564.23	655.23	531.91	776.09	693.42	680.27	646.07	653.1	636.12	642.37	459.88	548.52	638.04	744.34	605.15	605.46	705.24	778.67	628.22	662.62	718.25	574.01	566.46	584.89
ENSRNOG00000011071	4.21	6.07	4.39	4.3	4.32	5.16	3.86	5.29	3.46	4.99	4.66	4.31	3.68	5.47	4.37	3.1	4.51	3.41	4.75	4.25	5.76	6.64	4.68	5.17	3.05	4.81	3.1	4.73	6.81	5.28
ENSRNOG00000045733	0	0	0	0.01	0	0	0	0.01	0.01	0	0	0	0	0.02	0	0	0	0.02	0.03	0	0	0.02	0	0.01	0	0	0	0.01	0.01	0.01
ENSRNOG00000036728	0.77	1.75	0.41	2	0.38	1.38	1.32	1.48	0.61	0.64	0.42	0.44	1.64	1.74	1.34	0.54	1.31	0.52	0.37	0.57	0.27	0.45	0.49	0.16	1.58	2.11	0.88	1.73	2.17	1.15
ENSRNOG00000014336	4.49	3.36	3.06	2.81	1.84	1.32	3.33	6.57	5.42	3.18	2.43	0.88	2.15	3.16	4.53	1.66	1.32	1.17	2.28	3.53	3.42	0.83	0.75	0.81	3.67	3.5	10.16	2.49	1.68	1.12
ENSRNOG00000010732	104.88	106.68	107.31	103.65	97.62	92.44	90.59	101.27	86.13	117.7	93.89	94.27	87.52	103.93	90.2	96.05	84.15	92.47	98.28	105.82	92.99	87.75	94.69	96.15	98.01	95.8	123.54	97.47	89.22	91.73
ENSRNOG00000000281	2.93	5.51	3.61	5.78	4.49	8.6	4.2	4.66	5.29	5.36	6.68	12.1	7	2.68	3.44	5.51	7.69	6.89	7.21	3.86	4.99	16.53	13.71	11.22	4.31	4.55	4.12	4.86	6.88	11.56
ENSRNOG00000061527	0.24	0.4	0.15	0.22	0.29	0.42	0.43	0.62	0.29	0.22	0.24	0.27	0.37	0.32	0.65	0.3	0.21	0.4	0.27	0.32	0.38	0.26	0.38	0.39	0.26	0.49	0.3	0.33	0.27	0.36
ENSRNOG00000047476	0.41	0.3	0.4	0.15	0.23	0.1	0.39	0.33	0.55	0.14	0.26	0.17	0.32	0.49	0.55	0.16	0.15	0.29	0.26	0.42	0.51	0.2	0.27	0.11	0.49	0.34	0.21	0.21	0.19	0.07
ENSRNOG00000039076	1.07	0.95	1.06	1.12	1.37	2.03	0.52	0.82	0.68	0.87	0.79	0.85	1.26	0.61	0.5	0.92	0.94	0.9	0.86	1.12	0.8	2.21	1.2	0.71	1.12	1.15	0.83	1.12	2	1.89
ENSRNOG00000023030	1.23	2.63	1.71	2.22	1.99	1.77	1.74	2.41	1.27	1.96	1.76	0.88	1.34	1.85	1.18	0.59	0.65	0.79	1.74	1.43	1.21	0.38	0.38	0.34	1.08	1.2	2.58	2.21	1.56	0.84
ENSRNOG00000003977	245.63	312.03	99.32	98.52	159.81	152.14	190.03	143.58	132.98	315.07	127.46	197	450.52	211.68	261.16	305.09	188.19	258.6	584.99	375.39	346.28	418.58	335.48	369.56	292.15	270.09	322.36	138.7	103.56	201.65
ENSRNOG00000052333	0	0	0	0	0	0	0	0.23	0	0	0	0	0	0	0	0	0	0	0	0	0	0	0	0	0	0	0	0	0	0
ENSRNOG00000033045	42.65	44.77	56.41	44.54	43.14	40.84	48.96	55.11	49.33	58.12	57.87	47.62	52.44	49.23	41.62	43.96	43.93	55.49	46.47	51.35	40.19	38.65	49.96	46.24	47.74	53.88	42.77	42.02	46.57	49.49
ENSRNOG00000005540	0.29	0.39	0.2	0.56	0.42	0.39	0.29	0.38	0.34	0.35	0.27	0.27	0.23	0.3	0.22	0.25	0.26	0.24	0.26	0.2	0.21	0.38	0.37	0.32	0.14	0.18	0.24	0.44	0.55	0.35
ENSRNOG00000018944	2.76	2.99	2.08	2.83	2.51	2.42	1.7	1.75	1.98	1.95	1.99	2.96	1.61	2.18	1.97	2.35	3.06	2.68	2.67	2.48	3.64	3.61	3.35	3.6	1.58	1.51	1.23	2.81	2.57	3.24
ENSRNOG00000011205	5.75	9.12	9.36	10.31	6.59	6.28	5.33	6.37	5.8	10.9	6.04	3.02	5.03	5.89	7.22	14.61	6.05	22.93	5.02	5.45	5.1	11.17	9.69	8.48	6.55	6.97	15.97	5.66	8.93	8.19
ENSRNOG00000020191	25.25	28.99	28.33	20.21	20.6	19.53	28.71	35.4	38.87	31.92	34.88	30.66	30.88	22.86	26.49	17.46	25.95	22.17	31.44	29.91	36.33	23.3	23.5	24.41	33.07	31.64	31.7	23.08	21.03	20.97
ENSRNOG00000047859	0	0	0	0	0	0	0	0	0	0	0	0	0	0	0	0	0	0	0	0	0	0	0	0	0	0	0	0	0.28	0
ENSRNOG00000026686	0.01	0	0	0.01	0	0.03	0.02	0	0	0.01	0	0.04	0.01	0	0	0	0.01	0.01	0	0.01	0.02	0	0	0.01	0	0.01	0	0.02	0.02	0.01
ENSRNOG00000029938	2.44	1.87	1.88	2.97	1.85	2.61	2.64	2.61	2.46	2.87	2.82	2.38	2.17	2.4	2.58	1.78	2.08	2.02	1.52	1.1	1.55	1.72	1.43	1.7	2.32	2.28	1.79	3.23	3.1	2.66
ENSRNOG00000059479	0.27	0.3	0.2	0.29	0.3	0.3	0.23	0.15	0.16	0.15	0.41	0.2	0.06	0.14	0.06	0.12	0.16	0.09	0.22	0.08	0.24	0.33	0.22	0.25	0.2	0.21	0.17	0.24	0.41	0.13
ENSRNOG00000018742	0	0	0	0	0	0	0	0	0	0	0	0	0	0.02	0	0	0	0	0	0	0	0	0	0	0.02	0	0	0	0	0
ENSRNOG00000010233	34.66	30.39	22.99	38.27	30.36	26.56	21.44	22.07	26.49	25.53	19.8	23.88	20.34	25.02	24.47	24.26	22.86	27.24	31.16	23.16	25.67	51.11	38.03	33.97	24.07	23.8	23.87	34.12	30.61	26.42
ENSRNOG00000059007	1.46	0.78	1.98	7.55	6.24	6.06	4.89	36.73	1.54	5.82	7.12	4.42	3.39	11.02	13.4	12.33	1.5	2.58	2.6	4.5	1.86	0.56	0.15	8.11	4.2	7.72	3.95	7.27	1.06	14.93
ENSRNOG00000006830	0	0.05	0.02	0.04	0.07	0.01	0	0.06	0	0	0	0	0.03	0.09	0	0	0.01	0	0.04	0	0.01	0	0	0.01	0	0.04	0.07	0	0.03	0.03
ENSRNOG00000020444	0.46	0.46	0.43	0.28	0.45	0.48	0.48	0.53	0.44	0.9	0.39	0.38	0.59	0.41	0.25	0.58	0.33	0.28	0.73	0.42	0.36	0.36	0.48	0.37	0.53	0.51	0.36	0.42	0.38	0.76
ENSRNOG00000050932	25.15	25.29	20.11	22.13	23.65	24.24	13.44	16	12.42	18.04	13.54	17.59	13.93	24.85	11.93	21.91	14.59	18.8	13.44	18.86	15.08	17.71	19.85	20.45	12.24	15.02	16.97	19.44	20.24	18.98
ENSRNOG00000010257	14.91	16.21	18.33	15.96	17.79	13.61	18.61	15.24	19.68	20	22.68	23.61	17.23	15.58	13.77	12.27	15.35	14.97	20.76	18.75	24.25	18.77	19.5	20.59	18.6	20.43	15.65	14.17	14.27	16.1
ENSRNOG00000050388	0	0.25	0	0	0	0.14	0	0.09	0	0.09	0.16	0	0	0	0	0.07	0	0	0.07	0	0.07	0	0	0	0.08	0.07	0.07	0.25	0	0
ENSRNOG00000012591	0	0.01	0	0	0	0	0	0	0	0	0	0.01	0	0.01	0	0	0.01	0	0	0.01	0	0	0	0	0.01	0.01	0.02	0	0	0
ENSRNOG00000054475	0.21	0.35	0.32	0.6	0.32	0.68	0.39	0.61	0.31	0.41	0.33	0.53	0.1	0.68	0.58	0.16	0.93	0.45	0.48	0.28	0.77	0.41	0.74	1.03	0.28	0.56	0.12	0.56	0.65	0.58
ENSRNOG00000007197	0.14	0.29	0.09	0.76	0.33	0.22	0.14	0.65	0.72	0.59	0.22	0.18	0.1	0.17	0.06	0.2	0.67	0.09	0.31	0.15	0.16	1.06	0.26	0.17	1.05	0.32	0.46	0.28	0.24	0.13
ENSRNOG00000001554	3	3.81	2.33	2.28	2.18	4	3.16	3.66	3.18	2.79	2.46	2.97	3.66	3.84	3.06	5.89	3.72	4.13	5.74	4.3	3.6	3.97	3.66	4.24	3.65	3.02	3.86	2.74	2.9	3.39
ENSRNOG00000032335	0	0	0	0	0	0	0	0	0	0	0	0	0	0	0	0	0	0.08	0	0	0	0	0	0	0	0	0	0	0.08	0
ENSRNOG00000051489	0.02	0.14	0.12	0.07	0.13	0	0.06	0	0	0.09	0	0	0.08	0.02	0	0.05	0	0.1	0.04	0.07	0.02	0.04	0	0	0	0.07	0.15	0.11	0.14	0.03
ENSRNOG00000014230	1.06	0.87	1.01	1.04	0.81	0.88	1.01	1.48	1.19	1.24	0.95	0.96	1.15	1.06	1.03	0.25	0.72	0.77	1.44	0.88	1.5	0.78	1.09	1.03	1.3	1.54	1.14	0.94	0.9	0.85
ENSRNOG00000012947	14.81	15.3	13.6	13.89	13.61	13.65	12.15	14.28	11.24	11.21	11.62	13.16	11.71	13.64	11.64	12.57	14.36	14.14	12.14	12.07	11.79	14.28	13.41	14.61	9.82	11.4	12.16	12.58	13.53	12.83
ENSRNOG00000045626	0.04	0	0.03	0.03	0.06	0.04	0.05	0.05	0.03	0.03	0.03	0.04	0.04	0.04	0.1	0.02	0.02	0.02	0.03	0.04	0.04	0.03	0.07	0.05	0.01	0.02	0.02	0.04	0.03	0.02
ENSRNOG00000044880	0	0	0.33	0.26	0	0	0	0	0	0	0	0	0	0	0	0.26	0	0	0	0	0	0	0	0	0	0	0	0	0	0
ENSRNOG00000026297	0.02	0	0.02	0.05	0.06	0.04	0	0	0.02	0.02	0.02	0.05	0.06	0.03	0.03	0.02	0	0.02	0.03	0.07	0.03	0.03	0.17	0.02	0	0.04	0	0.02	0.04	0.06
ENSRNOG00000010119	1.33	0.97	0.92	1.26	0.7	1.43	0.88	1.3	0.91	0.84	0.9	0.9	0.71	0.7	1.07	0.8	0.69	0.56	0.64	0.4	0.57	0.92	0.61	1.02	0.92	0.84	0.7	1.45	0.89	0.96
ENSRNOG00000027924	0.62	0.81	0.55	0.42	0.38	0.57	0.72	0.99	0.92	0.28	0.66	0.68	0.88	0.69	0.75	0.42	0.91	0.66	0.8	0.82	1.34	0.68	0.55	0.82	0.97	0.79	0.79	0.45	0.43	0.4
ENSRNOG00000019983	25.27	25.08	25.51	24.78	22.38	23.88	22.98	25.4	22.89	25.01	25.38	28.04	25.58	25.28	23.97	26.15	26.76	25.05	26.45	25.84	24.44	22.53	25.32	28.07	25.15	26.76	30.22	25.57	22.56	23.38
ENSRNOG00000060154	38.81	48.45	38.16	36.36	32.83	33.83	37.07	44.35	42.82	41.56	39.46	43.73	37.87	36.5	36.61	39.43	42.53	39.61	44.69	38.51	44.08	36.16	32.92	36.9	39.98	38.55	51.35	39.69	33.9	34.8
ENSRNOG00000027125	11.78	11.58	8.88	10.71	12.62	13.31	12.13	12.04	10.24	6.85	8.17	10.42	9.39	10.53	11.32	10.49	14.85	12.78	8.57	9.24	9.12	9.42	10.79	16.47	9.02	10.09	8.52	9.08	13.13	9.81
ENSRNOG00000058372	0.13	0.72	0.16	0.25	0.16	0.28	0.12	0.36	0.45	0.19	0.22	0.1	0.19	0.28	0.18	0.05	0.21	0.2	0.19	0.18	0.14	1.63	0.33	0.23	0.08	0.05	0.05	0.23	0.6	0.3
ENSRNOG00000017762	0.23	0.23	0.37	0.32	0.3	0.27	0.41	0.28	0.24	0.5	0.18	0.24	0.31	0.38	0.37	0.3	0.3	0.35	0.51	0.28	0.63	0.37	0.33	0.49	0.38	0.19	1.4	0.45	0.22	0.23
ENSRNOG00000007416	6.12	6.19	5.45	5.45	5.21	4.31	4.83	5.81	3.65	6.27	5.03	5.15	5.4	5.72	5.27	5.94	4.34	5.09	6.27	5.85	5.36	6.47	5.58	5.82	5.27	5.31	6	5.4	5.39	5.83
ENSRNOG00000011171	0.04	0.02	0.02	0.04	0.02	0.05	0	0.02	0.02	0.02	0	0.02	0.04	0	0.06	0.02	0.05	0	0.02	0.02	0.06	0.03	0	0	0.02	0.04	0.06	0.04	0	0.02
ENSRNOG00000010893	0	0.05	0.03	0	0.02	0	0	0.08	0	0	0	0	0.03	0	0.04	0	0	0.02	0	0	0	0	0	0	0	0.02	0	0	0	0
ENSRNOG00000032427	0	0	0	0	0	0	0.07	0	0	0	0	0	0	0.05	0	0	0	0	0	0	0	0.05	0	0	0	0	0	0	0	0
ENSRNOG00000006483	3.42	2.87	2.8	2.67	2.78	3.01	2.45	2.51	2.69	2.2	2.16	2.51	2.42	2.71	2.82	2.78	2.72	2.56	2.35	2.1	2.38	3.2	2.99	3.18	2.51	2.48	2.5	3.12	2.93	2.94
ENSRNOG00000018346	22.98	16.39	13.46	18.83	23.66	15.92	13.26	12.44	16.8	13.16	16.57	13.05	12.27	15.18	12.83	16.89	11.3	12.33	25.98	24.18	19.9	18.14	18.08	17.93	14.2	13.7	11.38	15.55	15.31	12.27
ENSRNOG00000059734	0.06	0.02	0.07	0.02	0.1	0.12	0.05	0.02	0.07	0.08	0.04	0.08	0.13	0.15	0.07	0.04	0.07	0.14	0.04	0.02	0.11	0.15	0.12	0	0.06	0.04	0.02	0	0.18	0.06
ENSRNOG00000055313	0	0	0	0	0.27	0	0	0	0	0	0	0	0	0	0	0	0	0	0	0	0.24	0	0	0	0	0	0.27	0	0	0.28
ENSRNOG00000045646	1.41	0.72	1.04	0.28	0.65	1.18	1.42	1.73	2	0.96	0.23	0.35	0.3	0.83	0.74	1.8	0.59	0.91	0.26	1.12	0.19	0.86	0.85	0.14	0.53	0.34	1.02	0.4	0.76	0.45
ENSRNOG00000056273	0.1	1.96	0.87	1.39	0.52	4.02	0.24	6.19	1.44	0	3.18	0.38	0	0.17	2.13	0.3	0.38	5.24	3.45	1.11	0.09	0.33	0.1	8.5	3.06	5.07	2.2	3.1	5.7	2.49
ENSRNOG00000021140	0	0	0	0.05	0	0.05	0.06	0.11	0.03	0	0	0.09	0	0.02	0	0	0	0.02	0	0	0.15	0.02	0.02	0.07	0	0	0	0.03	0.05	0.03
ENSRNOG00000038299	0	0	0	0.02	0	0	0	0	0	0	0	0	0	0	0	0	0	0	0	0	0	0	0	0	0	0	0.02	0	0	0
ENSRNOG00000046362	0	0	0	0	0	0	0	0	0	0	0	0	0	0	0.15	0	0	0	0	0	0	0	0	0	0	0	0	0	0	0
ENSRNOG00000052469	6.21	6.77	6.54	8.58	7.37	8.18	6.93	5.93	4.94	4.27	6.28	8.26	3.93	4.76	5.29	5.18	6.52	6.43	4.2	4.77	5.73	8	7.39	9.2	4.29	5.1	3.72	7.58	8.11	6.6
ENSRNOG00000008161	14.26	7.78	36.4	14.49	17.56	15.31	22.99	13.89	19.22	20.16	18.25	10.81	12.82	14.11	21.18	14.64	14.54	14.74	6.7	19.91	13.68	7.84	17.88	17.06	17.6	15.9	10.38	17.67	14.76	17.86
ENSRNOG00000057548	2.12	0.42	0.57	1.62	0.85	0.73	0.33	3.77	0.22	0.11	0.79	0.35	0.69	0.23	0.16	0.36	0.68	0.46	1.35	0.37	0.66	0.75	0.18	0.28	1.09	2.97	0.38	0.52	0.27	0.98
ENSRNOG00000028058	0	0	0	0.06	0	0	0	0	0	0	0	0	0	0	0.1	0	0	0	0.05	0	0	0	0	0	0	0	0	0.13	0	0.06
ENSRNOG00000038372	77.74	78.34	88.38	69.34	63.21	57.72	69.9	81.82	76.18	68.55	71.56	67.8	72.28	75.19	71.25	65.62	72.96	66.41	82.82	82.59	73.58	60.69	63.69	63.07	76.09	73.24	70.5	63.09	61.21	59.77
ENSRNOG00000060262	7.59	8.19	6.02	9.69	8.2	7.53	6.98	9.29	8.19	7.91	8.17	7.49	7.13	8.57	9.05	7.12	6.95	8.04	10.18	7.83	10.3	8.12	8.63	11.73	8.21	7.67	9.01	8.63	8.3	7.58
ENSRNOG00000031135	23.96	31.63	23.71	27.36	22.2	23.37	24.42	27.59	31.15	25.74	28.63	29.97	22.15	21.57	21.47	15.33	26.32	21.41	27.32	21.95	28.22	23.4	21.57	21.36	28.27	26.17	23.39	26.46	24.5	23.26
ENSRNOG00000049895	0	0	0.01	0	0	0	0.02	0	0	0.01	0.01	0.01	0.01	0	0	0.02	0.02	0.01	0.01	0	0	0	0	0.01	0	0	0	0	0.02	0.02
ENSRNOG00000007799	0.66	0.33	1.42	0.74	0.37	0.14	0.18	0.26	0.47	0.58	0.4	0.1	0.48	0.42	0.17	0.03	0.1	0.03	0.1	0.67	0.58	0.01	0.07	0.01	0.53	0.76	1.59	0.33	0.29	0.38
ENSRNOG00000043320	0	0	0	0	0	0	0	0	0	0	0	0	0	0	0	0	0	0	0	0	0	0	0	0.02	0	0	0	0	0	0
ENSRNOG00000042084	0.34	0.39	0.29	0.61	0.4	0.95	0.65	0.69	0.56	0.38	0.44	0.74	0.18	0.95	0.6	0.24	0.29	0.36	0.34	0.54	0.61	0.18	0.41	0.53	0.24	0.6	0.23	1.2	0.73	0.75
ENSRNOG00000003746	5.86	6.03	6.37	6.06	4.92	4.9	8.71	7.98	9.49	6.98	6.98	6	5.97	7.25	9.03	7.77	5.58	5.62	5.22	6.03	6.33	2.54	4.64	4.96	6.37	7.38	4.78	6.18	4.09	5.35
ENSRNOG00000010302	0.21	0.38	0.59	0.34	0.21	0.2	0.29	0.24	0.34	0.08	0.67	0.29	0.25	0.14	0.36	0.06	0.1	0.27	0.23	0.27	0.39	0.19	0.06	0.31	0.51	0.22	0.19	0.26	0.14	0.37
ENSRNOG00000018574	6.69	5.53	5.75	5.56	5.42	5.68	5.77	5.69	6.3	5.73	6.2	6.77	6.62	5.77	6.04	6.84	6.48	6.85	7.62	6.14	7.42	6.46	6.97	7.66	6.86	6.12	7.01	6.4	5.26	7.11
ENSRNOG00000012397	2.82	2.83	2.1	3.45	3.36	3.03	2.95	2.63	2.41	2.74	2.98	2.77	2.31	2.6	2.07	1.98	2.75	2.76	2.18	1.95	2.5	2.8	2.75	2.74	2.19	2.54	2.39	3.12	3.62	2.89
ENSRNOG00000029042	318.11	199.58	262.19	697.3	494.59	350.37	259.02	273.1	263.02	156.85	147.87	177.84	241.06	283.47	338.07	358.48	263.62	385.04	417.91	371.7	281.13	388.24	324.69	349.18	284.55	417.29	170.77	395.65	390.48	263.41
ENSRNOG00000047620	9.9	9.27	7.09	9.83	10.66	10.2	7.89	8.13	5.6	5.86	6.81	8.9	7.27	9.35	6.8	8.75	9.47	11.69	6.57	7.45	6.75	11.74	11.9	13.29	4.63	6.2	6.16	10.18	10.77	10.02
ENSRNOG00000023969	1.49	3.44	0.88	1.4	6.56	3.19	1.48	1.54	2.04	11.71	0.87	1.65	2.28	2.85	1.68	5.61	1.19	1.81	5.6	1.35	1.96	3.14	1.88	1.7	1.51	1.59	27.7	19.12	6.56	28.7
ENSRNOG00000027770	0.1	0.03	0.04	0.04	0.03	0.03	0.08	0.08	0.04	0.01	0.06	0.04	0.2	0.1	0.06	0.07	0.02	0.06	0.15	0.19	0.15	0.04	0.08	0.06	0.1	0.07	0.04	0.04	0.05	0.04
ENSRNOG00000037171	0	0	0	0	0.06	0.11	0	0.07	0	0.14	0.06	0	0.06	0.1	0.1	0.17	0	0	0.05	0.06	0	0	0.12	0	0.06	0	0	0.2	0.17	0.06
ENSRNOG00000059502	0	0	0	0	0	0	1.26	0	0	0	0	0	0	0	0.37	0	0	0.21	0	0	0.19	0	0	0	0	0.21	0	0	0	0
ENSRNOG00000017729	17.29	15.37	16.03	18.63	15.01	16.18	16.75	17.73	16.55	17.16	17.34	14.93	13.24	18	14.63	15.25	10.99	12.94	13.4	13.32	14.61	13.53	15.37	14.02	14.52	15.3	12.58	16.66	15.08	14.22
ENSRNOG00000012806	7.61	7.18	5.19	6.79	7.45	8.54	7.72	7.75	5.91	5.9	5.74	8.03	6.9	7.3	7.36	7.4	6.99	7.22	7.28	6.46	7.67	8.53	7.78	6.52	6.58	6.88	7.48	7.58	7.75	8.11
ENSRNOG00000020470	10.58	8.35	9.71	12.88	12.9	10.57	8.86	7.32	8.32	6.46	8.7	9.76	8.22	10.52	10.56	6.84	12.51	11.33	8.42	8.95	10.05	13.71	11.56	17.62	7.34	8.33	7.59	10.92	12.76	9.06
ENSRNOG00000011384	32.76	33.18	26.41	34.19	27.94	29.72	29.95	33.07	26.55	34.78	33.59	33.69	26.25	28.68	26.36	34.1	22.15	26.98	31.28	26.71	24.79	28.91	28.43	26.72	23.66	23.6	31.87	28.42	26.22	31.15
ENSRNOG00000004275	27.33	13.44	40.29	21.48	35.46	11.34	42.9	18.6	20.84	27.08	20.08	17.2	23.81	30.03	38.17	5.61	21.27	16.7	10.07	17.06	29.34	4.28	14.36	7.11	28.12	39.1	27.64	17.32	18.29	9.27
ENSRNOG00000060367	1.65	1.67	1.02	2.06	1.97	2.34	1.55	1.76	1.41	1.06	1.24	1.65	1.52	1.85	1.56	1.69	1.65	1.65	1.68	1.23	1.66	2.04	1.67	1.89	1.27	1.37	1.39	2.37	2.43	1.89
ENSRNOG00000000520	42.25	42.16	24.35	45.11	41.09	35.26	26.98	31.64	23.68	31.52	29.06	27.31	34.46	34.14	25.7	55.79	25.45	40.1	31.81	26.64	22.57	38.07	30.29	36.3	25.89	25.18	30.65	40.12	41.44	40.01
ENSRNOG00000028847	0	0	0	0	0	0	0	0	0	0	0	0	0	0	0	0.04	0	0	0	0	0	0	0	0	0	0	0	0	0	0
ENSRNOG00000002497	0.13	0.28	0	0	0	0	0	0.15	0	0.47	0	0.16	0	0	0	1.11	1.4	1.49	0	0.37	0	0.1	0	0.38	0.27	0	0.39	1.13	0.25	0.13
ENSRNOG00000014659	16.94	20.58	19.97	31.86	19.2	21.33	19.19	20.98	20.79	24.53	23.15	20.22	15.42	20.94	15.13	11.47	13.49	14.73	17.96	13.16	16.85	16.25	21.22	25.8	12.6	23	11.62	23.51	24.35	21.11
ENSRNOG00000026150	0	0.05	0.03	0	0	0	0	0	0	0	0	0.03	0	0	0	0	0	0.02	0.02	0.02	0	0	0.02	0.02	0	0	0	0	0	0
ENSRNOG00000008439	0.64	1.69	0.23	0.36	0.15	0.29	0.37	0.8	0.54	0.33	0.51	0.49	0.8	0.82	0.33	0.51	0.4	0.16	1.42	1.17	1.28	2.01	0.5	0.75	1.33	1.37	1.51	0.33	0.28	1.06
ENSRNOG00000017438	0.48	0.98	0.6	0.88	0.53	1.09	0.36	0.91	0.58	0.86	0.82	0.44	0.7	1.05	0.77	1.04	0.78	0.65	0.89	0.82	0.76	0.59	0.58	0.53	0.62	0.96	0.49	1.43	0.96	0.38
ENSRNOG00000058824	11.02	5.48	15.67	27.14	8.26	14.31	8.78	50.36	11.88	9.13	43.4	7.62	17.49	16.48	42.87	5.87	8.8	15.11	7.53	4.23	15.66	2.68	1.55	1.56	4.47	7.46	4.58	13.31	5.89	6.89
ENSRNOG00000004713	0	0.04	0	0.08	0	0.11	0	0.04	0	0	0.04	0	0	0.21	0.09	0.06	0.05	0	0.15	0	0.38	0.07	0.02	0.21	0	0.02	0	0.17	0.02	0.21
ENSRNOG00000010172	0.46	0.6	0.52	0.52	0.4	0.85	0.3	0.28	0.48	0.54	0.32	0.55	0.41	0.32	0.16	0.48	0.25	0.47	0.25	0.33	0.62	0.48	0.46	0.44	0.29	0.34	0.24	0.64	0.75	0.43
ENSRNOG00000048107	0	0	0	0.34	0	0	0	0	0	0	0	0	0	0	0	0	0.32	0	0	0	0	0	0	0	0	0	0	0	0	0
ENSRNOG00000047933	0.1	0.09	0.16	0.06	0.05	0.05	0.04	0.04	0.09	0.12	0.17	0.1	0.05	0.05	0	0.05	0.03	0.03	0.07	0.06	0.09	0.01	0.14	0.02	0	0.03	0.07	0.04	0.02	0.05
ENSRNOG00000004391	0.02	0.02	0	0	0.02	0.02	0	0	0	0	0	0	0.02	0	0.04	0	0	0	0.04	0	0	0	0	0	0.23	0	0	0	0.04	0.02
ENSRNOG00000008971	0.02	0.04	0.03	0.12	0.09	0.04	0.06	0.03	0.03	0.06	0.06	0.02	0.06	0.02	0	0.03	0.08	0.03	0.03	0.03	0.04	0.08	0.03	0.05	0	0.01	0.04	0.14	0.06	0.09
ENSRNOG00000029301	2.1	1.91	0	2.87	1.3	0.41	1.49	0.98	0.99	0.52	0.91	1.05	0.91	1.77	0.73	0.41	3.9	0.83	1.54	0.84	0.38	2.05	2.11	0.85	0.9	1.64	0.87	1.9	2.07	0.89
ENSRNOG00000028075	0.98	1.54	1	2.72	2.06	2.32	2.58	2.42	2.32	2.12	1.78	1.95	1.13	3.49	2.91	0.7	2.08	1.89	2.21	1.71	3.53	1.93	3.16	2.87	1.24	2.75	1.18	2.67	1.82	1.89
ENSRNOG00000045574	0.84	1.17	0.92	1.31	1.09	1.97	1.4	1.24	1.4	1.09	1.25	1.41	1.45	2.2	1.74	1.28	0.9	1.36	2.26	1.65	2.47	1.93	1.5	1.7	0.57	1.28	0.64	1.69	1.41	1.79
ENSRNOG00000020683	44.92	44.47	38.45	44.87	42.12	37.58	44.81	49.85	48.34	43.39	45.91	44.68	42.07	45.18	44.72	34.17	43.72	36.62	44	37.26	46.88	37.76	38.74	40.23	45.5	47.64	45.16	45.18	42.7	35.47
ENSRNOG00000054962	0.08	0.03	0.03	0.05	0.11	0.05	0.13	0.13	0.1	0.38	0.3	0.03	0.21	0.12	0.1	0.11	0	0	0.2	0.06	0	0.05	0.11	0.06	0.03	0.08	1.2	0.22	0.05	0.56
ENSRNOG00000014790	0.19	0.11	0.4	0.23	0.34	0.09	0.22	0.22	0.28	0.29	0.46	0.12	0.2	0.24	0	0	0.04	0	0	0.23	0	0	0.05	0.05	0.35	0.23	0.1	0.21	0.19	0
ENSRNOG00000016364	6.68	6.21	6.51	5.91	7.46	7.6	6.05	6.85	6.83	6.12	7.59	8.48	9.49	5.94	6.75	6.64	7.61	7.41	12.69	10.94	8.24	8.38	7.35	8.58	7.25	7.03	5.47	6.88	7.39	8.5
ENSRNOG00000020249	1.02	0.93	1.48	1.76	1.48	1.15	1.15	1.91	1.45	1.93	1.47	1.46	1.22	1.21	1.14	0.58	1.37	0.93	1.6	0.9	1.81	1.14	1	0.91	1.48	1.74	1.42	1.43	1.49	0.98
ENSRNOG00000045929	0	0	0	0	0	0	0	0	0	0	0	0	0	0	0	0	0	0	0	0	0	0	0	0	0.05	0	0	0	0	0
ENSRNOG00000010625	0.24	0.29	0.28	0.19	0.24	0.29	0.23	0.32	0.2	0.14	0.29	0.34	0.3	0.34	0.42	0.25	0.32	0.11	0.26	0.33	0.25	0.25	0.24	0.28	0.35	0.24	0.39	0.33	0.29	0.24
ENSRNOG00000047388	0.13	0.04	0.01	0.04	0.09	0.26	0.14	0.05	0.12	0.22	0.06	0.06	0.1	0.06	0.2	0.21	0.09	0.17	0.01	0.08	0.18	0.02	0.37	0	0.01	0.11	0.09	0.14	0.22	0.16
ENSRNOG00000050602	0.29	0.29	0.08	0.27	0.24	0.3	0.2	0.26	0.12	0.14	0.11	0.19	0.17	0.17	0.15	0.34	0.23	0.24	0.14	0.16	0.16	0.3	0.27	0.31	0.12	0.16	0.16	0.28	0.22	0.32
ENSRNOG00000021468	0.01	0.01	0	0.02	0.03	0	0	0	0	0.01	0	0	0.01	0.01	0	0	0	0.01	0	0	0	0	0	0	0	0.01	0	0	0	0
ENSRNOG00000005602	7.22	9.05	7.08	9.17	7.06	7.8	7.03	9.82	6.76	9.34	8.72	9.83	6.17	7.06	7.2	5.22	6.91	7.68	8.26	6.66	8	7.2	7.4	8.09	7.26	8.06	7.94	8.05	7.12	7.26
ENSRNOG00000052574	12.91	19.84	7.93	10.26	7.69	13.21	11.11	15.69	11.37	9.13	7.86	9.76	13.56	14.28	15.06	12.91	15.15	15.59	13.33	13.1	12.27	12.18	8.98	12.39	13.93	13.74	12.45	14.6	13.48	11.97
ENSRNOG00000007515	3.81	3.78	3.91	4.26	4.44	5.18	4.18	3.7	2.78	3.75	3.08	4.51	2.89	4.34	3.82	2.49	3.72	3.79	3.19	3.55	3.89	4.94	5.47	4.92	2.39	3.32	3.19	4.01	4.3	5.02
ENSRNOG00000057556	4.45	3.31	3.68	4.58	3.87	4.13	3.36	2.91	3.47	3.37	4.14	2.99	2.24	3.05	2.79	2.53	2.83	3.3	3.22	2.14	2.71	2.54	2.73	2.91	3.78	2.96	2.39	4.46	4.29	3.43
ENSRNOG00000004464	16.75	14.56	13.14	16.53	14.05	14.19	14.64	15.1	13.58	11.4	13.56	15.03	13.37	14.73	19.01	21.59	20.39	20.75	15.78	12.08	15.04	17.01	15.89	18.5	15.48	14.55	14.53	17.36	15.98	14.13
ENSRNOG00000014371	2.9	4.04	2.76	5.75	3.03	2.92	2.74	5.21	4.99	5.01	3.66	2.19	2.75	4.92	3.9	2.66	2.17	2.63	4.78	2.46	6.24	1.9	1.98	1.96	4.51	4.5	4.47	5.17	3.79	3.58
ENSRNOG00000007133	33.26	35.07	42.3	37.04	28.62	33.31	45.89	46.82	48.3	37.21	44.05	43.96	33.9	34.38	42.25	28.49	42.48	32.91	31.62	29.09	41.83	35.17	37.48	48.84	41.48	43.08	36.91	39.81	36.28	34.7
ENSRNOG00000014982	0	0	0	0	0	0	0	0	0	0	0	0	0	0	0	0.02	0	0	0	0	0	0	0	0	0	0	0	0	0	0
ENSRNOG00000016258	1.09	1.22	1.16	1.34	0.94	1.31	1.43	1.44	1.68	0.83	1.14	1.48	1.26	1.08	1.6	1.08	1.42	1.05	1.72	1.36	2.2	1.19	1.08	1.22	1.55	1.55	1.06	1.51	1.13	1.22
ENSRNOG00000030771	0.11	0.06	0.09	0.12	0.11	0.12	0.06	0.07	0.04	0.05	0.1	0.07	0.03	0.05	0.01	0.08	0.05	0.04	0.04	0.06	0.04	0.1	0.11	0.05	0.03	0.03	0.05	0.13	0.18	0.08
ENSRNOG00000056426	0	0	0	0.21	0	0	0	0	0	0	0	0	0.23	0	0.76	0	0.2	0.43	0	0	0.19	0.18	0.22	0	0	0	0	0.24	0.21	0
ENSRNOG00000047651	0	0	0	0	0	0	0	0.01	0	0	0	0	0	0	0	0	0	0	0	0	0	0	0	0	0	0	0	0	0	0
ENSRNOG00000037196	0.69	0.94	0.69	1.58	0.96	1.68	1.16	1.67	1.18	1.4	1.01	1.37	0.84	1.51	1.72	0.81	1.4	1.23	1.49	0.91	1.76	1.25	1.69	1.53	1.04	1.33	1.01	1.64	1.26	1.64
ENSRNOG00000056700	0.27	0	0	0	0	0	0	0	0	0	0	0	0	0	0	0	0	0	0.25	0	0	0	0	0	0	0	0	0	0	0
ENSRNOG00000025625	66.54	57.21	50.8	60.6	66.64	83.8	42.96	36.57	39.2	57.9	63.97	73.3	45.38	55.6	37.78	50.69	57.95	72.52	33.66	43.39	30.8	80.34	79.81	78.1	32.51	37.63	32.61	78.58	75.37	79.5
ENSRNOG00000009043	0.32	0.45	0.18	0.61	0.37	0.53	0.3	0.61	0.33	0.18	0.29	0.42	0.67	0.65	0.4	0.42	0.2	0.48	1.37	0.51	0.55	0.28	0.31	0.34	0.33	0.27	0.33	0.62	0.33	0.53
ENSRNOG00000009729	8.69	8.8	6.88	7.75	7.86	8.96	7.61	8.88	7.63	6.23	7.89	9.6	9	7.96	7.03	8.11	8.92	8.9	7.97	7.22	8.15	10.15	8.1	8.4	8.66	8.03	8.48	8.78	9.7	8.59
ENSRNOG00000049943	6.23	6	4.84	6.64	5.78	7.03	6.05	5.94	4.54	6.25	4.74	5.84	4.91	6.61	6.62	5.85	5.72	6.68	4.51	4.16	5	6.74	6.7	6.64	4.97	6.1	6.23	8.81	7.03	6.88
ENSRNOG00000020391	11.99	13.36	11.37	11.66	12.11	13.24	9.65	11.61	9.02	10.31	10.65	10.19	10.31	13.92	9.37	19.42	12.02	12.84	12.38	11.65	8.82	12.36	12.38	14.55	10.16	9.51	12.34	12.95	11.47	12.39
ENSRNOG00000019190	0.12	0.17	0.04	0.37	0.06	0.6	0.02	0.21	0.14	0.08	0.07	0.02	0.1	0.27	0.24	0.6	0.54	1.34	0.13	0.2	0.07	0.22	0.17	0.26	0.25	0.06	0.09	0.41	0.37	0.13
ENSRNOG00000024312	3.85	3.1	3.36	3.26	2.65	3.01	3.65	3.66	3.79	3.71	3.64	3.15	3.12	3.92	4.32	3.73	3.33	3.32	3.41	3.61	3.75	3.17	3.27	3.02	4.63	4.22	3.93	3.03	3.1	3.6
ENSRNOG00000054860	9.08	10.19	7.93	8.06	10.65	13.47	7.25	7.3	4.91	5.16	6.05	5.14	6.76	8.65	6.94	10.67	8.1	10.46	2.73	5.21	3.25	6.11	5.3	3.23	4.03	4.95	8.42	8.41	12.61	12.3
ENSRNOG00000009652	17.92	17.56	11.52	24.23	17.1	19.02	16.29	13.92	16.67	14.27	13.88	18.97	10.31	13.87	12.69	14.04	17.04	17.69	9.19	9.58	10.57	19.71	17.75	19.81	11.14	12.64	9.13	22.98	24.59	18.06
ENSRNOG00000030374	0.09	0.3	0.16	0.17	0.09	0.35	0.16	0.05	0.16	0.11	0.14	0.06	0.19	0.22	0.16	0.26	0.04	0.09	0.16	0.22	0.08	0.14	0.09	0.22	0.14	0.09	0.05	0.2	0.17	0.14
ENSRNOG00000013196	0.07	0.19	0.09	0.04	0.25	0.13	0.04	0.15	0.06	0.16	0.06	0.21	0.02	0.08	0.03	0.22	0.1	0.02	0.18	0.04	0.23	0.16	0.15	0.22	0.02	0.05	0.08	0.19	0.25	0.18
ENSRNOG00000039315	0.65	1.21	0.88	1.26	1.5	1.81	1.44	2.13	1.85	0.76	1.45	1.68	0.88	2.31	3.03	0.7	1.01	0.87	1.62	1.74	3.12	0.78	2.18	2.31	0.93	1.6	0.73	2.05	1.47	1.43
ENSRNOG00000001707	0.04	0.07	0.1	0.03	0.04	0.02	0.08	0.04	0.08	0.02	0.07	0.01	0.06	0.01	0.1	0.01	0.02	0.03	0.04	0.03	0.05	0.03	0.05	0.05	0.06	0.06	0.03	0.04	0.04	0.02
ENSRNOG00000013907	0	0.01	0	0.01	0.01	0	0.01	0	0	0	0.01	0	0.01	0.02	0.01	0.01	0.01	0	0	0	0	0	0	0	0	0	0.01	0	0	0.01
ENSRNOG00000046883	61.05	64.67	75.95	58.41	50.41	54.27	64.05	79.15	73.38	79.24	71.46	67.75	61.08	61.2	72.6	73.51	57.05	66.32	72.22	71.93	68.79	49.96	61.02	69.64	84.98	73.2	79.72	57.65	50.84	49.43
ENSRNOG00000009972	38.07	41.04	33.42	31.16	29.31	31.84	39.91	45.4	42.7	36.46	35.06	34.81	52.14	38.09	44.56	25.13	34.75	32.02	46.82	43.29	41.94	31.39	31.81	25.55	58.43	51.64	43.74	34.36	37.08	32.68
ENSRNOG00000053923	9.71	9.01	6.5	9.82	9.35	8.36	6.99	8.02	6.54	5.78	6.4	7.16	7.09	8.75	7.44	7.91	7.13	9.15	7.51	6.64	6.89	9.37	8.48	8.31	6.69	7.01	7.08	9.24	9.63	8.5
ENSRNOG00000005336	0.02	0.06	0.06	0.02	0.03	0	0.03	0	0.03	0.25	0.03	0	0.05	0.06	0.04	0	0	0.12	0	0.02	0.02	0	0	0	0	0.19	0.08	0	0	0
ENSRNOG00000026527	2.08	1.19	2.53	1.91	1.95	1.58	1.33	1.79	2.26	2.08	1.86	1.59	2.29	1.07	0.75	0.35	0.82	0.95	1.1	1.59	1.18	1.23	1.39	0.58	2.13	2.11	1.48	1.46	1.93	1.25
ENSRNOG00000061579	0.29	0.2	0.29	0.11	0.12	0.06	0	0.27	0.14	0.14	0.19	0.22	0.13	0.29	0.1	0.11	0	0	0.21	0.17	0.26	0.19	0.12	0.23	0.25	0.28	0.54	0.13	0.29	0.12
ENSRNOG00000060700	0	0	0	0	0	0	0	0	0	0	0	0	0.15	0	0	0	0	0	0	0	0	0	0	0	0	0	0	0	0	0
ENSRNOG00000050214	3.33	2.55	4.67	3.66	3.23	2.72	3.53	2.83	5.63	3.6	4.42	3.53	3.01	2.95	2.92	1.64	2.36	2.51	2.32	4.02	2.86	2.51	1.9	2.96	3.37	3.51	2.12	2.51	3.06	2.62
ENSRNOG00000003014	6.76	6.33	5.15	6.37	5.83	6.49	5.36	5.36	5.06	4.84	4.5	4.7	4.8	5.91	5.26	5.02	5.09	4.99	4.33	4.85	4.29	5.85	6.06	6.02	3.96	4.84	5.36	6.3	6.07	6.28
ENSRNOG00000022189	7.34	7.53	7.26	8.13	6.36	8.36	7.67	9.2	7.26	8.72	9.02	5.95	6.39	8.55	7.28	6.51	8.76	5.89	4.89	5.65	5.79	5.46	6.98	8.21	5.94	6.35	9.4	8.44	7.87	7.85
ENSRNOG00000058220	0	0.32	0.68	0	0.29	0	0.33	0	0	0	0.3	0	0	0	0	0	0	0	0	0	0	0	0	0	0	0	0	0	0	0
ENSRNOG00000061088	18.53	18.73	15.11	22.79	21.81	18.26	16.12	17.05	15.99	14.36	15.81	14.91	15.49	19.83	17.21	18.23	15.5	16.04	18.13	14.96	17.97	22.94	20.25	21.43	15.4	13.7	14.84	20.66	21.71	18.28
ENSRNOG00000030522	0	0.03	0	0	0.01	0	0	0	0	0.04	0	0	0	0.01	0	0	0	0	0	0	0	0	0	0	0	0	0	0.04	0	0
ENSRNOG00000010797	9.39	7.55	1.03	7.18	0.81	3.83	2.49	3.14	5.63	12.09	6.28	10.77	6.94	4.38	3.01	13.15	13.58	7.24	3.42	1.46	1.12	1.39	0.56	1.36	7.41	5.75	3.59	6.55	5.29	7.85
ENSRNOG00000060912	72.67	73.48	87.07	59.37	59.94	46.78	73.92	84.65	76.94	58.72	68.04	68.2	76.73	71.32	73.68	41.5	76.38	55.82	79.28	91.48	87.62	60.54	60.52	62.52	81.59	82.62	70.92	54.33	52.73	52.98
ENSRNOG00000008897	29.67	32.14	30.71	27.25	25.38	26.99	32.91	37.81	42.44	38.13	39.18	34.4	35.65	28.04	33.04	27.22	33.09	30.47	37.63	32.96	40.62	28.41	29.15	31.31	38.49	38.35	37.47	29.52	29.46	29.38
ENSRNOG00000017704	21.36	25.69	16.7	15.47	13.6	18.07	17.66	21.74	26.44	20.69	20.07	17.9	25.94	23.23	28.48	39.82	23.02	23.98	20.43	20.53	19.18	13.98	14.49	14.13	37.27	27.27	22.13	22.01	21.25	20.1
ENSRNOG00000030876	0	0	0	0.02	0	0	0	0	0.02	0	0	0	0	0	0	0	0.02	0	0	0.02	0.02	0	0	0	0	0	0.02	0.02	0	0
ENSRNOG00000015445	7.42	9.56	5.35	13.96	5.05	11.5	5.03	6.56	8.78	7.53	6.21	3.16	5.15	8.86	5.48	6.2	7.09	5.22	2.37	3.71	3.17	3.96	3.06	7	5.5	4.78	6.54	16.17	20.88	7.86
ENSRNOG00000014257	0	0	0	0	0	0	0	0	0	0	0	0	0	0	0	0	0.01	0	0.01	0	0	0	0	0	0	0	0	0.01	0	0
ENSRNOG00000016269	28.66	38.72	34.03	32.62	28.32	34.85	29.05	35.37	32.2	32.97	29.86	37.16	31.74	35.28	30.27	32.91	34.92	31.33	36.24	34.13	35	30.83	27.97	35.69	34.4	33.74	44.31	37.81	32.4	28.52
ENSRNOG00000033611	97.4	84.94	102.36	83.91	80.87	72.71	89.15	97.47	91.58	119.32	91.81	75.61	88.77	88.88	82.88	86.01	67.73	75.87	80.77	93.41	83.98	62.85	80.29	84.62	99.31	99.03	106.71	78.92	79.72	71.74
ENSRNOG00000011891	43.06	46.3	43.77	34.83	27.75	36.85	41.91	49.57	39.42	36.62	33.19	34.72	40.31	45.28	49.16	48.4	50.29	42.85	41.42	39.62	38.84	37.06	36.94	34.99	41.95	41.86	40.69	34.89	38.55	38.08
ENSRNOG00000049985	3.49	4.02	1.99	3.56	2.9	4.09	2.97	3.03	2.55	2.69	2.66	3.04	2.2	3.1	3.31	7.71	3.31	3.89	3.59	1.88	2.67	3.46	3.34	3.42	2.03	2.54	2.22	5.21	4.02	3.43
ENSRNOG00000054460	0.09	0.15	0.03	0.15	0.11	0.09	0.13	0.16	0	0.14	0.07	0.08	0.17	0.15	0.23	0.11	0.04	0.11	0.12	0.09	0.18	0.11	0.07	0.04	0	0.09	0	0.13	0.13	0.14
ENSRNOG00000005705	3.42	3.62	3.13	6.02	6.51	3.56	2.69	3	3.35	2.9	3.32	3.14	1.31	4.02	2.99	1.92	3.83	2.84	1.51	2.27	2.56	4.6	2.4	1.57	2.19	2.79	3.95	5.08	5.06	3.48
ENSRNOG00000025200	0	0	0	0	0	0	0	0	0	0	0	0	0	0	0	0	0	0	0	0	0	0	0	0	0	0	0	0	0.01	0
ENSRNOG00000011544	10.65	10.63	13.79	10.79	11.63	11.91	15.77	15.67	16	12.63	14.77	13.82	14.18	12	13.31	9.42	10.94	10.87	12.17	14.61	15.66	12.59	11.77	11.39	15.61	13.58	10.82	11.2	13.78	12.77
ENSRNOG00000060020	0	0	0	0	0	0	0	0	0	0	0.04	0	0	0	0	0	0	0.04	0	0.12	0	0	0	0.04	0	0	0	0	0.04	0.04
ENSRNOG00000001243	5.29	5.74	4.41	4.97	4.93	6.19	4.45	4.79	5.2	5.6	5.03	5.25	4.73	4.53	4.28	5.1	4.93	4.29	5.32	3.98	5.7	5.72	4.56	5.07	4.25	4.88	4.38	5.79	5.9	6.03
ENSRNOG00000047088	35.45	36.34	27.26	45.6	40.02	42.98	32.19	33.26	28.95	27.52	29.01	33.5	28.08	36.47	31.95	44.51	38.76	43.02	33.64	29.35	31.63	39.73	37.06	40.24	28.5	30.95	32.95	42.22	42.06	33.34
ENSRNOG00000047895	1.62	2.15	1.47	2.13	1.15	1.75	1.33	1.79	1.63	2.73	1.83	1.67	1.44	1.79	1.75	3.81	1.22	2.49	2.83	1.4	1.6	1.34	2	2.99	2.05	1.77	2.36	1.89	1.33	1.55
ENSRNOG00000029591	0.01	0.01	0	0.01	0	0.01	0.01	0.02	0.01	0.01	0.01	0	0	0.01	0	0	0.01	0.02	0.01	0.02	0	0.01	0	0.01	0	0	0.01	0.01	0.02	0
ENSRNOG00000018657	2.2	2.86	2.12	3.42	3.2	3.21	2.28	2.34	1.95	2.12	2.09	2.67	1.63	2.12	2.26	2.27	1.41	1.8	2.16	2.1	2	2.69	2.5	3.22	1.67	1.79	1.44	2.84	3.39	2.81
ENSRNOG00000019208	0.22	0.09	0.06	0.11	0.04	0.09	0.02	0.2	0.13	0.1	0.08	0.04	0.08	0.06	0.09	0.06	0.01	0.12	0.16	0.05	0.2	0.08	0.05	0.1	0.08	0.16	0.26	0.16	0.05	0.15
ENSRNOG00000056138	0	0	0	0	0	0	0	0	0	0	0	0	0	0	0	0	0	0.09	0	0	0	0	0	0	0	0	0	0	0	0
ENSRNOG00000005863	0	0	0.04	0	0	0.03	0	0	0	0	0	0	0.1	0	0	0	0.03	0	0	0	0	0	0	0.06	0	0	0	0	0	0.03
ENSRNOG00000042838	70.01	157.06	55.51	52.29	43.4	58.56	72.44	87.51	65.81	86.68	44.46	59.64	162.07	112.61	113.32	395.76	134.21	140.03	221.35	118.19	135.8	100.34	85.61	99.66	171.44	118.16	158.35	94.15	77.14	86.16
ENSRNOG00000006973	2.05	1.65	1.22	2.11	3.09	2.65	1.69	1.64	1.17	1.72	1.23	1.8	1.36	1.27	1.12	1.18	1.03	1.58	1.31	1.57	0.99	2.83	2.3	2.05	0.62	1.12	1.1	2.16	2.55	2.18
ENSRNOG00000051824	5.85	5.99	5.8	6.57	3.36	4.22	8.36	7.37	6.64	4.61	6.79	4.92	3.99	4.91	6.67	3.3	4.07	5	4.22	5.48	6.88	3.39	3.84	2.6	7.97	5.71	5.44	4.69	3.43	4.07
ENSRNOG00000013390	0.34	0.34	0.15	0.36	0.47	0.68	0.28	0.27	0.13	0.09	0.16	0.29	0.29	0.23	0.26	0.61	0.19	0.55	0.26	0.22	0.16	0.83	0.49	0.52	0.14	0.17	0.25	0.58	0.51	0.4
ENSRNOG00000013253	9.37	8.58	6.46	8.17	6.5	8.07	6.4	7.28	5.81	7.15	5.48	6.27	5.82	7.81	5.73	7.26	6.94	7.24	7.06	7.48	6.27	7.93	7.27	9.26	5.28	6.19	6.95	8.12	7.67	7.14
ENSRNOG00000004206	16.33	12.98	19.79	15.6	13.61	14.07	17.36	17.58	19.27	18.9	19.57	15.3	17.29	19.1	20.69	12.97	13.76	14.57	14.19	19.89	13.89	12.85	15.32	14.7	18.87	16.66	17.09	13.1	11.95	11.35
ENSRNOG00000021752	11.25	8.16	12.89	10.04	10.29	8.83	12.11	10.33	10.6	7.49	10.89	11.22	12.53	10.6	12.55	16.93	8.44	8.17	10.63	10.83	10.13	7.04	8.36	14.54	12.9	13.48	9.72	8.13	7.15	6.26
ENSRNOG00000042728	16.83	20.71	16.37	15.31	11.76	15.8	18.25	24.16	22.56	18.96	19.15	20.51	19.88	17.13	19.05	17.1	16.66	17.82	22.81	17.56	23.54	13.69	13.38	14.69	24.62	20.82	25.68	16.68	15.75	15.5
ENSRNOG00000030759	0.03	0.05	0.06	0.03	0.05	0.06	0.04	0.04	0.05	0.03	0.04	0.05	0.01	0.06	0.04	0.11	0.06	0.04	0.05	0.05	0.05	0.13	0.04	0.08	0.01	0.03	0.02	0.1	0.08	0.08
ENSRNOG00000011419	14.88	17.32	12.35	20.17	16.77	15.79	16.1	16.5	13.4	10.33	14.65	23.43	12.46	14.77	12.47	9.58	26.59	19.69	14.1	13.57	15.99	23.14	19.75	20.12	11.55	14.75	9.19	20.3	18.89	17.73
ENSRNOG00000061378	0.81	1.23	0.67	0	0.56	1.34	0	0.95	1.6	3.03	2.05	0	1.46	2.05	0.95	1.33	0.5	0.54	1.74	0.54	1.46	0.66	1.09	0.82	1.46	0.79	1.12	2.45	1.07	2.31
ENSRNOG00000028036	0.79	0.51	1.61	1.82	1.17	1.1	0.8	0.82	1.37	1.48	1.81	1.2	0.53	0.88	1.05	0.57	0.84	0.86	0.61	0.85	1.05	1.01	1.06	1.34	1.19	0.9	1.08	1.28	1.51	1.1
ENSRNOG00000029235	0.01	0.06	0	0	0.01	0.03	0	0.04	0.04	0	0	0	0.04	0.02	0.04	0.02	0.03	0	0	0	0	0.02	0	0.01	0	0.02	0.07	0.01	0.07	0.02
ENSRNOG00000000405	0	0	0	0	0	0	0	0	0	0	0	0	0	0	0	0	0	0	0	0	0	0	0	0	0	0	0.02	0	0.02	0
ENSRNOG00000051650	137.51	116.89	104.18	166.11	135.96	136.82	106.86	112.44	115.55	107.11	117.47	117.57	101.47	130.27	124.51	129.86	129.19	139.76	101.93	95.69	91.47	124.88	123.83	138.59	106.84	107.8	99.38	147.61	146.25	114.33
ENSRNOG00000052506	161.17	141.88	158.35	113.32	135.14	118.17	175.66	152.3	124.74	119.14	133	120.33	160.77	136.29	143.18	95.91	125.76	117.5	134.93	156.48	154.85	125.71	146.68	116.69	110.77	120.32	112.56	114	126.45	109.94
ENSRNOG00000015077	6.53	6.62	8.91	7.78	5.57	5.96	7.93	7.71	11.2	7.43	7.36	7.03	5.69	5.99	5.83	5.1	5.55	5.08	5.99	6.45	7.72	6.3	4.99	6.54	7.49	8.46	7.03	6.74	5.77	5.77
ENSRNOG00000017210	13.5	10.15	14.36	16.64	12.89	13.63	18.36	13.42	16.09	13.78	17.27	17.38	11.53	11.27	15.24	8.62	14.47	12.48	11.39	11.42	13.04	11.02	14.29	16.53	13.3	15.48	10.78	14.86	14.22	12.34
ENSRNOG00000025640	0.35	0.56	0.5	0.34	0.51	0.49	0.17	0.27	0.55	0.54	0.75	0.55	0.44	0.44	0.36	0.11	0.59	0.37	0.16	0.12	0.24	0.38	0.41	0.21	0.25	0.4	0.48	0.49	0.49	0.68
ENSRNOG00000029107	0.46	0.42	0.06	0.13	0.19	0.32	0.27	0.22	0.27	0.34	0	0.29	0.2	0.12	0.24	0.32	0.3	0.27	0.21	0.14	0.21	0.08	0.37	0.37	0.35	0.13	0.43	0.16	0.32	0.44
ENSRNOG00000060684	0	0	0	0	0	0.4	0	0	0	0	0	0	0	0	0	0	0	0	0	0	0	0	0	0	0	0	0	0	0	0
ENSRNOG00000010267	11.58	9.68	8.32	10.95	10.18	9.53	9.56	10.43	9.71	7.77	8.91	10.36	9.44	10.34	10.12	8.76	10.83	10.48	10.46	9.5	10.7	11.48	11.72	12.08	9.08	10.28	8.51	9.41	8.59	9.27
ENSRNOG00000047115	17.52	20.57	20.58	21.88	20.24	20.63	13.82	17.46	12.47	20.22	17.28	15.41	15.37	17.72	12.1	16.39	19.09	16.92	12.32	17.38	12.37	18.44	18.94	21.84	12.06	15.79	19.07	23.34	20.7	22.79
ENSRNOG00000053201	8.8	9.41	7.56	11.19	12.83	13.31	7.47	8.62	5	5.49	6.81	7.23	6.87	7.41	6.81	4.56	3.61	6.25	8.24	7.22	7.39	9.98	8.25	9.75	4.39	6.04	5.53	8.73	14.73	8.9
ENSRNOG00000019936	18.61	15.24	18.83	17.57	14.74	16.86	17.84	21.1	18.99	22.31	17.02	14.28	14.56	18.68	16.24	16.17	16.2	16.54	15.38	17.2	17.53	13.38	15.03	14.49	16.79	16.62	22.52	16.74	17.36	16.39
ENSRNOG00000017741	14.69	11.47	10.85	14.69	12.48	12.9	12	11.58	11.08	16.21	13.46	12.51	6.81	9.54	8.6	9.97	8.48	11.27	7.19	8.12	6.4	9.77	10.47	11.38	8.8	10.25	10.2	16.86	13.55	11.3
ENSRNOG00000033624	4.38	3.42	3.38	3.55	4.23	3.29	2.77	2.94	2.69	2.51	2.51	3.52	2.55	3.04	2.69	1.97	3.29	2.9	2.02	2.48	2.42	3.31	3.63	2.56	1.9	2.7	2.12	3.18	3.96	3.92
ENSRNOG00000039063	0.13	0.15	0.28	0.29	0.27	0.29	0.19	0.12	0.2	0.12	0.21	0.12	0.07	0.06	0.17	0	0.12	0.1	0.03	0.07	0.21	0.05	0.03	0.03	0.07	0.19	0.1	0.11	0.23	0.07
ENSRNOG00000061832	4.39	4.63	3.68	6.17	5.55	5.98	4.27	3.9	3.67	2.94	3.27	4.28	3.11	4.73	4.6	7.32	4.5	5.66	3.05	4	3.86	5.38	5.47	6.14	3.12	3.76	3.63	6.24	6.06	5.43
ENSRNOG00000008374	5.71	4.33	5.92	5.94	5.28	4.83	4.32	5.93	5.59	5.64	5.45	4.22	3.96	4.69	3.84	1.84	3.12	3.93	2.99	4.15	4.18	4.09	4.54	3.87	3.97	5.25	3.99	5.14	5.31	5.7
ENSRNOG00000019413	2.56	2.71	2.97	2.76	2.09	3.09	2.53	3.11	2.8	2.35	3.03	2.47	2.61	2.61	1.93	1.98	2.27	2.22	2.46	2.63	2	2.76	2.11	1.99	2.47	2.47	1.99	3.51	3.85	3.56
ENSRNOG00000055849	0	0	0	0	0	0	0.02	0	0	0	0	0	0	0	0	0	0	0	0	0	0	0.01	0.01	0.01	0	0.01	0.03	0.02	0.05	0
ENSRNOG00000011406	5.7	17.45	6.21	10.35	5.63	5.67	13.5	8.66	8.04	19.19	5.51	2.7	7.33	7.03	6.9	12.52	4.05	9	2.74	3.89	1.98	2.02	1.29	1.76	9.63	4.99	25.69	12.04	11.34	6.21
ENSRNOG00000005344	5.3	5.55	3.05	4.58	4.01	4.63	3.98	4.43	3.97	5.19	4.19	3.91	3.85	4.54	4.42	4.78	4.16	3.52	5.06	3.53	3.72	4.69	3.67	4.05	4.11	4.16	5.25	4.84	4.73	4.17
ENSRNOG00000022838	2.16	2.37	2.84	2.6	2.23	2.49	2.31	2.78	2.49	3.64	2.73	3.37	2.77	2.68	2.89	2.15	2.23	2.13	2.31	2.99	4.03	2.94	3.55	3.56	2.89	3.06	3.97	3.41	2.5	3.17
ENSRNOG00000048764	0	0	0.1	0	0	0	0	0	0	0	0	0	0	0	0	0.08	0	0	0	0	0	0	0	0	0	0.08	0	0	0	0
ENSRNOG00000026109	52.12	61.36	52.98	49.06	42.28	41.81	50.08	59.75	51.81	68	53.84	50.08	54.76	53.75	49.97	59.87	38.03	42.83	60.31	58.85	53.36	39.38	39.94	43.21	64.53	52.77	74.43	53.26	43.81	39.24
ENSRNOG00000020997	0.32	2.95	1.24	1.58	1.48	1.6	2.07	2.46	1.13	5.18	1.63	1.13	1.12	1.27	0.83	0.34	0.22	0.66	1.17	1.29	0.84	0.28	0.13	0.19	0.68	0.23	2.46	2.28	2.09	0.9
ENSRNOG00000026400	0	0	0	0	0	0.06	0	0	0	0	0	0	0	0	0	0.06	0	0	0	0	0	0	0	0	0	0	0	0	0	0
ENSRNOG00000012898	0	0	0	0	0.03	0	0	0	0	0	0	0	0	0	0	0	0	0	0	0	0	0	0	0	0	0	0	0	0	0
ENSRNOG00000004013	0.03	0.03	0.03	0.06	0.03	0.03	0.03	0.02	0.02	0.01	0.03	0.02	0.01	0.05	0.03	0.01	0	0.01	0.02	0.01	0.01	0.01	0.02	0.01	0.01	0.04	0	0.04	0.04	0.01
ENSRNOG00000054329	0	0.33	0	0.29	0.3	0	2.77	0	0	0	0	0.37	0	0	0	0.57	0	0	0	0	0	0	0	0.29	0	0.57	0.3	0	0.29	0
ENSRNOG00000054828	11.18	4.72	15.9	8.21	8.58	9.45	7.64	117.63	4.09	3.53	48.05	6.44	13.08	23.32	26.79	6.35	1.65	3.86	12.43	6.35	10.45	1.95	4.72	14.02	11.82	16.99	11.78	19.42	31.13	18.02
ENSRNOG00000049110	22.85	22.24	35.96	28.96	28.09	20.26	31.11	32.53	30.03	30.46	27.91	20.82	27.43	29.75	26.19	15.82	21.47	19.42	24.12	27.6	27.89	20.06	21.81	23.99	29.13	34.2	37.11	27.18	22.56	21.9
ENSRNOG00000018406	13.16	20	10.98	17.42	14.16	15.85	13.21	21.3	14.01	13.4	15.72	12.33	15.84	18.09	17.5	24.76	21.45	18.31	12.44	8.72	9.88	13.82	10.83	12.55	15.78	14.58	19.22	19.83	21.54	15.63
ENSRNOG00000051029	0.76	0.82	0.59	0.82	0.99	0.44	0.43	0.7	0.85	1.2	0.39	0.4	0.73	1.01	0.14	0.39	0.07	0.56	0.18	0.48	0.4	0.23	0.32	0.08	0.26	0.86	0.66	1.31	1.03	2.73
ENSRNOG00000022576	1.15	1.02	0.53	1.58	1.45	1.56	0.78	0.75	0.79	0.82	0.86	0.97	0.51	0.77	0.82	0.67	0.94	1.4	0.52	0.53	0.59	1.02	0.97	1.2	0.64	0.66	0.35	1.31	1.74	1.03
ENSRNOG00000015308	3.41	0.31	1.19	0.74	0.77	0.33	0.88	0.74	2.08	0.35	0.22	0.18	0.44	0.84	1.11	0.47	0.13	0.36	0.2	1.21	0.56	0.39	0.24	0.19	0.61	0.87	1.32	0.57	0.31	0.37
ENSRNOG00000003706	65.66	58.37	64.5	66.43	67.19	60.48	53.76	60.93	49.52	73.39	62.45	59.48	52.13	58.94	46.88	55.45	50.51	57.36	54.64	59.85	47.81	60.7	66.92	65.56	48.92	52.43	61.11	63.07	60.16	65.71
ENSRNOG00000016701	9.66	9.43	17.21	12.43	13.53	19.77	14.99	10.32	6.98	24.92	16.65	19.21	7.74	8.93	7.01	13.35	7.24	10.62	6.92	7.73	9.82	11.46	18.57	15.69	12.78	7.62	7.19	20.71	23.97	29.56
ENSRNOG00000045665	2.36	3.32	2.3	3.08	2.17	3.11	3.47	3.1	3.04	3.07	3.52	3.38	2.7	2.37	2.47	3.07	2.69	2.85	3.53	2.44	3.01	3.47	2.72	2.79	2.54	2.3	2.13	3.56	3.4	2.86
ENSRNOG00000056867	0	0	0	0	0	0	0	0	0	0	0	0	0	0	0	0.18	0	0	0	0	0	0	0.19	0	0	0	0	0	0	0
ENSRNOG00000001865	1.48	0.54	0.79	1.1	1.75	0.33	1.02	0.25	0.58	1.01	1.02	0.79	1.41	1.49	1.14	0.32	1.53	0.46	5.79	6.51	4.53	0.43	0.34	0.49	1.05	1.18	0.65	0.6	0.62	1.27
ENSRNOG00000032307	0.71	0.69	0.3	1.01	0.66	1.16	0.49	0.62	0.32	0.43	0.54	0.65	0.46	0.63	0.33	0.6	0.31	0.69	0.47	0.29	0.43	1.05	0.9	1.12	0.26	0.55	0.33	1.42	1.3	1.05
ENSRNOG00000037247	124.32	130.75	132.71	113.43	123.93	103.57	106.09	106.28	142.5	192.55	147.93	139.97	105.53	101.27	105.27	93.73	100.03	106.23	134.05	129.72	132.08	147.61	167.64	142.43	139.84	124.22	148.85	115.33	103.75	123.9
ENSRNOG00000022718	0	0	0	0	0.08	0.23	0.05	0.09	0	0.05	0.04	0.05	0	0.07	0	0.08	0	0.12	0	0	0	0.03	0.12	0.12	0	0.12	0.04	0.04	0.19	0.04
ENSRNOG00000016303	0.88	1.06	0.69	0.86	0.88	1.31	0.99	1.01	0.7	0.48	0.64	1.06	0.85	0.94	1.06	0.89	1.19	0.98	1.17	0.82	1.07	1.15	0.91	1.22	0.85	0.91	0.94	1.07	0.83	0.98
ENSRNOG00000027480	9.3	9.1	11.34	7.53	15.16	3.47	11.2	8.84	10.4	4.77	9.49	12.67	11.33	11.11	10.36	3.06	12.74	6.09	21.89	19.81	22.24	7.72	9.35	14.17	7.53	11.41	9.95	6.67	5.45	7.75
ENSRNOG00000011305	0.09	0.27	0.05	0.3	0.02	0.18	0.07	0.29	0.26	0.12	0.07	0.08	0.08	0.14	0.08	0.09	0.07	0.23	0.23	0.02	0.15	0.05	0.05	0.2	0.05	0.16	0.03	0.44	0.31	0.16
ENSRNOG00000032959	0.29	0.55	0.51	1.27	1.89	2.58	1.4	0.76	0.85	0.82	2.27	3.43	0.52	0.71	0.33	0.07	0.05	0.03	0.24	0.21	0.17	0.06	2.19	1.56	0.17	0.08	0.12	1.25	1.72	1.63
ENSRNOG00000002256	2.01	3.64	1.57	2.36	1.62	1.97	1.68	3.48	3.01	2.1	1.41	2.27	1.23	3.6	3.59	0.98	2.17	1.92	4.22	2.26	3.59	4.87	4.84	5.56	2.03	3.4	3.89	3.37	2.76	3.96
ENSRNOG00000014740	0.07	0.15	0	0	0	0	0.08	0.08	0	0.16	0.07	0.16	0	0	0.23	0.06	0	0	0.3	0.19	0.06	0.11	0.26	0.07	0.14	0.06	0.07	0.15	0.06	0.14
ENSRNOG00000009508	0	0.01	0	0	0	0.01	0	0.05	0	0	0.01	0	0.01	0	0	0	0	0	0.01	0	0	0	0.01	0.01	0.01	0	0	0	0.01	0.01
ENSRNOG00000014434	2.97	3.32	2.28	3.44	3.02	3.57	3.21	3.43	2.69	2.04	2.21	2.82	2.64	3.58	3.62	3.59	3.42	3.68	3.12	2.86	3.43	3.95	3.08	3.43	3.07	2.68	3.04	3.61	3.42	3.18
ENSRNOG00000009350	0.59	0.61	1.22	1.02	0.73	0.62	1.03	0.68	1.22	1.41	1.28	0.89	0.66	0.61	0.29	0.38	0.4	0.34	0.34	0.31	0.22	0.31	0.51	0.44	0.8	0.95	1.04	0.75	1.05	0.64
ENSRNOG00000043884	0	0	0	0	0.27	0	0	0	0	0	0	0	0	0	0	0	0	0	0	0	0	0	0	0	0	0	0	0	0	0
ENSRNOG00000054270	0	0	0	0.05	0	0	0	0	0.06	0.07	0	0	0.06	0	0	0	0	0	0	0	0	0	0	0	0	0	0	0	0	0
ENSRNOG00000059401	1.62	2.21	1.41	3.07	1.89	3.33	2.98	4.37	3.18	2.82	2.32	2.89	2.02	3.78	4.42	1.69	3.61	2.72	4.11	2.12	5.6	2.13	3.14	4.71	2.57	3.5	1.95	4.3	2.69	2.9
ENSRNOG00000016090	7.36	6.65	5.28	6.84	8.32	6.81	5.47	5.52	4.78	4.52	5.07	6.18	7.37	6.87	6.56	5.31	7.91	7.35	9.01	7.96	6.48	10.82	8.79	9.85	5.88	6.01	5.71	5.61	6.16	6.52
ENSRNOG00000011718	3.35	6.61	2.85	3.41	2.71	6.1	4.13	6.3	3.58	2.91	2.91	2.37	5.96	5.63	5.11	6.2	5.99	6.31	6.61	5.14	5.29	3.21	2.5	3.47	6.82	6.4	6.63	4.7	5.49	5.05
ENSRNOG00000021833	0.18	0.09	0.16	0.14	0.18	0.07	0.14	0.04	0.22	0.04	0.11	0.14	0.15	0.18	0.04	0.13	0.09	0.1	0.19	0.13	0.28	0.12	0.24	0.29	0.22	0.05	0.06	0.13	0.11	0.07
ENSRNOG00000016598	0.01	0	0.04	0.01	0.01	0.01	0.01	0.01	0.04	0	0	0.01	0	0	0.02	0	0	0	0	0	0.01	0	0.01	0.03	0.01	0	0	0	0.05	0.02
ENSRNOG00000042197	6.86	4.65	2.84	3.92	6.14	1.03	4.49	21.99	0.53	1.95	0.8	2.8	2.17	3.63	7.94	0.51	3.25	1.7	1.91	2.59	2.41	6.44	2.1	0.53	2.32	3.5	2.61	6.23	1.1	3.65
ENSRNOG00000058663	2.15	2.78	1.6	3.65	2.42	3.12	2.42	2.81	2.3	1.43	1.65	2.92	1.56	2.51	2.03	1.94	2.13	2.68	1.95	1.91	2.21	4.27	2.41	3.68	1.54	1.86	1.99	3.81	3.89	2.89
ENSRNOG00000021420	1.19	1.27	0.61	1.05	1.07	0.95	0.5	1.31	0.73	0.48	0.83	1.4	1	1.16	0.67	1.06	1.75	1.64	1.59	1.38	1.49	1.44	1.04	1.36	1.12	0.87	0.83	1.39	1.25	0.94
ENSRNOG00000008986	0.61	0.22	0.36	0.31	0.18	0.08	0.4	0.4	0.48	0.17	0.11	0.11	0.17	0.34	0.37	0.1	0.21	0.07	0.11	0.3	0.22	0.24	0.23	0.13	0.39	0.35	0.48	0.16	0.1	0.08
ENSRNOG00000002388	15.59	16.01	16.38	14.91	14.9	12.93	16.79	17.1	17.26	17.48	17.26	14.27	16.8	15.22	16.2	13.31	15.59	15.35	17.6	16.72	18.39	13.94	13.7	13.13	17.96	18.03	17.41	14.37	13.99	14.37
ENSRNOG00000000559	0	0.03	0	0	0	0	0.03	0	0.03	0	0	0	0	0.02	0	0	0	0	0	0	0	0	0	0	0.1	0	0	0	0	0
ENSRNOG00000027690	83.97	87.7	67.1	77.54	106.29	88.43	60.57	69.22	37.05	47.05	53.99	73.7	54.32	63.25	36.14	70.69	31.31	65.09	45.5	57.53	37.27	99.54	87.68	75.51	28.37	35.15	42.57	78.14	93.61	83.89
ENSRNOG00000033688	8.92	8	9.55	8.03	8.38	8.81	11.56	10.49	11.42	9.01	10.96	12.93	11.09	8.13	10.5	8.24	11.06	10.29	10.69	9.68	15.99	10.62	10.82	14.73	13.04	11.93	11.08	9.17	8.57	8.72
ENSRNOG00000019536	21.22	24.71	23.85	23.2	40.22	18.43	21.59	15.77	20.21	17.86	25.54	26.53	33.21	32.9	24.68	23.73	30.28	24.75	43.73	50.14	44.24	31.32	36.96	27.61	23.01	26.73	20.41	16.95	18.35	20.18
ENSRNOG00000060934	0	0	0	0	0	0	0	0.02	0	0	0	0	0.07	0	0	0	0	0	0	0	0	0	0	0	0	0	0	0	0	0
ENSRNOG00000003899	81.96	77.2	151.35	93.01	124.32	92.71	124.39	79.21	118.19	102.33	133.47	135.16	56.97	63.08	71.01	35.44	44.98	30.2	39.19	66.63	79.99	76.79	101.17	160.95	68.17	87.18	65.23	66.27	82.09	75.63
ENSRNOG00000012111	1.02	1.22	0.98	1.21	1.05	1.24	0.9	1.22	1.04	1.11	0.91	1.09	0.57	0.91	1.02	0.89	0.9	1.1	0.72	0.78	0.99	0.88	0.94	0.96	0.61	1.12	0.79	1.28	1.47	1.2
ENSRNOG00000053115	0.07	0.04	0	0.06	0.03	0.07	0.01	0.05	0.01	0.08	0.03	0.06	0.11	0.07	0.07	0.02	0.07	0.06	0.03	0.02	0.04	0.13	0.07	0.05	0.01	0.02	0.04	0.08	0.05	0.12
ENSRNOG00000029810	0.31	0.49	1.04	0.7	0.47	0.37	0.58	1.13	0.58	0.82	0.69	0.39	1.28	1.26	0.93	0.69	0.9	0.53	0.85	1.08	1.31	0.47	0.5	0.79	1.24	1.43	1.5	0.6	0.71	0.7
ENSRNOG00000018725	29.96	22.5	31	22.34	22.43	18.93	29.28	37.5	26.34	27.44	25.84	22.03	39.29	31.57	35.08	20.06	32.64	22.34	32.56	41.7	35.19	20.58	20.74	19.5	34.05	31.62	36.87	19.92	21.38	23.47
ENSRNOG00000047969	0.02	0.04	0	0.13	0.02	0.05	0.08	0.08	0	0.06	0.02	0.1	0.04	0.01	0.09	0	0.06	0.02	0.01	0.03	0.1	0.03	0.11	0.03	0.07	0.05	0.02	0.11	0.03	0.05
ENSRNOG00000056332	0.51	0.64	0.47	0.91	0.83	0.71	0.68	0.62	0.49	0.7	0.57	0.72	0.49	0.78	0.34	0.35	0.88	0.45	0.44	0.74	0.46	1.18	0.79	0.84	0.5	0.68	0.3	0.6	0.89	0.99
ENSRNOG00000012037	3.12	3.21	2.2	3.01	3.56	4.3	3.67	3.76	1.94	3.02	2.22	2.56	2.42	4.36	3.94	2.47	2.59	3.1	3.35	2.74	3.68	3.26	3.16	3.78	2.08	2.39	2.53	4.05	3.35	3.92
ENSRNOG00000022711	6.06	5.7	4.14	7.87	5.09	5.35	4.36	4.29	5.16	4.49	4.75	6.31	5.7	6.55	6.4	5.05	8.18	3.55	6.99	6.43	9.4	5.85	7.75	8.02	4.54	5.64	2.97	9.47	3.73	6.32
ENSRNOG00000053452	461.96	548.64	491.86	528.65	416.6	497.34	493.42	562.06	444.03	573.3	421.09	395.83	700.17	585.3	825.51	839.43	559.73	655.32	860.9	674	489.54	455	432.37	651.61	744.94	503.72	858.32	520.45	557.24	503.85
ENSRNOG00000059181	0.33	0.19	0	0	0.34	1.13	0.19	0.38	0.39	0.61	0.53	0.61	0	0.28	0	0.64	0	0.16	0	0.33	0	0.27	0.33	0.16	0	0	0	0.18	0.48	0.52
ENSRNOG00000025126	0.57	0.42	0.31	0.24	0.32	0.28	0.39	0.48	0.45	0.42	0.32	0.31	0.36	0.32	0.3	0.21	0.23	0.28	0.19	0.29	0.32	0.37	0.39	0.28	0.33	0.35	0.42	0.36	0.52	0.39
ENSRNOG00000016288	2.26	2.06	2.36	2.27	2	1.2	1.58	2.76	2.73	2.32	1.91	1.25	2.25	2.53	1.87	0.76	1.08	1.03	1.98	2.46	2.6	1.44	1.37	0.81	2.92	2.75	2.48	1.21	2.05	1.5
ENSRNOG00000031315	0.09	0	0.11	0	0	0	0	0	0	0	0	0	0.1	0.08	0	0	0	0	0	0.18	0	0.07	0.09	0	0	0	0	0	0.18	0.1
ENSRNOG00000051418	0.28	0.31	0.44	0.12	1.3	0.35	0.37	0.23	0.28	0.15	0.34	0.44	0.17	0	0.21	0	0.07	0.16	0.07	0.24	0.14	0.23	0.95	0.2	0.17	0.08	0.16	0.09	0.27	0.17
ENSRNOG00000033057	6.06	6.71	4.95	5.61	3.58	5.11	5.72	8.3	6.67	6.37	4.78	3.18	2.46	3.41	3.7	4.09	2.75	3.99	3.5	3.06	2.45	2.43	2.88	5.26	3.28	3.81	3.91	2.89	4.01	3.32
ENSRNOG00000011720	2.94	3.57	2.44	2.67	2.11	3.43	2.61	3.71	2.47	2.59	2.1	2.49	2.86	3.04	3.08	1.74	2.5	2.59	2.16	2.02	2.41	1.77	1.98	2.16	3.08	2.77	2.56	2.82	3.07	2.52
ENSRNOG00000025100	4	3.75	3.07	4.47	3.49	4.19	3.36	3.63	3.98	3.07	3.57	2.89	3.34	3.34	2.49	2.68	3.2	3.34	2.65	3.22	1.92	2.72	2.23	3.22	3.09	3.43	3.17	4.11	5.53	5.95
ENSRNOG00000001149	44.54	56.04	55.45	47.95	58.91	45.87	51.22	51.84	58.81	56.9	67.5	74.7	59.54	46.95	52.06	50.4	63.06	52.03	67.19	65.43	76.82	74.15	79.52	84.66	60.68	62.09	57.37	51.28	46.95	57.59
ENSRNOG00000061586	0.67	1.01	0.55	0.43	1.38	0.66	0.79	0.78	0.26	1.94	0.72	0.56	1.2	0.75	0.39	1.09	0.41	0.66	1.43	0.67	0.6	0.91	1.12	1.12	1.44	0.65	0.69	0.76	0.44	1.42
ENSRNOG00000017824	13.66	14.55	13.55	10.31	9.86	12.14	13.78	13.23	14.58	11.67	12.8	14.2	13.19	12.18	14.57	15.96	11.72	13.98	15.33	14.03	15.65	11.44	12.66	12.67	14.46	12.62	12.52	13.97	11.67	12.26
ENSRNOG00000032941	0	0	0	0	0	0.04	0	0.03	0.04	0	0	0	0.01	0.03	0.04	0	0	0.02	0	0	0	0	0	0	0	0.04	0	0.03	0.06	0.03
ENSRNOG00000018923	0	0.04	0	0	0	0.08	0.05	0	0	0	0	0	0.04	0	0	0.08	0.04	0	0.11	0	0.14	0	0.08	0	0	0.04	0.12	0.04	0	0.04
ENSRNOG00000021402	0	0	0	0	0	0.03	0	0	0	0.02	0	0	0	0	0	0	0.01	0	0	0.01	0	0	0	0	0	0.03	0	0	0	0
ENSRNOG00000011690	8.61	8.52	6.27	8.32	8.64	8.79	7.07	7.15	6.74	9.33	8.09	7.76	7.91	8.61	8.71	10.54	6.92	7.9	7.35	6.63	7.11	8.37	8.93	8.31	7.6	6.53	12.2	10.63	9.16	9.02
ENSRNOG00000037908	0.06	0.41	0.17	7.98	0.11	0.14	0	0.42	5.71	0.07	0.15	0.03	0.39	5.59	5.28	1.8	0.21	0.14	1.14	1.63	0.4	0.07	0.19	0.11	0.09	0.16	0.46	0.44	0.05	0.12
ENSRNOG00000038990	0	0.28	0.04	0.03	0.03	0.06	0.15	0.11	0	0.27	0	0	0.07	0.1	0.16	0.03	0.03	0.06	0	0.03	0	0	0	0	0.13	0.09	0.13	0.04	0.03	0.07
ENSRNOG00000010880	0.31	0.17	0.06	0.05	0.37	0.1	0.09	0.18	0.15	0.16	0.06	0	0.06	0.3	0	0.23	0.74	0.99	0.47	0.15	0.12	0.19	0.13	0.05	0.22	0.1	0.08	1.01	0.23	0.63
ENSRNOG00000057250	0.35	0.12	0.4	0.6	0.8	0.85	0.44	0.41	0.22	0.23	0.49	0.67	0.23	0.36	0.28	0.45	0.38	0.48	0.3	0.05	0.44	0.94	0.89	1.27	0.2	0.34	0.3	0.4	1.11	0.72
ENSRNOG00000022857	3.35	3.14	2.84	3.62	3.52	3.85	3.44	4.02	4.06	4.22	3.44	3.61	2.96	3.5	3.12	3.13	2.97	3.79	2.79	3.57	3.47	3.21	3.9	4.3	2.82	3.3	2.91	3.96	3.56	3
ENSRNOG00000010516	4.87	6.59	12.08	10.66	6.93	8.14	14.04	8.91	11.55	7.32	10.83	11.86	3.3	4.09	3.97	2.99	5.01	4.85	1.81	2.8	4.05	5.61	6.38	9.93	4.16	6.06	4	7.94	13.32	4.8
ENSRNOG00000000918	25.01	26.47	26.41	22.27	20.83	24.4	24.47	29.49	24.62	26.13	26.23	23.37	21.47	24.87	23.7	40.74	20.64	23.9	25.11	23.87	19.42	17.93	20.45	24.03	21.95	20.17	24.04	26.01	21.27	20.79
ENSRNOG00000053235	0	0	0	0	0	0	0	0.33	0	0	0	0	0.3	0	0	0.27	0	0	0	0	0	0	0	0	0	0	0	0	0	0.3
ENSRNOG00000011175	259.73	242.59	170.07	239.79	201.37	240.98	210.96	218.65	198.89	193.85	146	177.35	165.19	244.99	252.76	357.8	192.94	264.45	193.2	166.25	181.47	218.04	194.44	214.46	171.44	178.58	203.97	270.24	239.1	216.97
ENSRNOG00000014797	51.63	41.16	54.83	46.22	46.83	43.33	50.62	42.49	60.07	53.68	56.33	55.31	37.68	39.36	42.44	27.83	37.09	37.25	35.21	40.1	38.05	48.95	53.48	61.63	45.01	46.78	43.02	48.17	43.84	42.41
ENSRNOG00000020876	29.96	27.97	31.4	23.27	24.59	22.44	26.83	31.93	31.33	35.61	29.78	22.9	31.21	31.36	28.67	28.67	22.46	23.64	30.33	31.66	27.38	29.23	28.56	27.18	38.22	32.74	43.41	26.2	24.74	26.23
ENSRNOG00000014844	1.01	0.76	0.36	1.4	0.73	1.11	1.03	1.39	0.74	0.64	0.67	0.97	0.97	1.67	1.45	0.78	1.66	1.39	1.92	1.25	2.39	1.1	0.97	1.57	1.19	1.37	0.9	1.44	0.84	1.19
ENSRNOG00000015458	1.54	1.44	1.62	1.84	1.41	1.6	1.4	1.74	1.58	1.81	2	1.4	1.17	1.39	1.01	0.99	0.83	0.82	1.13	1.51	1.04	1.13	1.16	1.21	1.26	1.52	1.73	1.72	1.75	1.26
ENSRNOG00000012650	23.69	24.38	26.81	24.46	22.11	20.41	24.52	27.79	26.89	28.99	27.73	24.47	22.68	22.08	20.2	19.31	22.63	21.76	24.47	25.58	26	17.86	19.32	20.7	25.37	26.64	26.95	23.19	22.76	21.41
ENSRNOG00000017022	19.41	19.29	16.15	13.54	14.27	15.38	16.86	21.4	16.62	13.68	14.57	15.55	27.56	24.89	29.43	29.69	24.73	24.26	20.56	22.4	17.95	16.72	16.58	16.18	28.85	20.81	23.71	14.94	14.63	16.02
ENSRNOG00000011659	2.46	2.59	4.12	2.56	2.58	2.29	3.32	2.35	2.8	1.94	3.48	3.66	2.76	2.63	3.1	1.36	4.29	2.69	2.02	2.99	4.33	3.36	2.82	1.77	2.29	2.59	2.14	2.1	3.77	2.92
ENSRNOG00000002075	4.92	5.45	3.56	7.43	6.24	6.82	4.73	4.81	4.93	3.93	3.36	4.45	4.13	5.66	4.51	3.94	6.18	5.93	3.94	4.12	4.17	7.41	5.35	6.06	4	4.47	5.83	6.88	7.34	5.86
ENSRNOG00000021120	6.92	7.33	7.46	7.49	6.63	7.89	7.71	8.18	7.91	7.29	8.11	8.25	7.08	7.01	8.18	5.85	7.71	7.46	6.89	6.5	6.98	6.9	7.91	7.67	7.97	8.95	7.46	8.22	8.66	7.28
ENSRNOG00000033266	0.06	0.16	0.32	0.34	0.75	0.67	0.36	2.01	0.41	0.47	0.16	0.13	0.31	1.05	0.41	0.31	0.32	0.14	0.24	0.51	0.73	0.43	0.42	1.42	0.31	0.4	0.4	0.97	0.49	0.65
ENSRNOG00000023935	0	0.05	0	0	0.1	0.14	0.13	0.07	0.02	0.08	0.05	0.1	0.03	0.03	0.08	0.02	0	0	0	0.02	0.07	0.08	0.03	0.03	0.05	0.02	0.08	0.05	0.11	0.03
ENSRNOG00000058007	11.8	8.12	9.03	8.99	8.4	7.05	8.89	8.56	10.09	7.77	8.1	8.34	6.7	8.24	7.39	4.75	5.63	6.76	6.91	7.88	7.37	8.14	7.29	8.03	6.98	8.06	8.8	7.74	6.91	6.59
ENSRNOG00000002134	0	3.8	0.84	2.31	0.91	0.76	0.56	1.52	0.62	2.31	0.74	0.51	0.92	0.99	0.68	0.25	0.82	0.42	0.14	0.69	0.52	0.8	0.22	0.12	1.08	1.51	9.31	2.54	1.29	0.98
ENSRNOG00000001680	1.31	1.72	1.74	1.99	1.37	1.73	1.5	1.88	1.26	1.79	1.3	1.23	1.35	1.98	1.42	0.96	1.39	1.4	1.41	1.04	1.57	1.63	1.69	1.57	0.99	1.16	1.27	2.09	1.84	1.53
ENSRNOG00000050156	675.9	0.58	403.62	431.47	60.23	455.02	199.94	1.79	0.6	0	0.55	33.74	8.22	109.41	3.55	79.28	0	401.23	26.1	0	39.83	369.75	4.6	706.25	192.99	0	1209.26	0	440.68	7.58
ENSRNOG00000059917	0	0	0	0	0	0	0	0	0	0	0	0	0.31	0	0	0	0	0	0	0	0	0	0	0	0	0	0	0	0	0
ENSRNOG00000057031	0	0	0	0	0	0	0	0	0	0	0	0	0	0	0	0.04	0	0	0	0	0	0	0.02	0	0	0	0	0	0	0
ENSRNOG00000017816	0.08	0.02	0.09	0.02	0.1	0.05	0.03	0.11	0.07	0.04	0.05	0.05	0.03	0.09	0.14	0.01	0.13	0.08	0.04	0.04	0.05	0.04	0.01	0.01	0.07	0.12	0.03	0.06	0.1	0.07
ENSRNOG00000014170	4.59	3.78	10.04	5.81	3.91	3.43	5.2	4.96	6.41	4.79	6	2.98	4.24	4.93	5.96	1.01	1.54	1.63	1.85	3.28	3.75	1.45	1.65	1.85	5.61	6.5	2.58	5.06	4.33	2.75
ENSRNOG00000021177	323.92	289.18	426.21	351.68	325.78	261.87	335.74	368.85	368.43	445.9	397.14	285.71	337.48	319.36	338.3	276.19	290.44	286.14	315.22	348.42	308.73	256.23	274.63	256.89	358.47	367.83	312.93	284.56	272.5	281.67
ENSRNOG00000000991	173.7	242.52	180.86	182.31	135.63	189.87	166.51	242.77	175.11	174.78	144.29	133.9	209.57	243.61	227.97	205.73	216.22	249.23	198.23	219.99	171.86	166.7	139.08	156.72	251.5	225.36	310.47	201.87	217.45	159.4
ENSRNOG00000012439	7.03	11.7	7.12	8.95	6.44	8.61	7.85	13.36	7.07	10.29	6.28	4.92	9.19	10.71	9.38	9.97	9.46	9.58	12.31	13.6	10.24	7.15	7.8	6.89	9.09	8.62	16.56	11.63	10.63	8.72
ENSRNOG00000014529	8.26	9.62	7.08	10.07	7.92	11.39	6.78	10.03	7.12	6.63	7.06	8.5	7.54	9	10.48	14.42	9.12	10.66	8.67	7.11	9.04	10.22	8.8	11.67	7.8	8.75	8.82	9.12	10.21	8.32
ENSRNOG00000021259	98.4	74.67	81.58	81.07	116.31	71.98	83.96	78.8	77.12	66.1	82.66	91.65	95.24	103.69	103.83	67.77	112.07	102.71	102.86	124.05	126.97	139.75	186.9	212.71	87.55	90.9	97.29	76	69.66	118.35
ENSRNOG00000032180	0.27	0.14	0.11	0.23	0.23	0.33	0.14	0.16	0.19	0.06	0.19	0.22	0.14	0.28	0.22	0.19	0.19	0.31	0.21	0.2	0.17	0.39	0.27	0.13	0.17	0.02	0.07	0.18	0.11	0.37
ENSRNOG00000018446	0	0	0	0	0	0	0.11	0	0	0	0	0	0	0.04	0	0	0	0	0	0	0	0	0	0	0	0	0	0	0	0
ENSRNOG00000017420	2.37	2.19	3.75	3.54	3.31	2.8	2.77	2.87	2.52	3.42	4.3	2.63	2.41	3.03	2.1	0.96	2.23	2.11	1.72	2.28	1.82	2.67	3.31	1.68	2.55	2.88	2.19	2.68	3	2.99
ENSRNOG00000011617	14.84	16.21	18.39	17.38	17.27	16.82	14.74	15.88	16.04	20.04	22.03	20.18	13.06	16.64	13.58	12.24	15.89	20.29	16.57	12.78	14.25	15.05	15.47	14.76	18.18	15.2	13.4	16.18	15.08	15.32
ENSRNOG00000052999	0	0	0	0	0	0.09	0	0	0	0	0	0	0.1	0	0	0	0	0	0	0	0	0	0	0.09	0	0	0	0.21	0	0.1
ENSRNOG00000015528	19.45	21.45	14.19	26.41	23.8	22.57	17.11	16.7	15.54	14.86	15.8	21.34	14.26	18.54	17.03	17.14	22.96	24.81	16.27	13.77	16.23	30.2	25.98	25.61	12.88	14.26	13.27	25.55	26.68	21.05
ENSRNOG00000056209	0.54	0.21	0.23	0.1	0.14	0.1	0.3	0.34	0.29	0.1	0.07	0.07	0.06	0.23	0.36	0.08	0.04	0.07	0.1	0.28	0.25	0.05	0.05	0.05	0.32	0.15	0.49	0.38	0.09	0.05
ENSRNOG00000018107	21.58	24.24	12.89	22.65	27.4	23.91	19.61	21.22	15.84	11.45	15.79	17.85	18.68	23.66	21.32	31.12	26.19	30.09	28.59	20.53	22.81	32.2	27.74	36.56	15.2	16.99	19.41	26.59	28.21	22.04
ENSRNOG00000025522	0.15	0.17	0.06	0	0.15	0.1	0.09	0.11	0.09	0.06	0.11	0.15	0.05	0.12	0.26	0.12	0.02	0.1	0.13	0.22	0.15	0.04	0.02	0.17	0.03	0.05	0.23	0.03	0.07	0.08
ENSRNOG00000052499	39.22	38.11	27.43	46.31	34.73	37.29	37.06	35.55	28.3	30.11	28.04	36.8	29.07	43.14	34.97	30.65	60.39	55.3	28.73	24.53	32.85	28.91	34.66	33.17	25.91	31.48	23.36	44.31	41.08	39.03
ENSRNOG00000046782	0	0	0	0	0	0	0	0.1	0.04	0.04	0	0	0.03	0	0	0	0	0	0	0	0.03	0	0	0	0	0	0	0	0.03	0
ENSRNOG00000023837	0.1	0.29	0.28	0.42	0.34	0.52	0.24	0.12	0.33	0.16	0.24	0.28	0.22	0.23	0.35	0.07	0.19	0.3	0.21	0.28	0.32	0.16	0.15	0.36	0.16	0.3	0.1	0.2	0.4	0.4
ENSRNOG00000060248	5.71	6.83	9.12	9.7	6.23	6.32	8.38	9.83	7.44	10.6	7.37	6.53	6.81	9.02	7.61	4.72	6.82	6.57	7.34	7.12	8.74	5.87	9.13	8.07	6.88	8.99	8.03	8.75	6.56	7.33
ENSRNOG00000006681	9.5	7.08	7.23	9.76	6.38	7.16	8.83	7.86	7.89	6.67	7.5	6.45	9.45	10.92	11.12	8.62	8.92	8.92	5.82	7.41	6.13	7.26	6.31	8.2	8.07	10.22	6.97	11.36	8.91	7.33
ENSRNOG00000017622	13	15.61	17.33	13.59	11.38	11.57	13.83	18.34	18.85	16.5	11.87	10.63	11.67	12.65	13.77	19.82	8.05	11.49	13.28	14.42	15.1	10.37	9.48	13.87	12.78	11.4	18.47	12.67	9.39	11.11
ENSRNOG00000020704	2.67	3.05	4.09	3.53	2.63	2.67	2.98	3.41	5.01	3.5	4.25	2.47	2.74	2.93	3.63	1.4	1.91	2.47	2.5	3.68	4.25	2.23	2.53	2.27	2.78	2.94	3.47	2.9	2.82	2.63
ENSRNOG00000051077	0.08	0.05	0.03	0.01	0.06	0.23	0.02	0.05	0	0	0.01	0.12	0.08	0.03	0.01	0.05	0.03	0.01	0.02	0.03	0.01	0.07	0.01	0.03	0.01	0.01	0	0.03	0.08	0.15
ENSRNOG00000019022	8.23	9.47	7.94	5.61	9	6.23	6.89	13.85	10.6	7.5	8.53	11.78	7.03	6.57	10.38	4.31	15.42	9.21	10.64	9.41	11.4	10.48	10.47	6.77	12.15	10.97	6.76	7.05	7.5	7.81
ENSRNOG00000008519	7.68	6.74	5.32	8.76	11.24	10.03	6.03	5.62	5.55	3.69	4.58	7.18	4.36	5.92	5.83	6.13	7.63	7.03	6.23	6.6	7.88	14.33	11.27	14.73	4.85	5.77	4.54	8.66	10.51	7.14
ENSRNOG00000054549	4.13	5.83	4.05	4.68	5.14	5.4	5.54	4.63	4.82	5.56	4.5	5.14	4.56	5.59	5.69	6.22	3.03	3.88	4.78	3.17	5.17	8.21	7.32	10.97	3.14	6.42	3.9	5.58	5.41	4.93
ENSRNOG00000033940	11.84	15.84	8.21	12.65	14.2	16.98	10.69	10.57	10.38	8.18	10.92	16.91	9.57	13.61	10.57	16.04	15.81	18.66	13.63	11.25	13.01	33.7	23.07	22.35	12.38	11.77	7.18	14.54	13.89	16.3
ENSRNOG00000000441	55.07	71.67	61.6	49.4	34.45	50.62	63.86	78.51	65.34	66.19	53.75	36.23	64.07	51.95	60.69	39.65	56.51	59.14	44.11	51.49	41.84	32.23	31.6	22.29	80.05	74.72	72.71	53.68	55.22	49.25
ENSRNOG00000015196	0.32	0.3	0.16	0.23	0.27	0.37	0.22	0.25	0.16	0.2	0.4	0.33	0.2	0.27	0.28	0.37	0.22	0.29	0.22	0.24	0.53	0.28	0.13	0.22	0.32	0.29	0.36	0.36	0.32	0.23
ENSRNOG00000000123	17.14	20.66	17.86	16.78	15.98	14.44	19.98	20.82	20.1	24.87	16.53	15.59	19.68	17.81	20.23	25.38	17.22	19.96	19.93	18.1	20.82	15.06	15.55	15.52	22.45	19.74	47.84	18.53	16.77	17.81
ENSRNOG00000003348	3.81	6.82	5.66	2.75	6.42	3.98	5.05	3.64	5.12	4.8	4.5	4.61	10.67	6.51	7.32	4.48	4.33	4.44	25.29	14.73	18.08	9.99	9.9	12.01	5.64	7.12	8.52	3.94	1.98	4.09
ENSRNOG00000010718	1.83	1.31	3.53	1.75	1.39	1.67	1.54	1.81	2.26	1.79	2	1.84	2	1.52	1.84	0.74	1.63	1.53	2.9	2.51	2.54	1.45	1.11	2	2.75	2.71	1.72	2.28	1.96	1.54
ENSRNOG00000059703	0.28	0.16	0.85	0.13	0.43	0.27	0.49	0.48	0.49	1.37	0.3	0.35	0.15	0.46	0.48	0.27	0.51	0.27	0.38	0.27	0.37	0.11	0.28	0.14	1.04	0.67	0.28	0.62	0.41	0.44
ENSRNOG00000051243	0	0	0	0	0	0	0	0.08	0	0	0	0	0	0	0	0	0	0	0	0	0	0	0	0	0	0	0	0	0	0.08
ENSRNOG00000018645	1149.36	1401.8	1574.89	1111.08	966.76	1012.12	1258.26	1745.76	1504.99	1578.6	1376.2	1256.12	1367.99	1248.9	1288.98	1018.54	1045.56	1039.18	1561.28	1519.45	1434.93	939.2	910.77	917.3	1467.51	1346.63	1586.23	1018.31	995.67	971.98
ENSRNOG00000018123	25.92	30.67	21.35	23.73	22.43	22.87	19.6	26.58	22.91	17.5	17.37	21.95	34.49	32.09	34.15	35.72	29.07	30.96	49.08	42.19	39.35	32.2	25.53	33.98	32.02	27.12	37.54	27.18	24.6	26.27
ENSRNOG00000011932	15.21	11.44	9.76	10.53	11.09	11.16	10.08	14.81	11.58	12.23	10.74	10.11	10.77	12.3	11.32	10.94	8.84	11.39	11.61	10.31	10.42	9.38	9.08	11.4	11.36	9.96	17.06	10.03	9.81	10.91
ENSRNOG00000007817	8.06	6.21	6.04	6.03	6.41	5.8	5.69	6.74	7.01	4.9	5.53	5.82	9.52	6.74	8.19	7.46	7.95	7.66	7.98	7.33	8.11	6.64	5.74	7.04	7.96	7.2	8.33	6.14	6.27	8.25
ENSRNOG00000050746	0.06	0.06	0.1	0.08	0.1	0.15	0.06	0.03	0.06	0.03	0.02	0.07	0.08	0.03	0.03	0.03	0.03	0.06	0.02	0.04	0.02	0.08	0.04	0.04	0.02	0.02	0.02	0.03	0.11	0.15
ENSRNOG00000008118	0.27	0.24	0.4	0.21	0.29	0.62	0.19	0.24	0.19	0.18	0.19	0.32	0.14	0.28	0.19	0.49	0.2	0.37	0.3	0.13	0.3	0.43	0.35	0.42	0.23	0.28	0.19	0.82	0.53	0.64
ENSRNOG00000022533	1.95	1.51	2.04	1.49	1.54	1.53	2.38	2.46	2.49	1.7	1.87	2.15	1.71	2.01	2.59	0.63	1.86	1.67	1.28	1.38	1.97	1.72	1.4	1.81	2.09	2.03	2.14	2.05	1.41	1.97
ENSRNOG00000051667	0	0	0	0	0	0	0	0	0	0	0	0	0	0	0	0	0	0	0	0	0.15	0	0	0	0	0	0	0	0	0
ENSRNOG00000052602	0.27	0	0	0	0.28	0	0	0	0	0	0	0	0	0	0.47	0	0	0	0	0	0	0	0	0	0	0	0	0	0.53	0
ENSRNOG00000045605	12.41	9.91	8.8	12.49	10.87	9.65	8.49	9.84	8.68	8.99	7.32	7.54	8.38	11.37	10.73	8.55	9.47	11.15	12.68	13.81	13.27	9.78	9.32	11.34	8.98	9.84	12.35	10.61	11.27	9.24
ENSRNOG00000024918	2.16	3.08	3.02	4.16	4.93	4.22	3.56	6.87	4.95	4.99	3.31	3.78	2.42	5.91	5.73	2.83	2.44	3.29	2.65	4.42	4.78	3.8	5.85	4.74	2.92	5.4	1.6	3.51	4.24	3.95
ENSRNOG00000049349	0.22	0.13	0.18	0.22	0.15	0.12	0.05	0.21	0.24	0.17	0.22	0.11	0.05	0.14	0.18	0.06	0.05	0.16	0.07	0.09	0.22	0.06	0.06	0.16	0.07	0.18	0.12	0.19	0.1	0.13
ENSRNOG00000013231	7.02	18.06	7.13	8.71	5.16	10.35	9.58	14.84	6.19	5.1	4.64	4.64	21.62	16.89	16.58	13.34	15.14	14.67	31.83	25.52	18.1	13.74	9.06	8.27	18.17	17.35	11.32	12.34	9.41	12.04
ENSRNOG00000033125	0.09	0	0	0	0	0	0	0	0	0	0	0	0	0	0	0	0	0	0	0	0	0	0	0	0	0.09	0	0	0	0
ENSRNOG00000016645	4.01	3.39	3.46	3.71	4.03	3.84	3.5	3.95	3.54	4.36	3.76	3.69	3.79	4.07	4.03	2.63	3.13	2.77	3.91	3.89	4.7	3.9	3.52	3.8	4.17	3.59	5.02	4.23	3.84	4.34
ENSRNOG00000014419	41.39	35.08	35.58	39.66	33.55	33.02	35.11	34.77	35.11	35.51	33.43	30.31	33.59	37.95	36.47	29.86	37.9	32.57	29.35	31.86	31.19	27.34	29.89	29.45	32.62	33.59	33.05	36.95	36.07	31.34
ENSRNOG00000020797	7.75	6.86	6.76	7.89	7.16	7.14	6.84	7.45	9.22	6.84	6.91	9.29	5.76	6.24	6.22	3.56	5.38	4.38	3.82	4.66	5.46	6.75	5.54	5.43	7.01	6.61	4.45	7.71	7.35	7.05
ENSRNOG00000048478	0.83	0.57	1.47	0.99	0.76	0.86	0.38	1.03	1.04	0.4	0.7	0.63	0.4	0.7	0.72	2.53	0.51	0.41	0.63	0.69	0.29	0.45	0.37	0.46	0.79	0.99	1	1.09	0.82	0.54
ENSRNOG00000017310	4.66	3.61	2.58	2.82	3.65	4.9	3	4	2.71	2.08	1.78	3.08	3.63	4.11	3.44	5.97	2.83	3.92	3.59	3.05	2.46	4.27	4.23	3.18	2.91	2.54	3.67	3.33	3.82	4.26
ENSRNOG00000019441	0	0.02	0.02	0.03	0.02	0	0	0	0	0	0.04	0.02	0	0.01	0	0	0	0	0	0	0	0	0.02	0	0	0	0	0	0.03	0
ENSRNOG00000016624	0	0	0	0	0	0	0	0	0	0	0	0	0	0.05	0	0	0	0	0	0	0	0	0	0	0	0	0	0	0	0
ENSRNOG00000027332	4.59	3.44	3.47	3.56	4.23	4.42	3.4	4.18	2.71	3.51	2.16	2.67	2.73	3.63	2.14	3.89	2	3.75	3.66	4.27	2.54	5.32	4.28	3.94	3.18	3.23	4.8	4.69	3.62	4.62
ENSRNOG00000047257	11.08	11.17	10.32	10.26	7.94	10.03	11.15	12.44	11.65	11.98	11.59	10.65	11.09	11.68	12.6	18.44	12.89	14.93	16.22	13.09	15.09	9.02	10.78	12.97	14.92	13.38	14.17	11.13	10.29	10.02
ENSRNOG00000006278	0.28	0.32	0.38	0.55	0.51	0.49	0.61	0.5	0.33	0.44	0.51	0.26	0.23	0.79	0.74	0.23	0.52	0.42	0.43	0.49	0.47	0.4	0.42	0.5	0.28	0.67	0.22	0.85	0.44	0.48
ENSRNOG00000020990	0.32	0.37	0.23	0.32	0.62	0.68	0.11	0.22	0.6	0.4	0.2	0.41	0.2	0.19	0.16	0.09	0.04	0.32	0.17	0.32	0	0.26	0.51	0.09	0.15	0.05	0.19	0.21	0.27	0.59
ENSRNOG00000002459	0.55	0.57	0.61	1.04	0.96	0.63	0.73	0.26	0.81	0.44	1.44	0.5	0.58	0.66	0.27	0.04	0.41	0.54	0.57	0.46	0.91	0.22	0.07	0.41	0.47	0.37	0.21	0.35	0.45	0.48
ENSRNOG00000006895	12	13.15	11.21	10.77	10.71	10.44	10.35	12.53	10.63	11.89	11.13	10.96	10.18	11.28	10.43	8.53	11.95	11.02	21.96	16.86	16.62	15.92	13.59	16.32	11.64	10.55	11.39	11.44	9.64	11.22
ENSRNOG00000038336	0.09	0	0	0.09	0	0	0	0.22	0	0.12	0.1	0	0	0.16	0	0	0	0	0	0.19	0.09	0	0	0	0.2	0.19	0	0	0.09	0.1
ENSRNOG00000004912	2.56	2.51	2.16	2.74	1.86	2.87	2.16	2.7	2.88	1.17	3.01	2.58	1.87	2.14	2.84	1.55	2	1.63	2.24	1.88	2.9	2.75	2.36	4.17	2.4	2.33	3.16	3.04	2.86	2.29
ENSRNOG00000000812	7.72	6.81	8.1	6.14	5.72	5.33	7.96	9.26	9.1	7.4	8.26	7.59	8.81	7.41	8.38	4.49	5.82	4.86	8.31	9.86	10.9	5.44	6.17	5.46	10.75	9.5	11.47	6.05	5.69	6.29
ENSRNOG00000053621	0	0.48	0	0	0	0	0.5	0	0	0	0	0.53	0	0.35	0	0	0	0	0	0	0	0.34	0	0	0	0	0	0	0	0.45
ENSRNOG00000006104	0.12	0.38	0.18	0.19	0.2	0.11	0.17	0.12	0.1	0.2	0.25	0.16	0.13	0.12	0.11	0.06	0.1	0.07	0.17	0.2	0.21	0.12	0.18	0.09	0.09	0.14	0.2	0.17	0.1	0.08
ENSRNOG00000032136	30.31	31.58	28.52	35.51	26.4	33.21	25.83	30.54	27.78	22.98	26.86	28.03	20.14	26.05	24.02	23.15	29.29	25.62	14.37	15.1	16.38	25.91	26.01	20.28	25.34	28.03	20.12	30.29	37.11	26.46
ENSRNOG00000029410	0.06	0.07	0.07	0	0	0	0.07	0.07	0.14	0	0	0	0	0	0	0.06	0.11	0	0	0	0	0.1	0.06	0	0.06	0	0.06	0	0.06	0
ENSRNOG00000037298	0.31	0.11	0.18	0.16	0.05	0.19	0.17	0.2	0.14	0.15	0.03	0.09	0.29	0.2	0.17	0.12	0.16	0.12	0.51	0.41	0.26	0.16	0.12	0.15	0.1	0.28	0.52	0.08	0.05	0.08
ENSRNOG00000055082	29.07	25.65	35.02	20.86	19.82	22.81	34.37	38.39	42.02	25.69	29	26.17	28.94	27.72	35.74	20.32	22	20.05	25.6	28.8	32.44	18.91	21.77	21.4	37.76	35.1	30.96	25.57	21.7	19.23
ENSRNOG00000014647	7.35	7.65	5.22	11.07	9.74	9.27	6.5	7.63	5.74	4.64	4.18	5.79	5.46	9.18	6.68	7.95	8.69	8.84	5.38	5.1	4.88	11.61	8.02	9.65	4.59	5.16	6.18	11.61	11.6	6.29
ENSRNOG00000014530	6.89	6.55	5.74	7.63	8.97	7.81	9.19	6.25	6.94	6.72	8.7	9.65	6.54	4.98	6.37	6.4	8.21	9.19	6	4.97	7.9	6.61	8.65	10.03	5.8	6.13	6.2	8.05	8.47	9.21
ENSRNOG00000012628	6.2	7.17	6.47	7.63	5.97	5.18	8.22	8.65	5.67	9.48	8.76	5.56	7.58	8.1	8.92	2.3	8.83	4.92	5.07	8.16	6.35	3.75	2.69	1.27	6.82	7.39	10.77	6.37	7.37	4.16
ENSRNOG00000046658	0	0.03	0.02	0	0.03	0	0.02	0.02	0	0.06	0.03	0.02	0	0	0	0.01	0.04	0	0	0	0.1	0.07	0.08	0	0	0.04	0.02	0.05	0	0.02
ENSRNOG00000009921	0	0	0	0	0	0	0	0.1	0	0	0	0	0	0	0	0	0	0	0.02	0	0	0.03	0	0.02	0	0	0	0	0	0
ENSRNOG00000061768	94.42	89.43	42.67	42.67	67.99	113.59	70.76	80.01	81.52	78.4	109.56	132.37	112.81	128.13	91.08	229.51	119.95	109.41	111.83	92.6	124.54	101.13	90.87	112.8	71.34	77.82	117.51	132	97.49	134.95
ENSRNOG00000000774	3.89	4.15	4.55	4.72	5.88	5.26	3.87	4.55	3.98	5.15	5.3	5.62	4.71	4.15	3.83	3.68	3.89	4.4	4.36	4.34	4.79	6.03	5.84	3.88	4.22	4.14	4.34	5.24	5.98	5.94
ENSRNOG00000003849	32.46	30.2	33.28	29.61	32.62	27.1	32.64	28.7	29.47	40.36	34.24	33.87	25.51	25.66	23.66	24.33	24.49	26.92	22.9	27.5	27.74	25.17	35.86	30.09	25.27	28.82	31.59	24.09	22.51	33.27
ENSRNOG00000012062	683	651.92	1670.81	598.35	1040.72	651.48	1136.89	963.2	1022.75	785.94	895.02	755.21	1201.84	1353.2	1474.93	788.45	1614.88	753.73	1320.11	1240.79	1731.09	667.72	1245.69	999.83	1069.39	1314.75	990.08	468.89	651.36	577.98
ENSRNOG00000050470	0	0	0	0	0	0	0	0	0	0	0	0	0	0	0	0	0	0	0	0	0	0	0	0	0	0	0	0.04	0	0
ENSRNOG00000059144	0	0	0	0	0	0	0	0	0	0	0	0	0	0	0	0	0	0	0	0	0	0	0	0	0	0	0	0	0.22	0
ENSRNOG00000029865	0	0.07	0	0.05	0	0.03	0	0	0.08	0.06	0.03	0	0	0.01	0	0	0.01	0	0	0.02	0	0	0.02	0	0	0	0.08	0	0	0.03
ENSRNOG00000002511	7.22	6.44	5.61	7.02	4.97	4.88	5.45	6.46	8.95	8.74	8.08	7.34	6.55	6.31	6.15	5.98	6.71	5.69	6.28	3.71	4.53	5.97	4.81	5.37	9.58	8.44	6.92	7.36	5.77	5.83
ENSRNOG00000060994	0	0	0	0	0	0	0	0	0	0	0	0	0	0	0	0	0	0	0.03	0	0.03	0	0	0	0	0	0	0	0	0
ENSRNOG00000005130	37.85	43.6	47.36	38.76	33.38	30.86	45.7	52.4	52.3	37.97	47.92	54.91	47.59	41.31	51.43	24.08	50.14	34.65	49.48	51.51	65.94	36.36	35.68	38.29	56.03	57.98	48.02	32.41	32.67	34.28
ENSRNOG00000025990	1.2	1.41	0.06	1.66	0.05	0.14	0.43	0.32	2.12	0.46	0.1	0	0.45	0.97	2.49	0	0	0	0.13	0.5	0.08	0	0	0	0.35	0.54	0.66	0.52	0.05	0
ENSRNOG00000013536	203.85	207.16	168.5	201.01	179.52	202.14	167.5	185.36	152.76	163.71	155.1	179.55	161.73	191.62	176.71	195.95	187.16	208.85	184.77	177.31	157.04	182.82	185.92	190.25	155.23	163.73	168.65	198.6	198.62	168.73
ENSRNOG00000017209	0.45	0.57	0.24	0.52	0.18	0.64	0.4	0.74	0.73	0.38	0.18	0.24	0.3	0.83	0.79	0.86	0.18	0.87	1.23	0.32	1.04	0.4	0.15	0.67	0.7	0.59	0.82	1.17	0.7	0.47
ENSRNOG00000012864	4.87	5.18	3.2	4.74	7.13	4.06	4.67	5.36	4.65	3.6	5.22	5.66	6.37	4.92	5.26	4.15	7.2	5.59	10.6	9.13	13.14	8.65	7.64	8.44	5.87	5.32	5.85	4.27	4.5	4.77
ENSRNOG00000056694	1.38	0.31	0.79	0.81	1.61	1	0.76	0.97	0.87	1.26	0.89	0.81	0.5	0.46	0.32	0.72	0.51	0.55	1.01	0.37	0.5	0.9	0.83	0.46	0.49	1.53	1.23	0.52	0.72	1.37
ENSRNOG00000000044	6.99	6.82	7.47	6.93	5.99	6.54	7.04	7.47	8.15	7.15	8.35	7.29	6.82	6.17	5.94	5.27	5.39	5.82	6.1	6.18	7.01	5.75	6.3	6.5	7.2	8.09	6.78	6.75	6.65	5.58
ENSRNOG00000003712	5.99	7.64	4.28	7.72	8.13	10.09	6.34	6.98	4.72	5.4	4.33	7.08	4.3	4.93	5.23	8.78	4.2	6.92	4.95	4.43	5.15	13.13	8.66	9.62	3.3	4.65	5.85	10.2	10.62	9.42
ENSRNOG00000019883	21.85	19.81	22.08	19.11	15.31	16.57	23.68	21.75	29.37	22.71	22.35	23.26	20.47	17.23	22.43	14.3	17.54	18.81	17.94	21.2	23.45	15.69	17.92	17.71	27.66	26.66	25.71	19.38	14.98	16.48
ENSRNOG00000029485	0	0	0	0	0	0	0	0	0	0	0	0	0	0	0	0	0	0	0	0	0	0	0	0	0	0	0	0	0	0.01
ENSRNOG00000038211	0.61	0.36	0.42	0.38	0.17	0.17	0.26	0.34	0.43	0.36	0.18	0.3	0.23	0.35	0.42	0.21	0.16	0.22	0.6	0.41	0.33	0.38	0.24	0.24	0.18	0.54	0.5	0.25	0.21	0.21
ENSRNOG00000060782	0	0	0	0	0	0	0.04	0	0	0	0	0.04	0	0	0	0	0	0.06	0	0	0	0.02	0	0	0	0	0.03	0	0	0
ENSRNOG00000014052	3.01	2.91	3.23	4.32	5.6	4.67	4.95	6.04	5.63	4.84	4.08	4.83	3.31	6.74	6.94	2.19	6.33	4.56	3.63	5.24	5.33	3.85	6.13	5.46	4.25	6.43	2.65	5.11	4.02	4.03
ENSRNOG00000037957	0.26	0.3	0.18	0.24	0.2	0.47	0.34	0.31	0.38	0.29	0.42	0.37	0.43	0.15	0.2	0.44	0.22	0.26	0.33	0.31	0.2	0.45	0.27	0.36	0.27	0.24	0.29	0.24	0.33	0.4
ENSRNOG00000012764	14.17	13.36	18.76	14.13	12.89	13.44	19.3	17.3	19.52	17.55	19.67	18.46	17.35	13.14	18.15	14.53	15.97	16.11	14.67	15.22	17.24	15.06	15.35	16.86	19.19	18.58	16.19	14.11	14.14	13.59
ENSRNOG00000023214	3.85	4.69	7.3	4.9	3.53	4.34	5.04	4.88	5.08	2.6	3.82	4.69	4.43	6.07	5.44	5.49	6.23	4.59	3.77	3.6	3.46	4.82	4.79	3.14	5.71	5.63	5.02	2.6	3.3	2.51
ENSRNOG00000033195	0	0	0	0.01	0	0	0	0	0	0	0	0.01	0	0	0	0	0	0	0	0	0	0	0	0	0.01	0	0	0	0.01	0
ENSRNOG00000019999	1.55	1.62	1.82	1.65	1.08	1.22	1.75	2.96	1.93	2.27	2.36	1.53	2.41	1.88	2.17	0.66	1.58	0.95	1.7	2.11	1.72	1.18	1.05	1.58	1.63	2.84	2.5	2.08	2.22	1.32
ENSRNOG00000057616	0.62	0.68	0.63	0.76	0.58	0.35	0.36	0.84	0.75	0.39	0.84	0.44	0.7	0.8	0.54	0.12	0.23	0.26	0.37	0.21	0.43	0.24	0.33	0.3	1	0.61	0.56	0.6	0.65	0.43
ENSRNOG00000008145	0.99	1.28	0.85	1.48	0.75	1.43	1.27	1.45	0.99	0.84	0.74	0.87	0.97	0.95	1.05	1.11	1.19	1.32	0.9	0.6	0.81	1.01	0.72	1.39	1.01	0.86	1.17	1.38	1.25	1.28
ENSRNOG00000046258	0.42	0.59	0.17	0.71	0.43	0.78	0.2	1.26	0.34	0.21	0.5	0.26	0.4	0.85	0.62	0.53	0.28	0.92	0.64	0.33	0.31	0.2	0.18	0.36	0.34	0.26	0.33	0.96	0.86	0.43
ENSRNOG00000030920	1	0.96	1.48	1.25	0.78	0.99	1.18	1.21	2.22	1.54	1.9	1.23	0.84	0.74	1.54	0.4	1.31	0.69	0.78	1.26	1.68	1.09	1.12	0.77	1.4	1.67	0.91	1.43	1.37	0.97
ENSRNOG00000051997	0	0	0	0.28	0	0	0	0	0	0	0	0.36	0	0.24	0	0.28	0	0.28	0.52	0	0	0.23	0	0	0.31	0	0.29	0.32	0.28	0.3
ENSRNOG00000009175	24.45	24.33	26.97	23.78	21.08	18.47	22.95	24.78	23.14	24.72	24.6	24.86	22.96	24.4	25.58	25.12	22.54	21.61	23.11	23.87	22.19	20.3	23.25	24.73	25.42	24.45	28.31	22.93	22	20.24
ENSRNOG00000032705	32.38	33.33	28.94	24.74	26.4	23.69	32.47	32.58	34.56	34.79	33.95	33.75	34.57	29.33	29.91	29.79	29.56	29.51	39.08	37.05	39.91	27.87	29.33	28.54	37.43	34.89	42.81	25.87	26.22	24.53
ENSRNOG00000020167	75.84	69.47	76.9	69.29	64.45	65.06	70.57	72.69	69.96	79.06	75.03	78.66	69.49	69.25	71.87	73.9	72.49	73.21	58.83	63.88	63.61	66.4	71.43	74.66	81.72	73.2	78	69.49	68.29	64.98
ENSRNOG00000049272	0.07	0.16	0	0.03	0.18	0.24	0.08	0.12	0.04	0	0.11	0.04	0.19	0.03	0	0.1	0.03	0.07	0.03	0.1	0	0.11	0.07	0.07	0.07	0.03	0.04	0.04	0.07	0.48
ENSRNOG00000001884	46.99	42.86	30.54	41.06	38.17	42.89	28.47	35.95	27.83	41.96	33.53	36.45	33.61	38.23	28.5	52.9	29.9	37.23	37.88	36.13	31.97	36.47	36.17	41.43	32.2	31.53	39.56	44.03	35.31	39.26
ENSRNOG00000033376	1.73	4.03	1.34	0.8	4.41	0.36	13.13	7.26	2.37	2.27	0.98	4.68	7.56	3.06	7.17	2.32	0.93	3.07	1.17	3.26	1.23	0.3	0.18	1.19	1.67	1.16	0.84	2.37	1.08	1.55
ENSRNOG00000022697	104.97	130.51	94.42	148.11	119.25	101.74	90.86	81.23	108.6	125.83	124.65	151	87.39	100.19	70.81	106.24	109.15	95.69	108.98	91.82	96.76	164.58	132.67	139.59	91.36	92.6	67.06	138.35	129.26	110.97
ENSRNOG00000017494	13.68	14.94	14.98	11.89	11.27	9.95	13.29	14.06	14.68	13.47	13.56	12.76	13.29	12.96	14.5	7.58	8.64	8.23	12.14	14.87	13.05	10.95	11.95	11.17	16.03	14.44	19.14	10.61	9.8	9.8
ENSRNOG00000053932	9.25	13.98	7.74	13.67	8.83	14.32	11.45	10.82	8.86	6.56	6.91	10.14	8.52	11.4	10.98	11.25	12.93	12.27	9.15	8.44	9.59	13.85	10.31	11.92	8.15	8.82	8.76	13.36	14.46	11.2
ENSRNOG00000058183	17.63	16.97	26.54	20.97	18.15	18.8	20.47	20.64	21.96	31.8	21.99	21.1	22.96	23.49	24.16	20.25	23.23	27.94	21.36	23.37	20.72	22.47	26.16	30.53	24.03	28.07	24.39	22.36	21.43	18.95
ENSRNOG00000016654	0	0	0	0	0	0	0	0.02	0	0	0	0	0	0	0	0	0	0	0	0.01	0	0.02	0	0	0	0	0	0	0	0
ENSRNOG00000020719	0.52	3.02	0.41	2.54	0.5	1.47	0.42	1.89	2.76	1.63	0.54	0.34	0.44	2.47	2.53	0.37	0.31	1.41	3.17	0.44	3.06	1.4	0.27	1.63	0.62	1.91	0.35	3.17	2.11	1.92
ENSRNOG00000015718	0.28	0.16	0.21	0.44	0.29	0.22	0.23	0.26	0.27	0.25	0.35	0.17	0.12	0.17	0.27	0.18	0.19	0.12	0.09	0.18	0.22	0.18	0.18	0.13	0.07	0.32	0.2	0.26	0.2	0.29
ENSRNOG00000005580	3.74	4.06	3.87	4.74	2.98	3.72	3.81	6.11	6.08	5.08	5.68	5.11	3.55	3.71	4.9	2.59	5.29	3.36	3.11	2.43	4.47	4.83	3.99	6.87	4.28	4.74	4.32	5.71	4.35	4.43
ENSRNOG00000015437	81.39	84.25	119.2	83.5	82.29	71.92	92.67	95.65	88.07	88.28	96.82	75.14	81.28	94.77	83.35	67.32	83.51	76.45	70.5	92.4	73.4	64.46	76.58	59.69	91.25	96.92	90.73	71.5	83.63	75.78
ENSRNOG00000055226	20.14	22.84	25.63	23.65	28.21	21.92	27.99	25.28	26.85	22.92	33.15	35.05	33.51	21.68	27.21	19.98	33.6	26.47	47.62	36.27	49.36	31.94	29.97	36.15	31.82	32.47	24.4	23.02	22.01	23.14
ENSRNOG00000061182	0.21	0.27	0.17	0.21	0.35	0.79	0.19	0.2	0.24	0.13	0.13	0.3	0.29	0.12	0.16	0.3	0.23	0.26	0.27	0.23	0.19	0.53	0.34	0.32	0.22	0.19	0.17	0.34	0.39	0.74
ENSRNOG00000061085	0.84	0.43	0.4	0.39	0.31	0.23	0.56	0.68	0.88	0.27	0.23	0.12	0.31	0.38	0.5	0.16	0.25	0.24	0.24	0.37	0.29	0.22	0.17	0.11	0.35	0.38	0.81	0.35	0.22	0.24
ENSRNOG00000050163	0.3	0.23	0.04	0.16	0.31	0.1	0.04	0	0.08	0.25	0.29	0.04	0.14	0.11	0	0.07	0.15	0.26	0	0.03	0.09	0.05	0.07	0.23	0.04	0.06	0	0	0.07	0.14
ENSRNOG00000012215	0.48	0.29	0.5	0.51	0.44	0.27	0.48	0.39	0.42	0.74	0.5	0.32	0.72	0.64	0.49	0.42	0.34	0.31	0.53	0.39	0.68	0.15	0.32	0.15	0.76	0.62	1.32	0.29	0.69	0.47
ENSRNOG00000000480	21.26	25.72	21.99	20.58	23.02	27.06	23.88	26.65	27.72	29.29	30.63	31.5	32.78	20.72	22.74	29.97	25.83	23.84	31.85	29.31	27.66	30.61	29.41	24.93	31.08	27.11	32.24	28.04	26.5	28.37
ENSRNOG00000001478	0.96	0.83	0.95	1.1	0.95	0.82	1.05	0.98	1.36	1.1	1.06	1.08	0.93	0.85	0.98	0.78	0.62	0.77	0.85	0.69	0.9	0.84	0.99	0.83	1.15	1.13	0.85	0.97	1.15	1
ENSRNOG00000010758	0.28	0.24	0.43	0.44	0.13	0.33	0.37	0.48	0.35	0.26	0.67	0.35	0.17	0.23	0.39	0.11	0.33	0.32	0.17	0.21	0.2	0.37	0.31	0.31	0.23	0.26	0.25	0.38	0.4	0.15
ENSRNOG00000051662	0	0.12	0.06	0.15	0.13	0.46	0	0	0.06	0.06	0	0.16	0.11	0.02	0	0.1	0.02	0.1	0	0.03	0.02	0.17	0.03	0.16	0	0.03	0	0.15	0.18	0.28
ENSRNOG00000014721	0.02	0.03	0.02	0.1	0.08	0.09	0.1	0.01	0.01	0.08	0.12	0.01	0.11	0.13	0.01	0.02	0.03	0	0.02	0.02	0.01	0.04	0.11	0.02	0.02	0.05	0.02	0.02	0.11	0.01
ENSRNOG00000047238	0	0	0	0	0	0.31	0	0	0	0	0	0	0	0	0	0	0	0	0	0	0	0	0	0	0	0	0	0	0	0
ENSRNOG00000030294	7.42	7.72	5.78	7.58	6.76	8.86	7.37	7.78	6.49	5.51	5.82	7.45	5.48	5.88	7.05	5.81	6.53	7.53	4.66	4.71	5.45	7.1	6.54	6.69	4.98	5.94	4.94	7.37	9.79	8.3
ENSRNOG00000025011	7.6	8.33	6.47	7.78	7.64	8.11	8.07	8.19	7.89	8.25	7.92	8.42	6.96	7.06	6.73	7.21	8.03	7.72	7.48	6.18	7.49	8.07	7.72	7.87	7.18	7.35	7.53	8.11	7.91	8.39
ENSRNOG00000009097	18.12	19.19	14.62	18.04	15.85	16.33	16.55	18.18	16.53	14.66	14.77	17.6	13.99	17.59	18.07	14.91	16.76	16.85	17.79	15.8	19.1	16.52	16.92	19.44	16.24	16.16	17.88	17.43	16.78	16.35
ENSRNOG00000007098	3.42	2.64	3.3	4.43	4.84	3.91	2.73	3.12	2.38	2.99	3.11	3.12	1.98	2.56	1.9	2.01	1.99	2.22	1.43	1.76	2.07	3.4	3.12	2.72	1.79	2.14	1.41	3.7	4.95	3.86
ENSRNOG00000004040	0.67	0.74	1	1.55	1.56	1.02	0.84	0.61	1.32	0.93	1.06	0.77	0.43	0.56	0.37	0.34	0.78	0.6	0.44	0.5	0.68	0.29	0.53	0.41	0.49	0.55	0.33	1.22	1.31	0.87
ENSRNOG00000025745	0.03	0	0	0	0	0	0	0	0	0	0	0	0	0	0	0	0	0	0	0	0	0	0	0	0	0	0	0	0	0
ENSRNOG00000031233	8.67	8.81	9.24	9.41	9.12	10.36	8.57	9	10.62	12.97	10.57	11.82	11.14	8.95	7.26	6.99	6.95	9.02	8.77	10.47	8.77	11.51	9.87	9.06	11.99	9.65	8.48	10.81	10.24	9.41
ENSRNOG00000007837	0.33	0.47	0.64	0.47	0.27	0.33	0.24	0.52	0.6	0.43	0.65	0.52	0.43	0.24	0.31	0.07	0.49	0.22	0.42	0.29	0.88	0.38	0.47	0.46	0.44	0.48	0.44	0.45	0.43	0.44
ENSRNOG00000033706	0.04	0.04	0.09	0	0	0	0.05	0.05	0.14	0	0	0	0	0.03	0	0	0.04	0.04	0.04	0.08	0.03	0.03	0	0	0	0.19	0	0.09	0	0.16
ENSRNOG00000027833	1.44	1.79	1.69	1.85	1.28	2.03	2.17	1.89	1.95	1.01	1.17	1.64	1.32	1.74	1.89	1.54	2.17	1.66	1.17	1.07	1.59	2.05	1.42	2.07	1.35	1.82	1.4	1.98	1.91	1.48
ENSRNOG00000016271	636.85	585.1	580.12	694.66	714.96	574.41	609.43	598.49	638.62	594.52	658.96	523.96	526.72	642.27	565.95	478.66	636.1	527.89	461.6	524.77	515.34	424.15	486.63	468.34	537.67	602.26	569.18	711.32	682.27	525.53
ENSRNOG00000012311	0.04	0.01	0	0.07	0	0	0.03	0	0.05	0.01	0	0	0.01	0.03	0.12	0.04	0.01	0	0.06	0.02	0.01	0.09	0	0.03	0	0	0.09	0.09	0.04	0.05
ENSRNOG00000031590	0.05	0.05	0	0.05	0	0.05	0	0	0.06	0	0	0	0	0.04	0.08	0	0	0	0.09	0.05	0	0	0	0	0	0	0.05	0	0	0.1
ENSRNOG00000004322	9.56	11.24	8.26	12.53	8.33	9.21	9.93	12.4	8.12	9.36	8.55	7.02	7.37	9.8	10.65	6.45	10.66	9.73	7.11	6.43	8.31	6.32	6.92	5.94	7.68	9.52	8.34	10.25	10.79	8.08
ENSRNOG00000052950	0	0	0	0	0	0	0	0	0	0	0	0	0	0	0	0	0	0	0	0	0	0.36	0	0	0	0	0	0	0	0.24
ENSRNOG00000005191	5.7	6.05	4.15	7.77	6.27	5.99	6.11	4.81	5.77	4.51	4.62	5.51	5.91	6.26	5.5	4.76	5.91	6.71	4.76	4.44	4.73	7.89	6.99	7.27	4.17	3.85	4.23	7.54	8.14	6.17
ENSRNOG00000048275	8.07	10.32	7.55	10.71	10.69	7.53	10.35	10.7	10.8	13.7	12.44	8.2	10.21	10.81	9.21	6.46	8.96	8.68	7.6	7.22	9.37	8.27	10.93	11.81	9.61	9.56	14.22	9.71	8.79	8.9
ENSRNOG00000016013	1.79	2.49	2.13	4.22	2.84	2.27	2.48	3.13	3.02	3.14	4.27	3.48	2.06	2.39	2.28	1.03	3.14	2.6	2.12	1.55	2.62	3.88	3.74	3.98	2.08	2.36	1.57	3.72	3.35	2.58
ENSRNOG00000008138	1.63	1.71	1.31	2.55	1.93	2.52	2.11	2.15	2.56	2.32	1.89	2.25	0.79	1.86	1.46	0.82	3.38	4.42	1.39	1.09	1.38	2.31	2.92	2.43	1.41	1.5	1.27	1.34	1.8	2.87
ENSRNOG00000048407	0.09	0	0.45	0.36	0.19	0	0.54	0.11	0.22	0	0.1	0.11	0.1	0.15	0.32	0	0.93	0.45	0	0.36	0	0.22	0	0.28	0.29	0.18	0	0.41	0.45	0.19
ENSRNOG00000057966	3.98	5.45	5.66	6.94	8.59	6.83	7.12	4.94	3.77	8.29	7.63	6.51	5.65	8	6.34	7.31	8.29	6.02	4.45	6.59	4.5	5.88	8.67	7.31	4.17	4.99	3.74	9.31	8.2	8.61
ENSRNOG00000023366	2.64	3.11	3.7	4.82	4.25	4.75	4.68	5.18	4.19	6.45	5.96	3.9	4.04	6.02	3.96	1.87	3.17	3.1	4.04	3.57	6.12	3.35	4.98	4.46	3.98	5.62	2.3	4.68	4.84	4.9
ENSRNOG00000028569	9.37	12.67	11.61	11.51	10.61	10.49	11.63	14.37	14.95	10.36	12.64	11.94	10.95	8.4	12.75	7.18	11.77	11.82	6.86	10.19	10.94	8.35	9.02	10.27	14.64	14.33	12.18	11.07	11.58	9.11
ENSRNOG00000014087	4	3.95	6.02	6.15	3.48	4.42	4.22	3.86	5.18	5.85	6.74	5.36	3.28	3.47	4.29	2.87	3.65	3.21	2.44	2.99	3.1	3.64	3.28	5.1	4.6	5.44	3.69	5.77	5.79	4.31
ENSRNOG00000037687	0.11	0.15	0.12	0.24	0.12	0.14	0.06	0.08	0.09	0.09	0.2	0.15	0.07	0.13	0.07	0.04	0.04	0.08	0.07	0.02	0.07	0.28	0.12	0.15	0.07	0.12	0.13	0.14	0.23	0.2
ENSRNOG00000056254	0.2	0	0	0	0.1	0	0.12	0	0.23	0	0.11	0	0	0.17	0.17	0.1	0.18	0	0.09	0	0.18	0	0.1	0.1	0.32	0	0	0	0	0
ENSRNOG00000051561	0	0	0	0	0	0	0	0	0	0	0	0	0	0	0	0.43	0	0	0	0	0	0.54	0	0	0	0	0	0	0.22	0
ENSRNOG00000010486	0.02	0.14	0.02	0.16	0.25	0.12	0.1	0.06	0.1	0.22	0.19	0.14	0.13	0.04	0.04	0.04	0.02	0.11	0.07	0.05	0.08	0.2	0.22	0.07	0.07	0.04	0.03	0.15	0.41	0.2
ENSRNOG00000020851	7.19	5.51	6.45	4.11	4.08	4.61	7.2	7.68	10.77	7.55	6.21	5.52	6.78	6.25	9.28	5.45	4.87	4.53	8.2	7.97	7.65	7.56	8.5	8.16	9.76	7.61	7.66	6.16	4.92	4.98
ENSRNOG00000021434	0.05	0.03	0	0.04	0.05	0.03	0.06	0.02	0.05	0.02	0.06	0.05	0.01	0.01	0.02	0	0.02	0.06	0.08	0.08	0.01	0.02	0.04	0.03	0.06	0.01	0.01	0.04	0.04	0.01
ENSRNOG00000009997	11.09	12.66	8.75	13.13	13.58	11.37	10.81	9.86	9.47	10.74	10.17	9.35	6.91	7.63	9.33	8.03	8.46	9.05	6.41	6.63	8.7	10.83	9.92	10.86	7.28	9.58	16.54	14.93	11.93	11.93
ENSRNOG00000049187	0	0	0	0.05	0	0	0	0	0	0	0.05	0	0	0	0	0	0.13	0	0	0	0	0	0	0	0	0	0	0	0	0
ENSRNOG00000006268	0	0	0	0	0	0	0	0	0	0.06	0	0	0	0	0	0	0	0	0	0	0	0	0	0	0	0	0	0	0	0
ENSRNOG00000001990	0	0	0	0	0	0	0	0	0	0	0	0	0	0	0	0	0.01	0	0	0	0	0	0	0	0	0	0	0	0	0
ENSRNOG00000009905	0.12	0.62	0.48	0.53	0.92	0.61	0.41	1	0.83	0.82	0.92	0.39	0.33	1.08	1.02	0.11	0.43	0.77	1	1.31	2.13	0.6	1.79	1.64	0.5	0.72	0.4	0.48	0.46	1.03
ENSRNOG00000018730	25.3	24.41	44.54	26.08	25.78	24.21	40.52	34.44	37.22	35	33.51	37.31	33.96	28.03	38.17	26.04	27.46	24.82	26.36	30.48	38.07	27.04	29.74	38.21	43.29	38.05	42.04	26.89	25.63	25.18
ENSRNOG00000024907	3.21	3.19	2.24	2.92	3.15	4	3.1	2.97	2.67	2.63	2.14	2.6	2.92	3.12	2.97	3.42	3.25	3.29	3.13	2.47	2.98	3.92	3.7	3.09	2.53	2.78	2.5	3.29	3.64	3.8
ENSRNOG00000055068	7.97	5.78	7.37	6.81	6.22	6.04	5.08	5.17	4.11	4.27	5.46	3.54	5.94	7.52	5.27	4.59	4.24	4.33	3.91	4.66	3.33	4.71	5.08	9.16	3.25	3.32	2.99	6.52	9.47	6.11
ENSRNOG00000017431	15.9	18.05	14.97	16.08	10.56	16.03	16.48	19.84	20.35	13.34	17.32	18.91	15.39	17.4	15.46	12.34	18.57	16.05	10.78	10.31	13.05	14.68	10.99	11.23	21.96	24.12	12.13	18.18	17.56	14
ENSRNOG00000056001	168.75	164.95	312.99	213.65	278.16	180.76	240.84	223.34	235.76	258.49	378.87	395.06	290.11	236.98	296.55	181.65	445.9	374.59	198.53	316.52	430.9	264.35	341.63	250.14	214.67	289.54	189.68	211.51	146	188.09
ENSRNOG00000014331	5.97	5.32	4.09	6.75	6.69	7.58	4.36	4.58	3.32	5.14	4.68	5.48	4.2	4.55	3.29	4.58	3.35	4.48	3.92	3.64	3.34	6.27	6.12	4.72	2.77	3.87	2.8	6.57	7.41	6.96
ENSRNOG00000018586	28.91	27.8	32.5	25.48	21.98	22.21	33.43	33.97	37.8	32.35	34.73	30.19	28.89	25.42	30.41	26.65	28.73	26.16	25.97	28.93	30.76	24.66	28.56	28.18	36.2	34.78	29.2	26.87	26.28	24.28
ENSRNOG00000042860	1.06	0.61	0.73	0.49	0.87	0.74	0.51	0.43	0.44	0.41	0.48	1.09	0.49	0.34	0.65	0.32	1.02	0.39	0.54	0.46	0.68	0.94	0.55	0.9	0.69	0.56	0.54	0.28	0.55	0.62
ENSRNOG00000006238	15.16	15.24	15.24	12.95	11.13	12.35	15.59	18.04	19.13	16.52	15.06	13.86	16.51	13.11	15.02	14.54	11.2	14.58	14.95	15.79	16.39	11.76	11.81	13.23	18.7	16.42	18.86	13.69	13.36	12.59
ENSRNOG00000002278	2.96	3.45	2.75	3.44	3.58	4.75	2.56	3.96	2.83	3.61	2.78	3.29	2.09	2.95	1.98	4.75	3.48	4.65	2.98	2.72	2.75	5.57	5.16	3.78	2.02	2.66	2.84	4.54	4.95	4.47
ENSRNOG00000057264	0.11	0.25	0.14	0.11	0.57	0	0.39	0.19	0.2	0.07	0.24	0	0	0.14	0	0.16	0.05	0.05	0.3	0.16	0.25	0.09	0	0.11	0.06	0.11	0.17	0.19	0.33	0.35
ENSRNOG00000027191	0.95	1.11	0.7	1.25	1.09	1.79	1.19	1.03	0.89	0.56	0.81	0.92	0.82	1.03	1.06	1.14	1.14	0.9	1.13	0.76	1.16	1.32	0.97	1.16	1.09	0.79	0.86	1.16	1.3	1.15
ENSRNOG00000040195	0.01	0.01	0.01	0.04	0.01	0	0.01	0.02	0.02	0	0.02	0	0	0.01	0.02	0	0.04	0.01	0.03	0	0.01	0.01	0	0.01	0	0.01	0	0	0	0
ENSRNOG00000008338	22.34	23.37	21.42	20.12	17.74	20.14	23.71	24.14	24.2	23.85	21.96	24.81	23.75	23.97	26.28	21.4	23.94	23.29	24.01	26.91	26.07	21.53	21.23	23.05	25.81	24.83	29.92	21.89	18.55	21.47
ENSRNOG00000050843	5.43	6.12	4.16	6.05	5.82	6.32	4.86	6.12	4.87	3.12	4.45	6.44	4.48	5.05	5.04	3.85	7.98	6.95	5.04	3.76	5.34	7.63	6.71	7	3.78	5.37	3.45	6.59	6.72	5.9
ENSRNOG00000018101	5.1	5.06	6.55	5.91	3.82	5.26	8.43	6.81	9.43	5.4	6.18	6.61	5.78	4.98	7.39	5.22	8.55	6.63	4.12	6.13	7.28	8.81	5.87	8.55	5.3	5.1	4	5.77	5.18	7.09
ENSRNOG00000042607	4.66	7.48	4.58	5.14	4.61	4.21	5.35	8.21	4.59	6.36	5.52	3.22	5.63	4.19	4.86	4.12	2.67	4.89	6.77	5.76	6.66	4.32	3.8	2.75	4.99	4.51	8.74	5.99	4.17	3.09
ENSRNOG00000056740	0	0	0	0	0	0	0	0	0	0	0	0	0	0	0	0	0	0	0	0.01	0	0	0	0	0	0	0	0	0	0
ENSRNOG00000015268	6.99	7.02	6.37	8.3	7.01	7.64	5.72	6.77	6.89	5.1	6.56	8.15	7.53	8.02	6.5	7.33	8.92	7.55	7.02	6.09	6.72	9.13	8.06	10.08	7.11	7.18	5.82	8.88	7.99	8.57
ENSRNOG00000027157	0.95	1.14	1.93	2.02	1.27	1.61	1.39	1.58	1.19	1.18	1.63	2.6	1.63	1.6	2.64	1.04	2.03	1.61	2.36	1.28	1.21	2.01	2.36	1.19	0.96	1.26	1.1	1.58	2.76	1.61
ENSRNOG00000048135	0	0	0	0	0.25	0	0	0	0	0.3	0	0	0.26	0	0	0	0	0	0	0.24	0	0	0	0	0	0.24	0	0	0	0
ENSRNOG00000000105	4.15	3.85	4.78	6.44	3.9	3.35	4.89	3.36	5.08	4.47	4.43	4.76	3.37	4.64	3.33	1.7	3.31	2.38	1.96	2.62	3.03	3.83	3.68	3.67	2.97	3.88	2.36	5.46	5.41	3.56
ENSRNOG00000003728	10.64	10.46	14.94	11.54	10.89	8.97	14.29	14.18	16.4	12.85	15.5	13.05	12.88	11.31	11.71	4.1	10.29	8.13	9.74	11.99	12.59	9.12	8.9	7.46	15.21	16.17	12.92	9.59	10.81	9.81
ENSRNOG00000022356	5.94	5.52	4.31	9.05	8.96	8.5	4.93	6.12	4.72	4.69	5.06	5.71	3.18	5.28	4.46	2.99	5.84	5.59	3.37	3.47	5.14	9.31	8.27	8.38	3.13	4.71	3.79	7.81	9.11	6.14
ENSRNOG00000048622	48.84	49.49	73.39	55.82	50.88	46.2	53.49	58.88	56.04	75.73	58	49.9	51.08	57.98	61.29	39.79	53.68	44.72	61.7	69.13	60.98	50.9	47	53.91	67.89	64.66	75.05	55.94	46.43	48.97
ENSRNOG00000022387	0.06	0	0	0	0	0	0	0	0	0	0	0	0	0	0	0.06	0	0.03	0	0	0	0	0	0	0	0	0	0	0	0.03
ENSRNOG00000028832	0.15	0.09	0.04	0.08	0.18	0.04	0.08	0.08	0.07	0.14	0.16	0.04	0.14	0.11	0.11	0.06	0.05	0.07	0.13	0.12	0.22	0.1	0.19	0.18	0.17	0.1	0.1	0.07	0.1	0.09
ENSRNOG00000005012	7.7	7.99	5.3	5.63	6.12	5.82	6.23	7.32	5.34	5.87	5.22	5.32	5.71	6	5.73	6.77	5.65	5.82	6.72	4.63	5.65	6.52	5.47	5.74	5.51	5.12	6.78	5.91	7.03	6.35
ENSRNOG00000013076	25.17	23.1	17.98	21	21.75	19.39	23.06	22.65	25.52	21.82	22.24	24.73	25.84	22	22.56	20.19	21.48	22.22	25.11	23.14	25.87	24.47	24.27	26.67	25.25	24.14	22.64	23.43	20.75	21.16
ENSRNOG00000026845	0.38	0.6	0.54	0.9	0.91	1.52	0.55	0.79	0.6	0.37	0.34	1.21	0.27	0.9	0.7	0.64	0.37	0.67	0.67	0.42	1.08	0.74	1.18	1.52	0.43	0.56	0.26	1	0.97	1.25
ENSRNOG00000042740	21.7	19.93	16.77	17.15	22.24	22.57	12.29	18.77	9.81	22.99	16.05	15.95	13.17	14.6	10.34	19.82	6.98	12.32	12.11	14.53	8.98	17.78	21.3	14.88	8.27	11.49	15.39	14.29	17.85	19.91
ENSRNOG00000007258	2.3	2.76	4.23	3.73	2.29	2.05	1.52	3.27	3.02	3.06	2.63	2.39	1.78	2.73	1.88	1.15	1.51	1.37	2.17	2.5	2.77	1.38	1.68	1.52	2.57	3.86	1.89	3.51	2.21	2.59
ENSRNOG00000043158	0	0	0	0	0	0	0	0	0	0	0	0	0	0	0	0	0	0	0	0	0	0	0	0	0	0	0	0.12	0	0
ENSRNOG00000013674	0.05	0.06	0.03	0.07	0.07	0.05	0.03	0.08	0.08	0.05	0.04	0.09	0.05	0.11	0.04	0.03	0.05	0.02	0.09	0.05	0.06	0.06	0.03	0.02	0.05	0.05	0.28	0.1	0.07	0.06
ENSRNOG00000020289	41.4	40.74	48.7	32.45	33.34	31.65	39.03	44.41	50.28	38.18	44.13	39.04	45.73	38.78	41.83	35.92	34.18	35.56	45.42	50.02	49.15	29.62	35.06	37.7	53	45.72	42.56	33.79	32.33	32.08
ENSRNOG00000018059	0.37	0.38	0.3	0.36	0.11	0.32	0.23	0.19	0.56	0.51	0.25	0.3	0.32	0.26	0.36	0.28	0.62	0.49	0.56	0.25	0.48	0.43	0.35	0.31	0.19	0.45	0.34	0.39	0.23	0.15
ENSRNOG00000047786	0.03	0.07	0	0	0	0	0	0.04	0	0	0	0	0	0	0	0	0	0	0	0	0.06	0	0	0	0	0	0	0	0	0
ENSRNOG00000051289	0	0	0	0	0	0.04	0	0	0	0	0	0	0	0	0	0	0	0	0	0	0	0	0	0	0	0	0	0	0	0
ENSRNOG00000022283	0.11	0.12	0.07	0.13	0.15	0.21	0.16	0.08	0.05	0.14	0.17	0.03	0.12	0.21	0.08	0.27	0.24	0.18	0.17	0.14	0.03	0.19	0.14	0.22	0.09	0.05	0.09	0.17	0.25	0.36
ENSRNOG00000021614	22.14	23.19	15.95	22.67	24.69	23.67	23.35	23.06	20.39	21.38	19.66	21.36	23.92	21.58	20.9	19.55	23.29	20.99	25.77	18.57	24.76	26.08	24.22	23.57	20.64	20.74	19.78	22.38	23.69	22.46
ENSRNOG00000061851	7.85	8.12	5.1	8.03	7.76	7.85	7.64	7.63	7.05	6.41	7.28	7.34	6.87	7.37	6.52	8.27	7.18	7.54	7.5	5.61	8.01	8.74	7.84	8.61	6.43	6.6	6.51	8.75	7.97	7.79
ENSRNOG00000016201	26.49	24.85	25.48	24.24	24.85	20.83	23.97	23.88	21.13	23.13	22.08	23.86	18.13	22.29	19.11	17.5	24.87	21.7	20.77	21.72	20.73	20.21	21.43	19.28	19.6	21.47	19.18	21.15	21.52	22.05
ENSRNOG00000027365	0	0	0.04	0	0	0	0	0	0.04	0	0.04	0	0	0	0	0	0	0	0	0	0	0	0	0	0	0	0	0	0	0
ENSRNOG00000014277	3.67	3.46	2.85	3.79	3.27	4.26	2.8	3.45	3.09	2.71	2.23	2.99	2.12	3.72	3.61	4.41	2.71	2.81	3.4	2.54	3.19	3.61	3.34	4.32	2.39	2.95	3.38	4.51	3.37	3.28
ENSRNOG00000030110	0	0	0	0.07	0.07	0	0.08	0	0.08	0.17	0.07	0	0.07	0	0.12	0	0.06	0.07	0.06	0.07	0.06	0.05	0.07	0.07	0	0.07	0	0.08	0.13	0.14
ENSRNOG00000000432	5.5	7.81	8.77	6.28	6.75	5.41	8.24	8.41	8.33	4.63	6.23	6.96	4.88	5.05	6	4.14	4.73	5.09	5.16	8.37	6.5	6	5.2	6.3	7.19	7.85	6.26	6.76	5.12	6.71
ENSRNOG00000049629	0.9	0.93	0.51	0.55	0.35	0.66	0.54	1.79	0.78	0.78	0.46	0.53	1.31	2.35	2.85	1.12	0.91	1.01	2.33	2.47	1.7	0.99	0.7	0.95	1.26	0.7	1.74	0.84	0.5	1.04
ENSRNOG00000054639	0.11	0.06	0.03	0.05	0.25	0.16	0.03	0	0.03	0.07	0.03	0.2	0.12	0.07	0.19	0.13	0	0.03	0.1	0.11	0.05	0.11	0.16	0.03	0	0.05	0	0.09	0.21	0.4
ENSRNOG00000020669	1.03	1.01	0.92	1.06	0.81	0.71	1.16	1.07	1.11	0.86	1.19	1.31	1.41	1.03	0.99	1.22	1.39	1.26	1.37	0.95	1.39	1.3	1.19	1.14	1.02	1.23	1.05	0.9	0.95	0.75
ENSRNOG00000000841	34.96	34.76	27.86	25.86	31.6	34.3	24.22	31.16	32.97	27.75	29.11	31.2	35.08	24.38	22.51	32.58	17.97	24.08	30.93	30.68	28.01	30.33	24.62	25.02	28.55	27.81	32.14	28.78	37.65	36.96
ENSRNOG00000049706	0.31	0	0	0	0.63	0	0	0	0	0	0	0.38	0.33	0	0	0	0	0.3	0.28	0	0	0	0	0	0	0	0	0	0	0
ENSRNOG00000013902	0.62	1.26	1.39	1.28	1.24	1.55	0.87	0.87	0.98	1.03	0.9	1.1	0.6	1.38	0.97	0.59	1.12	0.89	0.4	0.6	0.52	1.09	1.04	0.47	0.65	0.59	1.81	1.2	1.66	1.43
ENSRNOG00000056011	18.14	18.35	16.19	13.31	13.03	15.88	16.65	16.26	13.6	20.12	15.36	14.14	25.13	19.56	16.7	19.11	11.47	13.34	20.43	21.4	14.11	15.41	15.05	14.56	13.51	15.4	19.88	14.92	13.77	15.35
ENSRNOG00000004810	1.18	1.09	0.92	2.47	1.24	2.11	1.38	1.26	1.33	1.38	1.43	1.24	0.78	1.35	1.46	1.44	1.26	1.52	1.57	0.93	1.09	1.94	1.81	1.62	1.54	1.39	1.44	1.38	1.54	1.49
ENSRNOG00000058552	1.68	1.05	13.32	6.56	1.56	3.82	5.26	36.51	1.59	1.36	3.18	0.95	3.89	5.79	32.14	2.8	1.87	3.33	5.93	3.01	2.5	1.44	2.19	2.03	1.72	2.71	2.42	4.08	4.79	3.76
ENSRNOG00000027245	7.69	4.94	6.43	8.87	7.03	4.68	7.28	4.63	11.58	7.19	7.82	6.12	3.55	4.24	3.18	2.06	3.77	4.42	2.96	2.44	3.67	4.13	4.96	4.77	3.96	6.31	3.41	7.37	7.56	4.9
ENSRNOG00000016210	1.4	1.39	0.7	0.64	0.94	1.01	1.08	1.08	1.16	1	1.01	1.49	1.04	1.39	1.33	1.27	1.19	1.28	1.96	0.98	1.67	1.5	1.19	1.43	0.99	1.13	1	1.09	0.78	0.83
ENSRNOG00000015852	9.1	8.36	8.47	10.42	7.71	8.12	9.53	8.07	9.16	8.98	9.17	9.54	6.61	6.45	7.79	6.23	7.84	7.57	5.68	6.23	7.39	7.68	7.41	9.27	6.68	7.52	6.25	8.91	9.22	7.2
ENSRNOG00000012586	0	0	0	0	0	0	0	0	0.02	0	0.08	0.05	0	0.03	0	0	0.02	0	0	0	0.02	0.02	0.04	0	0	0.08	0	0	0	0.04
ENSRNOG00000019740	2.93	2.9	2.17	3.53	3.6	3.96	2.48	2.62	2.46	2.57	2.18	2.9	2.58	3.18	2.89	5.28	3.04	3.41	2.99	2.63	3.18	4.93	3.24	3.55	2.37	2.28	2.55	3.91	3.93	3.47
ENSRNOG00000052795	3.24	3.38	3.44	4.24	3.36	3.57	4.25	3.95	4.77	4.47	4.3	4.74	4.65	3.62	4.95	2.32	5.27	3.52	3.62	3.6	5.18	4.36	4.79	4.57	4.67	4.47	3.64	3.92	4.11	3.43
ENSRNOG00000030213	1.83	1.67	1.02	1.43	1.26	1.81	1.51	1.28	1.23	1.14	1.22	1.15	1.24	1.39	1.41	0.89	1.52	1.44	1.13	0.98	1.2	1.63	1.28	1.59	1.34	1.31	1.1	1.45	1.96	1.64
ENSRNOG00000029855	9.05	9.35	10.28	9.38	8.97	7.72	10.22	11.24	10.55	11.29	12.04	11.33	8.31	7.85	8.15	7.67	9.99	8.22	10.01	8.94	9.8	8.55	8.71	8.52	10.15	9.33	9.81	8.85	9.64	9.1
ENSRNOG00000017975	5.11	6.59	6.4	7.67	7.08	7.6	7.76	9.31	7.94	10.94	7.45	7.04	6.7	9.07	9.46	5.98	6.84	6.3	9.07	7.94	9.81	5.76	7.7	7.11	7.52	9.34	6.68	8.5	7.11	8.09
ENSRNOG00000006733	8.7	9.58	9.64	10.22	9.32	10.55	9.79	9.28	10.07	11.02	10.06	12.19	6.56	7.53	7.15	6.86	9.74	8.46	7	6.55	9.46	10.14	10.3	9.35	7.26	7.83	11.57	10.82	10.55	10.02
ENSRNOG00000042480	0.03	0.08	0.13	0.1	0.07	0.1	0	0.12	0.12	0.09	0	0.09	0.04	0.26	0.18	0.14	0.03	0.03	0	0.03	0.06	0.11	0.04	0.18	0	0.1	0.04	0.08	0.03	0.15
ENSRNOG00000025726	0	0	0	0	0	0	0	0	0	0	0	0	0	0	0	0	0	0	0	0	0	0.01	0	0.01	0	0	0	0	0	0
ENSRNOG00000009820	64.01	57.92	51.7	72.49	81.8	77.49	62.09	53.76	46.22	49.94	50.75	57.31	54.67	61.62	53.85	54.52	81.27	78.34	50.9	55.36	45.15	89.77	83.91	77.37	36.37	42.82	33.89	74.19	85.7	68.29
ENSRNOG00000025141	2.44	3.8	2.1	2.44	3.33	2.98	3.22	3.25	1.98	2.34	2.52	3.33	1.67	2.6	1.83	2.39	1.89	2.17	2.6	1.99	2.44	3.76	3.33	3.3	1.42	2.02	1.9	3.06	2.59	3.38
ENSRNOG00000026425	9.75	11.71	13.47	9.41	10.03	8.51	10.88	11.5	13.09	11.64	10.61	12.04	11.04	11.63	11.94	7.21	9.64	8.92	12	13.46	15.22	7.93	10.41	11.74	12.72	12.92	12.42	10.54	10.95	10.19
ENSRNOG00000017180	0.01	0.01	0.01	0	0.03	0.03	0.01	0.04	0.05	0.01	0.04	0.08	0.02	0	0.04	0.01	0.03	0	0.06	0.01	0.05	0.01	0.02	0.02	0.04	0.02	0.05	0.02	0.05	0.05
ENSRNOG00000024525	0.28	0.18	0.26	0.21	0.33	0.58	0.24	0.22	0.23	0.25	0.23	0.13	0.13	0.32	0.1	0.27	0.19	0.23	0.12	0.16	0.16	0.48	0.27	0.28	0.17	0.15	0.16	0.34	0.41	0.32
ENSRNOG00000043856	0	0	0	0	0	0	0.27	0	0	0	0	0	0	0	0	0	0	0	0	0	0	0	0	0	0	0	0	0	0	0
ENSRNOG00000022155	0.14	0.19	0.14	0.16	0.22	0.53	0.1	0.36	0.1	0.12	0.07	0.29	0.25	0.24	0.06	0.23	0.12	0.1	0.3	0.22	0.25	0.48	0.19	0.22	0.26	0.14	0.08	0.18	0.24	0.31
ENSRNOG00000025074	48.12	28.8	30.95	27.19	35.86	25.48	47.19	47.65	41.52	33.94	32.98	25.9	28.58	38.34	59.3	31.81	60.87	62.69	26.93	52.47	42.6	17.66	27.45	30.78	41.86	38.5	29.6	23.28	20.65	23.23
ENSRNOG00000039336	39.13	49.86	65.01	32.76	39.9	58.5	47.87	37.44	54.04	51.3	50.8	74.82	38.43	27.85	26.82	44.98	48.91	51.22	34.43	45.37	40.48	54.91	82.25	75.66	48.05	44.42	30.13	37.32	41.12	64.58
ENSRNOG00000005023	7.88	10.01	9.13	26.87	22.94	26.54	17.88	16.76	8.35	21.92	9.05	12.75	10.01	31.69	21.33	9.16	7.56	9.69	11.65	19.82	25.02	9.66	17.75	19.44	4.69	19.97	4.59	33.45	15.94	28.41
ENSRNOG00000023765	0	0	0	0	0	0	0	0	0	0	0	0	0	0	0	0	0.02	0	0	0	0	0	0	0	0	0	0	0	0	0
ENSRNOG00000056463	0	0	0	0	0	0	0	0	0	0	0	0	0	0	0	0	0.02	0	0	0	0	0	0	0	0	0	0	0	0	0
ENSRNOG00000019036	3.76	4.49	5.67	5.4	3.35	4.09	4.4	4.25	5.87	5.5	5.84	4.7	3.78	3.8	4.17	2.15	3.46	3.87	3.62	4.03	3.97	4.17	4.28	3.43	3.5	4.25	2.63	4.69	4.75	4.39
ENSRNOG00000057895	0.1	0	0	0	0.21	0	0	0	0	0	0	0	0	0	0	0	0.19	0	0	0	0	0.17	0	0	0	0	0	0	0.1	0
ENSRNOG00000022257	0	0	0	0	0.04	0	0	0	0	0	0.04	0	0	0	0	0	0	0	0	0.04	0	0	0	0.04	0	0	0	0.04	0	0
ENSRNOG00000023079	16.68	16.23	13.79	16.82	15.23	15.73	13.26	13.94	13.97	11.87	11.66	12.43	12.53	16.2	13.91	16.86	14.44	17.43	13.84	14.53	15.91	17.74	14.62	16.31	12.72	14.81	16.1	16.24	15.93	12.33
ENSRNOG00000060175	1.31	1.36	1.27	1.86	1.56	1.16	1.19	1.37	1.48	1.68	1.58	1.47	1.41	1.1	0.98	0.87	1.09	1.2	1.06	1.09	0.81	1.28	1.23	1.48	1.14	1.16	1.46	1.29	1.45	1.5
ENSRNOG00000002393	19.8	22.44	17.26	20.56	17.81	21.02	19.13	21.05	17.48	19.77	18.11	19.68	15.31	19.12	19.49	24.97	17.76	19.9	19.57	16.4	19.93	21.04	19.05	21.59	17.7	18.35	32.5	20.77	19	19.19
ENSRNOG00000048433	3.7	5.26	3.31	4.5	4.23	6.45	4.38	4.78	4.38	4.41	5.08	6.3	4.89	6.21	6.47	10.86	6.6	6.94	8.51	4.76	5.99	7.13	6.34	11.01	4.62	4.74	3.94	6.47	5.51	7.1
ENSRNOG00000046295	0	0	0.13	0.16	0	0	0	0.06	0	0	0	0.07	0	0	0	0	0	0	0	0	0.1	0.04	0	0	0	0	0	0	0	0
ENSRNOG00000003398	4.27	4.28	3.65	4.13	3.08	3.78	3.56	3.51	5.12	3.9	3.76	3.06	3.15	3.39	3.42	2.58	2.65	3.63	3.32	2.73	3.19	2.76	2.59	2.88	3.79	3.4	3.37	3.9	3.81	3.02
ENSRNOG00000042026	0	0	0	0.04	0.04	0.15	0	0	0.09	0.09	0	0.05	0.04	0.03	0	0.04	0	0.07	0.07	0.04	0.03	0.03	0	0.11	0	0	0	0	0	0.04
ENSRNOG00000005185	1.48	1.57	0.81	2.1	1.41	0.45	1.2	3.14	1.72	0.89	1.16	0.84	0.84	1.08	1.23	0.52	1.26	1.41	1.63	1.65	1.49	1.86	1.3	1.35	1.63	1.48	1.45	0.79	0.64	0.88
ENSRNOG00000015560	2.84	2.8	1.92	2.67	2.12	2.67	2.65	2.61	2.64	2.05	1.95	2.34	1.87	2.46	2.41	2.26	2.57	2.3	2.27	1.84	2.58	2.69	2.36	2.43	2.21	2.32	2.04	2.53	2.39	2.31
ENSRNOG00000008001	4.34	3.06	11.96	7.9	9.53	5.13	6.55	4.96	8.03	9.22	10.3	5.78	4.43	7.34	6.88	3.31	4.94	4.84	5.78	7.53	8.63	3.76	6.33	5.31	7.62	7.52	6.44	6.32	6.58	4.62
ENSRNOG00000009521	0.45	0.17	0.19	0.44	0.78	0.6	0.53	0.18	0.71	0.38	0.33	0.57	0.33	0.38	1.05	0.3	0.84	0.45	0.28	0.15	0.68	0.62	0.45	0.61	0.16	0.59	0.78	0.17	0.3	0.48
ENSRNOG00000014272	2003.69	2181.1	2078.18	1992.64	1966.53	1862.45	1576.04	1911.96	1613.05	2205.47	1970.39	1857.11	1989.25	1967.59	1574.07	2077.96	1593.49	1657.37	2063.58	2038.5	1648.27	1828.59	1809.15	1582.86	1751.34	1643.71	1689.24	1666.89	1721.82	1707.48
ENSRNOG00000005691	0.22	0.21	0.07	0.27	0.46	0.31	0.17	0.24	0.31	0.18	0.24	0.37	0.12	0.43	0.42	0.04	0.21	0.2	0.29	0.09	0.43	0.29	0.37	0.52	0.24	0.27	0.19	0.31	0.33	0.39
ENSRNOG00000008632	0.63	0.78	0.84	0.65	0.69	0.75	0.82	0.61	0.95	0.53	0.66	0.5	0.49	0.71	0.55	0.23	0.62	0.43	0.58	0.55	0.62	0.52	0.5	0.52	0.58	0.73	0.62	0.51	0.83	0.62
ENSRNOG00000009308	0.05	0	0.03	0	0.08	0	0	0.03	0	0.07	0	0	0	0	0	0	0	0.03	0	0	0	0.07	0	0.03	0.06	0.03	0	0	0	0.03
ENSRNOG00000002978	0.59	1.24	0.53	1.05	0.96	1.16	1.05	0.61	0.53	1.18	0.58	0.34	1.08	0.71	0.75	0.44	0.61	0.34	0.36	0.34	0.35	0.39	0.13	0.09	0.88	0.58	2.7	1.19	1.26	0.44
ENSRNOG00000020020	54.09	49.5	39.09	28.26	39.44	33.81	45.73	56.77	47.58	41.88	38.06	40.6	86.07	64.26	72.69	103.09	59.11	60.76	99.89	95.49	86.41	56.27	50.34	59.48	81.83	55.53	75.2	34.3	29.93	37.58
ENSRNOG00000055672	165.1	129.33	192.04	150.75	166.19	135.92	107.63	149.28	126.23	215.72	141.23	141.63	97.94	174.91	174.44	129.19	96.29	87.82	115.59	117.83	248.12	129.4	194.23	220.7	208.18	221.21	149.85	163.71	129.79	192.92
ENSRNOG00000009282	29.25	38.54	28.51	28.48	23.81	25.16	30.32	34.96	32.64	33.66	31.4	35.75	30.21	30.08	28.2	22.29	34.73	27.6	35.29	29.73	37.93	29.28	23.41	26	31.52	32.23	47.74	32.04	28.17	29.42
ENSRNOG00000033916	1592.8	1857.02	1912.42	1600.2	1475.09	1324.54	1532.77	1684.39	1349.45	1936.38	1596.12	1383.56	1623.09	1768.86	1301.95	1668.39	1448.9	1543.68	1797.05	1690.24	1383.28	1399.05	1310.59	1219.77	1508.08	1378.78	1373.01	1320.84	1295.16	1234.39
ENSRNOG00000002545	14.93	13.73	9.27	15.24	20.28	17	12.84	13.06	9.94	9.08	9.74	12.87	12.98	14.63	14.42	20.45	18.3	19.15	16.26	19.06	20.83	22.72	18.72	23.04	11.78	11.48	11.27	17.06	16.75	14.77
ENSRNOG00000028975	0.49	0.24	0.43	0.07	0.15	0.42	0.67	0.41	0.5	0.53	0.15	0.53	0.38	0.36	0.37	0.48	0.2	0.42	0.06	0.14	0.13	0.29	0.5	0.21	0.3	0.07	0.29	0.4	0.21	0.23
ENSRNOG00000021272	0.25	0.26	0.11	0.23	0.19	0.17	0.15	0.23	0.52	0.17	0.16	0.09	0.12	0.26	0.13	0.06	0.2	0.12	0.09	0.18	0.14	0.18	0.26	0.12	0.07	0.25	0.18	0.19	0.2	0.17
ENSRNOG00000001967	0	0.21	0	0.16	0.09	0.34	0.05	0.35	0.03	0.11	0.02	0	0	0.17	0	0.18	0.06	0.11	0.06	0.02	0.23	0.32	0.07	0.39	0.15	0.04	0	0.21	0.11	0.27
ENSRNOG00000016147	0	0	0	0.02	0	0	0	0	0	0	0	0	0	0	0	0	0.01	0	0	0	0.03	0	0.01	0	0	0	0.01	0	0	0.01
ENSRNOG00000019681	2.98	3.03	2.45	2.08	1.61	1.75	2.71	3.68	4.07	3.2	3.18	2.7	2.33	2.06	2	1.58	1.76	1.36	2.02	2.11	2.55	1.49	1.38	1.37	2.92	2.87	4.77	2.26	1.99	1.9
ENSRNOG00000008423	0	0	0	0.01	0	0	0	0.01	0	0	0	0	0	0.01	0	0	0	0	0	0	0	0	0	0	0	0	0	0	0.02	0.01
ENSRNOG00000027326	8.09	9.25	6.34	10.32	9.78	8.68	7.71	8.2	7.28	7.49	8.9	10.24	7.63	7.92	7.21	9.86	10.27	9.77	9.39	7.74	9.59	10.44	9.85	11.06	7.83	8.36	7.43	10.59	9.98	8.8
ENSRNOG00000046443	1.46	1.74	1.72	1.76	1.2	1.23	1.34	1.64	2.32	1.38	1.63	1.49	1.28	1.31	0.92	1.22	1.3	1.47	1.31	1.03	1.24	1.23	1.04	1.47	1.54	1.63	1.83	1.64	1.3	1.35
ENSRNOG00000017117	1.16	0.54	1.92	1.06	2.99	1.27	1.76	1.3	2.15	1.13	1.12	1.29	1.03	1.86	2.33	0.42	0.63	0.7	0.58	3.49	2.09	0.68	1.54	0.71	1.25	1.18	0.91	0.68	0.94	0.94
ENSRNOG00000056947	0.01	0.05	0.03	0.05	0.16	0.12	0.07	0.13	0.07	0.42	0	0.03	0.11	0.07	0.02	0.07	0	0.11	0.09	0.06	0.08	0.07	0.01	0.03	0.09	0.08	0.62	0.44	0.27	0.53
ENSRNOG00000008815	5.57	5.97	6.07	5.18	4.86	4.97	6.24	6.73	7.46	6.67	6.54	7.11	6.41	5.24	6.65	6.88	6.03	5.92	6.42	6.03	7.58	5.15	5.61	5.77	7	6.48	8.46	6.67	5.2	5.52
ENSRNOG00000017659	0.01	0.01	0	0.01	0	0.01	0	0.03	0.08	0	0.01	0	0	0.06	0	0	0.01	0.01	0	0	0.05	0.01	0	0	0	0.04	0	0.06	0	0.01
ENSRNOG00000020646	23	21.64	21.99	24.69	24.31	24.35	19.12	21.85	18.82	21.36	17.96	19.67	18.28	21.42	18.74	19.93	20.73	21.59	18.64	19.96	16.85	20.71	24.12	19.3	17.09	18.24	17.73	22.16	23.59	22.83
ENSRNOG00000025809	0.1	0.23	0.25	0.25	0.13	0.1	0.36	0.27	0.18	0.25	0.19	0.19	0.19	0.17	0.49	0.15	0.17	0.23	0.21	0.2	0.25	0.13	0.15	0.23	0.19	0.15	0.16	0.41	0.15	0.3
ENSRNOG00000020355	3.75	1.92	4.46	3.11	3.2	3.22	2.52	3.1	2.55	3.9	3.86	2.45	2.88	2.86	3.55	2.16	3.48	2.81	2.31	2.29	2.8	2.18	3.44	2.74	3.32	3.26	3.1	4.51	2.84	3.23
ENSRNOG00000005723	0.03	0.01	0.03	0	0.03	0	0.04	0	0	0	0.07	0	0.01	0.01	0	0	0	0	0	0	0.03	0	0.02	0	0	0.03	0.01	0.02	0.02	0.03
ENSRNOG00000009241	0	0	0	0	0	0	0	0	0	0	0	0	0	0	0	0	0	0	0.02	0	0	0	0	0	0	0	0	0	0	0
ENSRNOG00000031864	206.01	207.83	218.98	215.47	226.25	189.61	174.54	174.29	136.13	196.61	193.32	188.83	181.07	227.16	178.35	223.71	191.56	173.24	199.75	203.66	162.2	201.8	198.45	206.65	164.29	165.9	163.21	214.91	220.8	174.86
ENSRNOG00000019453	486.17	566.12	641.74	475.84	489.57	464.92	577.1	676.99	616.03	671.4	577.69	528.86	546.56	559.36	574.42	533.52	480.51	473.08	625.45	608.86	615.68	487.81	504.64	464.86	616.5	516.4	592.82	509.16	501.02	452.25
ENSRNOG00000037289	0.08	0	0	0	0.09	0.04	0	0	0.05	0.15	0	0.05	0	0	0	0	0	0.04	0	0	0	0.03	0.04	0	0	0.04	0	0	0	0.09
ENSRNOG00000055795	0	0	0	0	0	0	0	0	0	0	0	0	0	0	0	0	0	0	0	0.09	0	0	0	0	0	0	0	0	0	0
ENSRNOG00000010552	29.32	24.72	28.08	27.41	27.71	24.77	25.18	26.41	25.39	28.36	23.6	26.21	23.11	28.42	23.71	29.88	28.44	30.47	21.34	24.36	24.93	27.84	28.1	26.52	24.34	26.85	28.08	25.17	27.66	24.86
ENSRNOG00000042786	2.41	3.61	3.02	3.2	2.38	2.77	2.51	3.18	3.28	3.47	3.11	3.29	2.32	2.91	2.88	2.24	2.88	2.91	2.91	2.55	3.33	2.69	2.45	3.35	2.71	3	2.89	2.76	2.77	2.54
ENSRNOG00000002911	0.03	0.16	0	0.03	0.06	0.48	0.02	0.85	0.03	0	0.05	0.05	0.02	0.11	0.95	0.56	0.25	0.5	0.12	0	0.1	0.02	0.17	0.03	6.42	0.05	0.03	0.06	0.28	0.03
ENSRNOG00000009470	11.14	14.9	11.24	10.24	9.25	11.03	13.07	12.27	13.22	13.87	13.69	15.57	10.57	10.53	15.65	18.54	10.81	11.28	10.88	8.81	13.54	9.5	10.03	11.89	11.88	11.86	10.22	13.17	10.61	10.9
ENSRNOG00000000693	0	0	0.04	0.01	0.02	0.06	0.03	0.03	0	0	0	0	0.02	0.03	0.08	0	0.01	0	0	0	0.1	0.01	0.02	0.02	0.07	0.01	0	0.02	0.02	0.02
ENSRNOG00000011625	1.99	1.72	1.51	1.57	1.08	1.85	1.62	1.81	1.81	1.1	1.51	1.39	1.35	1.59	1.6	1.18	1.49	1.32	1.5	1.25	1.69	1.46	1.14	1.28	1.74	1.74	1.64	1.46	1.61	1.48
ENSRNOG00000007905	2.9	3.97	5.9	3.19	5.93	2.32	3.82	4.16	5.23	3.24	4.71	4.04	10.32	5.47	6.87	1.2	4.03	3.71	10.09	12.82	14.45	1.68	3.68	3.13	8.5	6.83	7.85	2.92	1.78	3.72
ENSRNOG00000009726	0.03	0.05	0.01	0.01	0	0.07	0.01	0.03	0.03	0.07	0.04	0.01	0.02	0.06	0	0.07	0.04	0.04	0.02	0	0	0.02	0.01	0.02	0	0.1	0	0.08	0.04	0.11
ENSRNOG00000001047	7.96	10.88	9.39	7.61	6.44	7.2	8.82	12.93	11.3	7.52	9.52	11.43	9.57	8.79	10.14	5.91	9.74	6.95	10.68	10.45	13.01	8.56	6.3	7.7	12.32	11.01	12.19	7.48	7.17	7
ENSRNOG00000029127	1.93	1.89	2.43	1.62	1.39	1.51	1.96	2.08	2.52	1.86	2.54	2.53	1.79	1.55	2.09	1.34	1.81	2.02	1.47	1.79	1.83	1.66	1.73	1.51	1.97	2.07	1.83	1.79	1.73	1.49
ENSRNOG00000001773	6.06	7.1	5.28	6.74	6.7	6.61	6.15	8.09	5.06	4.7	5.45	6.84	6.45	7.26	7.31	6.99	8.09	7.39	6.72	6.47	8.39	7.49	6.8	7.75	6.29	6.65	6.94	6.89	6.96	6.6
ENSRNOG00000009090	159.59	150.01	174.64	154.17	126.16	134.47	167.58	181.72	171.88	199.03	176.46	177.83	149.2	153.94	178.93	169.05	140.17	164.02	174.39	172.34	176.35	123.13	179.79	179.86	202.78	184.42	175.44	140.2	122.55	128.54
ENSRNOG00000034316	0	0.28	0.31	0.24	0.26	0.49	0.59	0.29	0.3	1.24	0	0.31	0.54	0.42	0.44	0.25	0	0.25	1.14	0.25	0.45	0.81	0	0	0.27	0	0.26	0.56	0.25	1.86
ENSRNOG00000030736	0.23	0.17	0.09	0	0.39	0.23	0.54	0.27	0.18	0.29	0.17	0.1	0.08	0.19	0.13	0.08	0.14	0	0.42	0.31	0.14	0.13	0.15	0.08	0.16	0	0.47	0	0.08	0.16
ENSRNOG00000053895	1.46	1.72	2.83	3.17	1.37	2.02	1.44	1.97	1.68	1.86	2.21	1.74	1.34	1.92	1.21	1.06	1.54	1.28	1.59	0.91	1.31	1.71	1.41	1.69	1.88	2.02	1.28	2.45	2.85	1.96
ENSRNOG00000037206	3.49	1.12	1.01	3.15	1.86	1.6	1.21	1.28	3.89	2.56	1.03	2.64	0.71	3.14	0.94	0.86	3.8	4.68	1.95	1.29	2.26	1.53	2.7	2.95	3.11	0.94	0.55	2.69	3.4	3.88
ENSRNOG00000010170	172.51	146.19	163.6	180.65	186.07	162.6	175.94	197.88	202.69	221.05	217.87	231.79	156.42	157.47	205.07	108.37	133.89	136.7	172.3	199.77	216.68	156.2	212.85	253.46	193.52	207.74	216.61	172.1	110.62	157.53
ENSRNOG00000048242	6.97	7.84	7.29	8.18	6.47	7.3	7.62	8.78	8.52	6.27	6.8	8.42	9.1	8.99	9.96	7.11	12.02	7.66	10.11	9.65	10.26	7.98	5.89	7.5	9.68	10.16	8.7	8.32	8.21	7.37
ENSRNOG00000033844	56.59	55.71	56.01	41.23	54.95	47.4	60.14	52.34	35.3	51.69	56.81	64.07	66.69	52.71	57.35	76.57	73.45	75.64	60.96	65.9	60.69	59.05	64.87	62.83	58.06	47.06	56.46	46.63	52.68	45.99
ENSRNOG00000022990	0	0	0	0	0	0	0	0	0	0	0	0	0	0	0	0.03	0	0.06	0	0	0	0	0.03	0.03	0	0	0	0	0	0
ENSRNOG00000005916	22.58	21.17	19.43	20.18	21.4	19.52	21.23	21.53	20.1	15.86	18.93	23.41	20.77	23.31	24.08	19.32	28.23	25.18	22.59	24.36	29.01	26.31	23.72	28.58	21.16	21.46	20.54	20.63	19.53	21.44
ENSRNOG00000057665	0	0.32	0	0	0.29	0.56	0	0	0	0	0	0	0	0	0	0	0	0	0	0	0	0.69	0	0	0	0	0	0	0	0
ENSRNOG00000031960	0	0	0	0	0	0	0.07	0	0	0	0	0	0	0	0	0	0	0	0	0.06	0	0	0	0	0	0	0	0	0	0
ENSRNOG00000011360	0.68	1.51	0.7	1.69	0.6	1.06	0.58	1.37	1.52	0.97	0.6	0.69	0.53	1.45	0.67	1.24	1.11	1.15	0.67	0.42	0.7	1.19	0.92	1.27	0.7	0.83	1.1	1.52	1.43	1.24
ENSRNOG00000012324	0	0.03	0.01	0.03	0.01	0.06	0	0	0	0	0.01	0.01	0	0.05	0.02	0	0.01	0.04	0.03	0.02	0.03	0.01	0.04	0.01	0.01	0.02	0	0.02	0.04	0.04
ENSRNOG00000000587	4.69	5.39	3.5	3.8	5.23	5.95	3.29	4.7	2.3	5.65	3.71	4.03	3.27	3.1	2.96	9.48	1.55	4.36	3.27	3.76	2.11	5.33	5.4	4.65	2.24	2.83	4.47	4.43	4.58	5.65
ENSRNOG00000002949	19.35	19.2	20.58	14.8	14.05	16.9	23.04	22.1	22.24	17.48	19.1	17.59	25.08	22.18	24.83	30.7	21.32	23.26	24.05	23.31	21.19	15.92	17.67	22.19	28.39	21.93	27.7	17.12	16.87	16.34
ENSRNOG00000023210	9.88	9.38	8.52	9.69	8.22	8.14	9.43	9.66	10.37	7.78	9.97	9.41	9.96	9.06	9.92	7.94	9.57	8.78	9.36	9.83	10.72	8.18	8.32	8.27	11.28	11.09	10.13	8.98	9.2	7.55
ENSRNOG00000015118	9.45	9.38	12.97	11.84	12.3	7.56	10.66	11.61	10.96	9.8	13.73	10.74	10.8	11.79	11.47	5.19	13.42	9.26	8.59	10.28	12.43	9.43	9.07	10.7	10.39	13.45	10.48	9.65	10.54	9.98
ENSRNOG00000052540	0	0	0	0	0	0	0	0	0	0	0	0	0.36	0	0	0	0.31	0.33	0.31	0	0	0.27	0.67	0.34	0	0	0	0	0	0
ENSRNOG00000002412	0.16	0.13	0.15	0.16	0.11	0.11	0.15	0.16	0.15	0.08	0.12	0.12	0.17	0.13	0.12	0.1	0.13	0.16	0.21	0.15	0.16	0.19	0.14	0.15	0.16	0.22	0.21	0.15	0.09	0.14
ENSRNOG00000015577	6.64	8.41	6.63	7.47	6.88	10.22	4.99	7.32	3.98	7.03	4.38	5.05	4.68	6.71	4.45	6.85	2.74	5.46	2.57	2.71	2.71	6.2	3.86	3.82	2.79	3.79	4.09	11.13	14.53	8.47
ENSRNOG00000048568	0	0	0.47	0	0	0	0	0	0	0.48	0	0	0	0	0	0	0	0	0	0	0	0	0	0	0.42	0	0	0	0	0
ENSRNOG00000043057	0	0.11	0.04	0.03	0	0	0	0.15	0	0.04	0	0	0	0.03	0	0	0	0.03	0	0.03	0	0	0	0.03	0.03	0.09	0	0.07	0.12	0
ENSRNOG00000004959	42.23	52.18	40.58	51.81	41.13	45.86	37.73	50.68	36.29	28.29	29.44	39.65	36.6	54.24	48.15	36.12	58.29	51.41	42.98	40.14	42.9	45.88	37.46	43.51	38.07	43.25	42.04	51.63	52.26	41.6
ENSRNOG00000001959	2.21	8.78	3.13	4.09	18.51	2.84	3.09	5.19	2.51	136.23	3.2	1.84	4.35	8.45	2.67	7.79	2.63	1.45	4.99	1.57	1.87	2.1	1.29	1.17	3.69	2.73	316.83	96.86	16.54	96.96
ENSRNOG00000033508	22.93	23.12	23.09	23.13	20.03	20.85	24.8	23.66	29.64	26.87	26.91	28.1	22.55	20.08	22.94	18.23	24.53	23.57	18.48	20.41	23.94	22.65	21.42	20.61	27.96	26.19	20.84	25.27	24.83	23.56
ENSRNOG00000010004	0	0	0	0	0	0	0	0	0	0	0	0	0	0	0	0	0	0	0.07	0	0	0	0	0	0	0	0	0	0	0
ENSRNOG00000007459	13.26	12.48	10.54	12.21	11.38	10.05	11.96	11.5	14.94	7.84	10.84	12.02	10.42	12.32	11.73	15.88	13.97	12.52	14.05	12.94	13.9	11.83	12.53	12.87	12.15	11.96	9.04	10.54	11.7	9.78
ENSRNOG00000015821	6.42	17.04	11.17	8.03	6.29	7.28	14.48	13.94	5.76	14.74	9.89	3.14	7.33	8.22	8.79	2.64	2.79	2.83	3.26	5.25	2.64	1.42	0.89	0.62	7.87	6.65	15.01	7.68	6.71	2.51
ENSRNOG00000018590	19.91	20.1	16.69	17.89	18.32	19.08	15.4	19.86	15.53	17.11	17.29	17.18	17.16	17.71	16.32	22.14	16.54	17.46	21.8	19.63	15.44	21.61	16.95	20	17.36	15.79	18.2	18.8	18.4	17.05
ENSRNOG00000022863	0.02	0.03	0.01	0.03	0.01	0.04	0.04	0.03	0.01	0.01	0.02	0.01	0.01	0.01	0	0.01	0	0	0.02	0.02	0	0.01	0	0.01	0.02	0.02	0	0.04	0.02	0.03
ENSRNOG00000057186	14.02	12.52	14.17	15.31	11.9	12.49	13.87	13.95	13.65	13.32	14.12	13.64	12.4	13.77	13.88	11.31	13.36	12.71	12.6	13.74	13.57	11.68	11.35	14.02	14.92	16.36	14.24	14.34	13.17	11.43
ENSRNOG00000013250	1.24	0.8	1.41	0.6	0.55	0.65	0.57	1.4	0.57	0.88	0.24	0.77	0.95	0.82	0.92	0.74	0.66	0.22	0.4	0.92	0.48	0.72	0.35	1.07	0.43	0.6	0.86	0.8	0.87	0.8
ENSRNOG00000016826	86.69	80	109.99	61.49	100.04	72.7	147.73	136.73	92.7	90.83	105.93	129.32	108.95	113.45	137.62	43.85	134.98	78.5	72.93	108.17	132.34	80.8	80.35	22.84	93.94	113.75	95.89	44.75	101.21	65.96
ENSRNOG00000036859	4.78	3.82	8.26	5.17	4.72	3.94	6.76	4.51	8.23	6.29	6.75	5.5	3.82	3.71	4.2	1.93	2.95	2.58	2.15	2.95	3.97	2.91	3.63	3.38	4.95	6.01	4.96	4.14	4.2	3.42
ENSRNOG00000047986	0	0	0	0	0	0	0	0	0	0	0.03	0	0	0	0	0	0	0	0	0	0	0	0	0.01	0.05	0	0	0	0	0
ENSRNOG00000060310	0.25	0.21	0.31	0.28	0.3	0.11	0.17	0.38	0.73	0.36	0.47	0.18	0.2	0.37	0.19	0.25	0.13	0.22	0.17	0.47	0.13	0.18	0.22	0.29	0.51	0.43	0.49	0.16	0.39	0.19
ENSRNOG00000008659	10.04	9.88	8.17	12.43	16.8	10.59	9.7	8.28	10.07	8.29	11.74	16.11	8.28	7.19	8.28	7.27	11.94	12.41	11.72	10.12	15.67	18.75	21.31	20.88	8.73	9.22	8.95	10.55	10.22	12.12
ENSRNOG00000003330	15.85	14.49	18.41	15.9	12.97	11.7	17.17	16	20.79	17.3	19.25	16.19	21.54	17.09	17.8	11.06	11.9	10.85	17.21	20.45	21.07	10.78	10.81	9.89	24.57	26.27	20.56	14.07	12.97	10.13
ENSRNOG00000014571	46.02	40.55	61.12	40.2	42.12	40.2	45.38	42.18	56.39	58	59.31	54.81	44.31	41.66	55.3	35.66	37.37	36.94	45.68	46.72	47.05	51.46	54.76	53.67	51.1	50.67	53.85	40.73	38.78	45.88
ENSRNOG00000017878	3.71	3.97	3.21	6.26	0.26	1.01	0.41	1.27	1.46	7.4	7.57	4.69	2.75	0.65	3.68	0.28	0.2	0.11	4.34	2.56	7.41	5.86	0.27	0.6	4.07	6.78	0.86	0.87	8.78	0.7
ENSRNOG00000045756	0.08	0.05	0	0	0	0	0	0	0	0.1	0	0	0	0	0	0	0	0	0	0	0	0	0	0	0	0	0	0	0	0
ENSRNOG00000050474	0	0	0.04	0	0	0	0	0	0	0	0	0	0	0	0	0	0	0	0	0	0	0	0	0	0	0	0	0	0	0
ENSRNOG00000012500	3.22	4.37	2.64	3.66	3.46	4.13	2.97	3.6	2.11	3.83	2.34	3.34	2.08	3.46	2.43	3.49	2.46	3.16	2.66	2.52	2.32	3.4	3.19	3.17	1.83	2.53	2.84	3.71	3.64	3.46
ENSRNOG00000040214	2.37	3.53	2.68	3.89	4.37	4.49	2.06	2.63	3.02	2.4	3.43	3.59	2.35	2.46	1.63	3.97	3.18	2.96	4.11	2.92	3.09	5.18	3.19	3.64	2.28	2.07	1.48	4.93	5.76	4.31
ENSRNOG00000052174	0	0	0	0	0	0	0	0	0	0	0	0	0	0	0	0	0	0	0	0	0	0	0.11	0	0	0	0	0	0	0
ENSRNOG00000028803	0.12	0.09	0.3	0.12	0.29	0.16	0	0.05	0.14	0.1	0.39	0.1	0.22	0.14	0	0.32	0.08	0.24	0.04	0.04	0.07	0	0	0	0.04	0.32	0	0.23	0.08	0
ENSRNOG00000009431	0.97	1.59	1.88	2.02	1.13	1.65	1.95	1.93	1.63	1.71	1.82	2.05	2.14	2.24	1.01	1.03	1.52	1.91	1.77	1.98	1.74	1.37	0.99	1.38	2.02	1.96	1.06	1.74	1.55	1.19
ENSRNOG00000061439	0	0	0	0	0.19	0	0	0	0	0	0	0	0	0	0	0	0	0	0	0	0	0	0	0	0	0	0	0	0	0
ENSRNOG00000049223	11.98	11.79	14.22	11.8	12.89	9.49	12.13	14.21	10.34	11.68	12.79	11.32	10.43	12.27	10.03	7.48	11.14	9.43	9.68	12.09	11.57	9.32	9.35	9.21	9.46	10.58	11.66	10.49	11.56	10.5
ENSRNOG00000019478	20.26	34.34	18.1	15.59	30.64	15.42	16.58	22.05	23.28	52.84	17.57	15.67	23.41	31.94	23.04	44.96	18.27	22.05	39.66	21.04	21.32	20.26	19.53	16.51	26.74	23.79	86.4	55.45	30.71	50.34
ENSRNOG00000003620	56.69	75.09	43.8	46.97	72.53	55.19	44.59	49.67	47.65	32.9	68.22	72.07	56.06	62.28	48.37	30.92	62.24	54.21	58.48	59.04	61.84	88.76	77.72	77.58	55.13	56.27	62.8	51.41	40.63	69.08
ENSRNOG00000009705	8.54	23.69	11.72	10.72	7.67	9	14.6	20.79	10.29	20.96	14.9	5	10.96	9.9	9.42	2.52	2.85	3.64	6.29	6.89	6.48	2.47	1.54	1.55	10.39	10.42	27.19	12.35	11.18	3.51
ENSRNOG00000002905	1.09	1.41	1.68	2.63	2.22	2.78	3.65	4.97	2.62	2.6	1.93	2.92	1.5	5.25	5.14	1.04	1.58	1.89	2.45	3.08	5.27	1.83	2.95	3.88	1.86	3.85	1.53	2.98	1.49	2.71
ENSRNOG00000049770	0.22	0.41	0.18	0.42	0.15	0.57	0.39	1.23	0.13	0.81	0.2	0.18	0.16	0.33	0.95	0.04	0.1	0.18	0.53	0.11	0.1	0.24	0.22	0	0.31	0.14	0.63	0.41	0.21	0.39
ENSRNOG00000052096	2.58	2.82	1.66	3.63	2.7	3.2	1.77	2.21	1.88	1.67	1.92	2.42	1.67	2.45	1.88	2.08	2.52	2.7	1.7	2.08	2.11	3.88	2.63	3.06	1.9	2.06	2.37	2.88	3.45	2.08
ENSRNOG00000030352	0.28	0.33	0.15	0.26	0.2	0.3	0.14	0.27	0.31	0.31	0.32	0.45	0.26	0.18	0.17	0.13	0.21	0.14	0.19	0.17	0.22	0.21	0.14	0.23	0.31	0.28	0.17	0.46	0.27	0.32
ENSRNOG00000001849	20.1	23.3	18.86	23.39	19.91	20.73	19.94	22.48	17.27	17.71	18.23	20.99	16.31	20.49	21.58	18.05	24.04	22.45	19.12	18.51	21.98	20.43	18.86	22.94	17.22	20.77	20.25	25.17	21.9	18.62
ENSRNOG00000004110	27.44	23.08	22.93	33.47	27.73	25.21	21.23	18.88	25.27	26.76	22.61	21.42	15.07	19.62	17.7	11	14.66	17.98	9.93	11.87	13.55	14.5	16.07	10.18	19.68	23.04	15.62	28.76	25.38	17.51
ENSRNOG00000018415	10.8	9	9.1	10.3	8.53	7.73	10.09	7.34	11.68	8.69	8.66	8.04	7.08	8.91	7.57	6.33	8.26	7.9	5.36	5.93	6.16	6.44	9.35	7.38	6.04	9.07	5.36	10.3	9.49	8.13
ENSRNOG00000060618	0.07	0.07	0.07	0.04	0.22	0.35	0.06	0.05	0.07	0.06	0.04	0.17	0.18	0.03	0.04	0.13	0.03	0.08	0.07	0.11	0.05	0.21	0.2	0.13	0.03	0.03	0.02	0.13	0.24	0.46
ENSRNOG00000002141	23.6	27.98	22.83	28.98	34.01	26.76	21.51	22.16	22.18	24.09	23.58	24.77	16.84	28.93	25.31	26.83	36.37	34.02	18.45	23.73	24.88	20.14	28.17	21.89	25.03	24.42	18.97	30.65	28.95	20.74
ENSRNOG00000000938	103.32	98.79	81.81	88.49	70.41	78.73	71.33	97.42	80.98	87.25	67.08	62.38	78.67	96.72	90.59	136.63	71.12	87.7	90.37	88.43	75.82	66.6	68.45	89.64	83.16	76.57	124.98	89.16	76.26	67.2
ENSRNOG00000023065	28.73	22.78	23.1	23.34	28.31	24.88	20.43	21.08	20.8	23.66	24.95	24.82	21.09	22.11	16.22	20.1	19.45	22.34	20.99	21.12	15.67	22.26	24.19	23.22	19.38	19.37	17.69	24.9	25.16	24.29
ENSRNOG00000012953	12.92	11.53	15.15	13.99	12.68	10.69	13.78	13.1	16.05	16.61	16.87	12.89	12.19	10.28	11.86	9.1	10.81	10.71	10.45	12.72	13.89	12.88	12.57	11.84	14.61	14.37	16.02	14.53	14.45	13.54
ENSRNOG00000026517	31.35	31.51	37.41	28.53	27.48	26.06	35.08	42.68	38.23	37.43	39.86	34.43	32.48	30.37	30.07	21.23	31.37	28.4	31.72	34.87	37.02	26.16	28.33	27.35	23.36	40.32	41.72	28.68	28.78	29.33
ENSRNOG00000045800	0	0	0.46	0	0	0.74	0	0.44	0	0	0	0	0	0	0	0	0	0	0	0	0	0	0	0	0	0	0	0	0	0
ENSRNOG00000043293	0	0	0	0	0	0	0	0.11	0	0	0	0	0	0.05	0	0	0	0	0	0	0.03	0	0	0.03	0	0.03	0	0.04	0	0
ENSRNOG00000011304	0.25	0.07	0.1	0.08	0.17	0.27	0.1	0.05	0.1	0.23	0.11	0.18	0.25	0.11	0.22	0.18	0.1	0.23	0.21	0.17	0.08	0.29	0.29	0.11	0.13	0.1	0.13	0.09	0.39	0.24
ENSRNOG00000054193	0.19	0.22	0	0.19	0	0.19	0.23	0.22	0	0.24	0.21	0.24	0.41	0	0	0.38	0	0.38	0.35	0.19	0.17	0	0	0	0.21	0.19	0.79	0	0.19	0
ENSRNOG00000011573	14.57	12.33	18.49	13.19	13.23	11.12	15.51	18.14	17.49	16.73	15.89	12.04	18.7	16.92	15.37	5.38	8.94	10.79	16.83	16.07	21.73	10.72	12.84	9.29	16.62	13.94	13.15	15.21	12.75	12.15
ENSRNOG00000057322	0.08	0.1	0.31	0.04	0.04	0.12	0.15	0	0.15	0.05	0.05	0.05	0.09	0.07	0	0	0.08	0.12	0.08	0.21	0.26	0.17	0.08	0.04	0.14	0.08	0	0.24	0.41	0.04
ENSRNOG00000005794	0	0	0	0	0	0	0	0	0	0	0	0	0	0	0	0	0	0	0	0	0	0	0	0	0.04	0	0	0	0	0
ENSRNOG00000023520	40.69	44.84	43.62	37.46	30.55	32.45	38.38	52.03	48.01	38.68	38.46	41.22	37.44	44.04	48.34	32.07	42.66	33.92	42.84	40.26	46.89	33.86	30.78	34.71	44.85	44.56	44.7	37.45	34.68	31.13
ENSRNOG00000011168	18.25	18.12	18.31	21.41	21.53	20.29	17.69	18.67	16.62	17.96	15.56	16.26	12.66	19.26	15.87	12	16.37	17.55	12.56	14.07	15.18	17.91	17.15	15.52	12.93	15.3	14.69	22.1	21.45	17.53
ENSRNOG00000019085	5.68	6.2	6.14	5.35	5.08	5.5	5.93	6.7	6.76	6.68	6.19	6.8	5.37	5.06	5.92	5.13	4.81	4.89	5.28	4.81	5.98	5.01	4.92	5.29	6.43	6.1	5.96	5.77	5.42	4.89
ENSRNOG00000027552	23.03	28.12	25.34	22.84	16.4	16.47	21.3	19.89	20.72	30.72	19.62	15.31	14.62	20.34	16.57	15.18	18.22	14.59	19.75	15.29	18.18	12.36	12.5	15.43	26.22	20.38	41.11	30.44	26	23.52
ENSRNOG00000013927	10.58	8.43	9.99	8.08	7	7.94	11.7	10.39	14.63	9.18	9.91	11.41	9.56	8.1	11.77	4.17	6.25	6.77	5.89	6.53	7.99	6.73	8.69	9.94	11.49	11.63	7.53	10.34	8.81	7.61
ENSRNOG00000001300	30.97	36.46	40.22	34.11	31.75	31.59	47.93	38.15	31.18	26.51	30.03	22.52	32.77	32.82	25.91	26.09	58.9	35.98	28.61	34.58	68.4	40.23	29.02	64.37	32.62	41.56	39.79	22.57	33.78	24.99
ENSRNOG00000011709	10.94	11.65	8.36	12.04	11.48	11.7	9.69	10.23	9.86	8.91	10.5	10.83	9.12	9.82	10.04	12.07	12.27	12.35	9.95	8.05	10.01	12.93	10.72	11.9	9.39	9.28	9.65	13.07	12.99	10.37
ENSRNOG00000058408	0.05	0.02	0.02	0	0.06	0.04	0.01	0.03	0.02	0.02	0.01	0.03	0.02	0.01	0.01	0.05	0.01	0.01	0.03	0.03	0.01	0.05	0.05	0.01	0	0.01	0.01	0.02	0.06	0.09
ENSRNOG00000059001	0.07	0.08	0	0.07	0	0.03	0	0.08	0.12	0	0.04	0.04	0.04	0.03	0	0	0	0.03	0.03	0.03	0	0	0	0	0	0	0.11	0.08	0.07	0
ENSRNOG00000021087	0.16	1.51	0.26	0.45	0.24	0.66	0.28	0.44	0.45	0.28	0.23	0.31	0.24	0.26	0.26	0.24	0.23	0.31	0.52	0.33	0.77	0.37	0.32	0.35	0.24	0.55	0.12	0.58	0.63	0.52
ENSRNOG00000010459	0.03	0.03	0.13	0.02	0	0.05	0.07	0.04	0.03	0.03	0.01	0.07	0.05	0.11	0	0.01	0.03	0.01	0.01	0.08	0.05	0	0.08	0.01	0.01	0	0	0.05	0.03	0.05
ENSRNOG00000015774	0.36	0.47	0.92	0.4	0.26	0.39	0.34	0.97	0.41	0.29	0.25	0.06	0.33	0.51	0.62	0.4	0.23	0.21	0.38	0.4	0.53	0.24	0.35	0.33	0.21	0.38	0.34	0.5	0.33	0.4
ENSRNOG00000054118	17.15	16.54	17.49	15.66	15.19	15.54	17.11	18.85	16.02	17.45	15.65	13.89	16.32	15.94	17.45	12.07	12.37	13.12	14.24	16.34	16.57	13.06	15.67	13.05	15.58	18.61	16.67	14.97	14.42	14.94
ENSRNOG00000010959	3.6	4.24	4.62	3.43	3.13	3.14	4.89	4.97	5.46	3.99	4.25	3.53	5.45	4.04	6.12	3.28	3.95	3.62	5.15	6.12	5.26	3.12	3.13	3.81	5.31	4.66	6.62	3.48	2.99	2.66
ENSRNOG00000024594	7.87	9.19	6.88	6.87	8.63	7.99	12.25	8.64	12.12	9.62	9.16	11.25	9.55	10.04	14.68	10.15	12.07	10.95	12.06	8.16	13.19	9.37	10.69	10.3	10.86	8.91	10.25	8.29	7.12	7.23
ENSRNOG00000053251	0	0.33	0	0.14	0.3	0.57	0	0	0.17	0.89	0	0.18	0.31	0.48	0	0.42	0.4	0.28	0.53	0.14	0	0.7	0	0.14	0.15	0.28	0.44	0.32	0.28	0.61
ENSRNOG00000007370	8.41	6.68	7.65	8.88	6.48	6.52	8.76	6.42	12.39	9.57	7.98	8.8	2.89	5	3.95	3.01	5.28	6.59	2.48	1.92	2.54	4.58	5.13	3.73	3.41	6.24	2.27	11.39	9.58	6.23
ENSRNOG00000028112	0	0	0	0	0.02	0.02	0	0.04	0.02	0.02	0.02	0.02	0.03	0.07	0.03	0	0.04	0.05	0.01	0.05	0.01	0.01	0.02	0	0	0	0.02	0.02	0.02	0.03
ENSRNOG00000005577	18.03	16.57	21.55	14.33	12.44	13.02	18.42	22.15	20.29	16.8	14.12	16.71	20.4	16.86	22.06	16.14	19.8	15.81	19.32	23.06	23	14.1	15.11	16.1	20.75	20.8	25.55	13.75	14.26	13.72
ENSRNOG00000047368	0.1	0.03	0.04	0.09	0.04	0.06	0.14	0.1	0.06	0.1	0.04	0.04	0.04	0.1	0.06	0.07	0.06	0.05	0.07	0.05	0.05	0.04	0.1	0.04	0.12	0.04	0.07	0.08	0.04	0.05
ENSRNOG00000023317	33.68	35.28	43.87	29.64	26.91	30.29	36.76	37.6	40.4	32.49	35.25	32.66	34.63	33.12	40.26	28.25	31.68	29.2	31.1	35.73	33.89	26.44	27.76	26.87	38.35	38.07	44.34	32.4	30.69	25.79
ENSRNOG00000059857	5.07	5.72	5.4	4.64	3.36	5.27	7.38	6.5	5.39	5.38	4.65	5.84	3.53	3.94	4.06	14.71	6.11	8.99	3.9	3.44	4.17	3.51	3.82	10.9	7.19	4.14	6.85	3.6	4.2	5.14
ENSRNOG00000009788	0	0	0	0.02	0	0	0	0	0	0	0	0	0	0	0	0	0	0	0	0	0	0	0	0	0.18	0	0	0	0	0
ENSRNOG00000003800	0.06	0.08	0.04	0.02	0.07	0.04	0.18	0.1	0.07	0.04	0.04	0	0.06	0.11	0.06	0.04	0	0.01	0.16	0.11	0.06	0.03	0.05	0.06	0.17	0.08	0.06	0.07	0.06	0.04
ENSRNOG00000000064	279.17	258.12	270.98	311.54	252.14	264.48	220.14	279.82	248.27	309.49	228.29	210.16	220.78	284.67	207.63	240.56	218.87	271.66	212.51	254.68	206.84	243.72	250.1	224.14	219.87	244.93	230.24	253.95	225.23	247.09
ENSRNOG00000000639	3.06	2.19	2.26	2.13	1.94	1.79	2.34	2.3	2.41	2.34	1.93	2.55	2.33	2.61	2.9	2.53	2.12	2.14	2.57	2.25	2.3	2.67	2.19	2.6	3.34	2.62	2.5	2.27	2.39	1.37
ENSRNOG00000042359	30.22	24.61	25.6	31.19	29.81	24.25	24.09	22.23	22.25	26.47	24.38	22.62	19.7	27.77	23.1	19.13	24.22	27.74	19.05	23.2	21.61	24.14	25.74	24.56	22.51	23.55	21.95	26.42	28.77	23.45
ENSRNOG00000017012	12.59	12.82	14.95	13.41	12.04	10.7	12.53	12.17	12.55	16.97	14.13	11.86	11.2	10.7	10.85	8.26	10.98	12.04	9.67	13.68	11.55	8.26	9.83	9.54	11.51	12.98	9.66	10.7	13.12	11.46
ENSRNOG00000012742	10.93	10.45	9.82	10.57	8.82	8.9	14.03	11.41	12.24	10.14	12.34	15.94	13.89	11.08	14.46	9.35	15	11.68	11.11	11.41	15.22	12.27	10.79	15.22	13.49	15.5	12.38	11.21	10.14	11.17
ENSRNOG00000016734	0	0	0.07	0.02	0.04	0	0	0	0.03	0	0.05	0	0	0.02	0.06	0	0	0.01	0.02	0.02	0	0.01	0	0.01	0	0	0.01	0	0.02	0
ENSRNOG00000042465	0.54	1.28	0.26	0.65	0.49	0.37	0.68	1.08	0.49	1.83	0.74	0.39	0.42	0.31	0.75	0.23	0.14	0.21	0.39	0.53	0.45	0.21	0.15	0.12	0.42	0.35	4.36	0.82	0.37	0.21
ENSRNOG00000019170	0.16	0.47	0.45	0.24	0.17	0.24	0.15	0.39	0.15	0.46	0.31	0.15	0.22	0.24	0.5	0.12	0.27	0.16	0.08	0.16	0.11	0.03	0.12	0	0.35	0.24	1.1	0.46	0.32	0.18
ENSRNOG00000016963	12.55	12.76	9.62	13.75	13.3	14.22	11.72	12.44	10.4	9.75	9.62	11.53	8.84	11.95	12.51	12.49	13.51	13.6	9.94	8.93	11.09	14.18	13.07	13.66	9.11	10.27	10.69	14.31	13.8	12.93
ENSRNOG00000026008	3.83	3.45	2.93	4.26	3.04	3.43	2.72	3.5	2.61	3.37	3.16	3.26	2.69	3.29	3.25	3.17	4.09	3.66	2.69	2.61	2.91	3.14	3.38	2.94	2.97	3.32	3.05	3.39	4.07	3.4
ENSRNOG00000005850	0.14	0.22	0.08	0.63	0.24	0.42	0.17	0.23	0.31	0.17	0.14	0.37	0.1	0.43	0.49	0.24	0.34	0.51	0.21	0.21	0.27	0.52	0.27	0.48	0.11	0.35	0.09	0.46	0.32	0.42
ENSRNOG00000058210	0	0	0	0	0	0	0	0	0	0	0	0	0	0	0	0	0	0	0	0	0	0	0	0	0	0	0	0	0	0.25
ENSRNOG00000004364	27.15	26.51	33.82	28.34	26.05	20.44	30.36	32.44	31.19	33.28	35.38	28.3	31.33	26.79	30.84	18.37	25.57	25.1	28.23	32.23	31.66	18.45	23.07	20.69	33.28	35.06	27.1	23.97	26.02	22.23
ENSRNOG00000010241	11.42	7.51	7.31	11.27	14.01	13.05	9.56	9.76	7.45	10.21	8.34	10.05	7.19	9.73	8.64	7.9	5.62	7.44	7.36	7.45	7.73	8.14	13.57	10.74	5.27	8.88	5.1	10.65	9.83	11.08
ENSRNOG00000013965	4.05	4.24	2.64	3.83	3.47	4.29	2.91	3.2	2.11	2.9	2.47	3.42	2.21	2.77	2.38	4.56	2.63	4.13	2.63	2.3	2.83	4.01	3.34	4.53	2.19	2.37	3.09	3.43	4.08	4.31
ENSRNOG00000003463	9.13	11.37	11.15	11.89	8.2	8.41	15.81	17.43	15.05	10.68	15.18	12.68	14.25	10.69	11.35	7.07	10.98	7.64	10.77	9.15	13.75	9.05	7.67	10.45	12.36	13.63	11.08	11.25	10.51	9.11
ENSRNOG00000049676	0.06	0.23	0.1	0.1	0.21	0.33	0.05	0.24	0.12	0.18	0.24	0.28	0.36	0.28	0.36	0.1	0.46	0.24	0.3	0.2	0.06	0.17	0.12	0.25	0.2	0.1	0.21	0.16	0.24	0.26
ENSRNOG00000030494	0	0.08	0	0	0.1	0.1	0	0.04	0	0.04	0	0.21	0.07	0	0.23	0	0.25	0.2	0.03	0	0.03	0.08	0.2	0	0.04	0.07	0	0	0.03	0.07
ENSRNOG00000017770	25.1	22.41	20.41	24.09	21.85	21.52	19.88	22.53	19.18	18.67	20.99	19.96	18.33	21.95	17.23	17.36	18.88	20.05	17	18.01	17.15	17.38	19.36	20.92	16.64	18.09	17.32	21.85	22.04	19.78
ENSRNOG00000008277	65.85	69.09	67.25	53.04	58.4	57.98	51.73	59.18	46.86	64.74	54.03	58.94	55.8	65.37	55.94	73.38	68.22	75.56	63.34	63.68	52.54	72.78	78.2	71.78	53.87	46.27	72.26	54.28	55.11	63.51
ENSRNOG00000018217	8.23	10.38	7.46	11.2	8.61	9.55	11.4	12.83	14.01	14.14	8.65	8.17	10.76	14.59	17.25	9.65	10.06	9.66	14.08	11.14	18.15	8.87	10.97	10.76	13.34	17.2	16.73	12.19	7.86	8.9
ENSRNOG00000002174	0.37	0.45	0.59	0.37	0.62	0.33	0.29	0.36	0.18	0.39	0.41	0.5	0.31	0.26	0.16	0.33	0.37	0.33	0.57	0.32	0.59	0.37	0.27	0.82	0.35	0.2	0.41	0.98	0.51	0.45
ENSRNOG00000042569	0	12.83	0.96	0.57	1.61	1.06	1.73	3.31	0.23	4.37	0.95	1.22	0.74	1.23	1.53	0.38	0.18	0.1	4.11	1.17	1.67	0.24	0.1	1.77	0.73	0.48	0.9	0.55	0.29	1.87
ENSRNOG00000030069	0.1	0.17	0.03	0.24	0.16	0.1	0.06	0.03	0.03	0.06	0.03	0.13	0.11	0.25	0.13	0.07	0.14	0.12	0.05	0.1	0.05	0.16	0.1	0.23	0.08	0.12	0.08	0.26	0.3	0.35
ENSRNOG00000052980	0	0	0	0	0.01	0	0	0	0	0	0	0	0	0	0	0	0	0	0	0	0	0	0	0.01	0	0	0	0	0.01	0.01
ENSRNOG00000017585	15.69	15.22	16	14.87	14.94	12.28	15.83	17.62	15.11	16.66	17.02	14.67	15.12	15.64	12.67	14.99	12.45	14.6	18.62	16.64	15.87	13.23	13.03	13.16	16.1	15.7	17.11	14.99	13.71	13.17
ENSRNOG00000061677	0.44	1.49	0.54	0.86	0.9	1.3	1.04	1.03	0.52	0	1.42	1.1	0.47	0.74	0	2.58	0.82	1.3	1.61	0.87	1.58	1.79	0.88	0.88	0.94	0.86	0.45	0.99	0.86	0.93
ENSRNOG00000018903	12.68	10.86	9.64	14.02	13.6	13.65	12.22	7.83	11.6	8.24	12.81	11.39	6.68	8.03	7.3	5.36	8.8	9.83	8.49	6.67	8.72	12.63	12.16	11.12	6.75	7.72	6.91	11.72	13.94	11.16
ENSRNOG00000052047	0.21	0.35	0.13	1.93	0.75	4.93	0	9.37	0	0	6.96	0	0	0	0.54	0.1	1.74	0.62	0.48	0.41	0.56	0.34	0.52	10.88	0.45	0.3	0.53	7.98	0	27.09
ENSRNOG00000056478	0.09	0.08	0.03	0.06	0.13	0.28	0.03	0.03	0.04	0.05	0.03	0.11	0.09	0.07	0.02	0.13	0.04	0.02	0.07	0.04	0.01	0.18	0.1	0.03	0.04	0.02	0.01	0.08	0.22	0.29
ENSRNOG00000058679	0	0	0.38	0.3	0	0	0.36	0	0	0	0	0	0	0	0	0.6	0	0.31	0	0	0	0	0	0	0.33	0	0	0	0	0.33
ENSRNOG00000048699	0.46	0.69	0.93	0.89	0.82	0.77	0.59	1.06	0.77	1.31	0.92	0.9	0.52	1.04	0.87	0.24	0.53	0.59	0.95	1.16	1.05	0.63	0.54	0.75	0.76	0.87	0.86	1.09	0.64	0.69
ENSRNOG00000003672	0	0	0	0	0	0	0	0	0	0.01	0	0	0	0	0	0	0	0	0	0	0	0	0	0	0	0	0	0	0	0
ENSRNOG00000061863	0.78	0.4	0.38	0.08	0.48	0.85	0.64	0.64	0.28	0.77	0.29	0.54	0.54	0.92	1.02	0.53	0.47	0.69	0.32	0.43	0.32	1.01	0.63	0.35	0.5	0.65	0.68	0.62	0.31	0.62
ENSRNOG00000010633	6.41	8.87	5.04	10.86	7.11	8.52	8.2	10.74	7.61	6.41	7.27	7.84	8.01	11.99	9.62	3.84	9.71	8.67	8.55	7.02	9.76	7.93	6.18	7.91	7.16	10.33	7.68	15.07	8.8	8.83
ENSRNOG00000013596	4.98	5.27	4.02	3.95	4.28	4.85	3.03	3.91	2.47	2.17	3	3.05	2.67	4.34	4.44	4.86	3.82	4.16	3.55	3.15	2.81	4.53	3.33	3.67	3.47	2.78	4.08	4.65	4.49	4.33
ENSRNOG00000046434	0.99	0.56	0.95	1.03	0.22	1.18	1.08	1.16	1.25	0.96	1.14	0.88	0.99	1.19	0.74	0.21	0.72	0.91	0.58	1.4	0.76	0.4	0.57	0.64	0.83	0.76	0.58	0.56	0.83	0.9
ENSRNOG00000026745	0.01	0.01	0.01	0.02	0.01	0	0	0.01	0.02	0.01	0.01	0.02	0.01	0	0	0	0	0	0	0	0.02	0.01	0.02	0	0	0	0	0.02	0	0.01
ENSRNOG00000055738	0.16	0.15	0.05	0.22	0.11	0.13	0.07	0.17	0.12	0.06	0.06	0.11	0.11	0.26	0.26	0.22	0.11	0.12	0.11	0	0.07	0.17	0.07	0.08	0.13	0.09	0.18	0.08	0.15	0.19
ENSRNOG00000019950	1.26	1.62	1.42	1.08	1.38	1.42	1.67	1.89	1.61	1.09	1.77	1.76	1.08	1.18	1.22	1.34	1.22	1.28	1.34	1.16	1.54	1.43	1.02	1.28	1.16	1.43	1.02	1.68	1.45	1.62
ENSRNOG00000057697	0.6	0.34	0	0.59	0.31	0.3	0	0	0	0	0	0.38	0	0	0	0.89	0	0	0.28	0	0.54	0.25	0.3	0	0.32	0	0	0	0	0.64
ENSRNOG00000057464	3.46	3.66	2.49	4.63	5.59	5.31	3.58	2.9	2.27	2.43	1.86	3.14	2.22	3.16	2.78	4.11	2.66	4.03	2.45	2.37	2.75	8.69	4.17	5.62	1.86	2.03	2.91	5.77	6.73	4.88
ENSRNOG00000060034	0	0	0	0	0	0.22	0	0	0	0	0	0	0	0	0	0	0	0	0	0	0	0	0	0	0	0	0	0	0	0
ENSRNOG00000054488	2.38	2.13	1.57	2.5	3.25	3.49	1.62	1.92	1.37	0.81	1.41	2.01	1.37	1.82	1.73	2.06	1.59	2.33	1.52	1.35	1.17	4.32	2.42	2.56	0.97	0.79	1.42	2.8	4.13	2.25
ENSRNOG00000009870	12.57	14.3	26.55	19.75	15.41	12.62	18.41	14.41	21.85	25.3	23.35	17.67	16.82	15.64	15.38	13.73	10.36	10.75	16.16	15.74	13.69	10.46	13.08	10.28	23.05	16.97	15.28	16.34	18.05	11.89
ENSRNOG00000019418	0.58	0.89	1.04	0.61	0.63	0.77	0.85	0.53	1.22	1.15	0.86	0.5	0.6	0.74	0.71	0.23	0.32	0.41	0.29	0.42	0.69	0.27	0.38	0.49	0.68	1.36	0.86	1.13	0.49	0.64
ENSRNOG00000039749	11.63	21.05	13.45	25.33	27.55	36.68	20.38	34.41	22.5	24.41	19.28	24.97	18.78	47.44	38.13	16.85	21.13	25.15	29.26	17.17	40.38	16.15	38.54	41.75	20.04	33.13	13.47	38.7	27.64	32.58
ENSRNOG00000014369	16.65	15.93	20.07	12.49	10.39	11.06	17.9	19.44	21.91	14.95	16.08	14.02	18.85	15.3	21.23	13.71	15.32	14.29	15.97	17.92	19.07	10.35	12.49	15.71	25.43	21.76	21.82	12.6	13.11	11.89
ENSRNOG00000051688	1.64	1.94	2.15	2.57	1.71	2.34	2.61	1.78	2.37	3	3.21	3.77	1.24	1.62	1.77	1.13	1.75	1.71	0.31	0.52	0.57	1.94	1.61	1.66	0.9	1.66	0.65	2.73	3.24	2.43
ENSRNOG00000017908	0	0	0	0.02	0	0	0	0	0	0	0	0	0	0	0	0	0	0	0.02	0	0	0	0	0	0.04	0	0	0	0	0
ENSRNOG00000047300	0.95	1.02	0.75	0.65	0.8	0.71	0.7	1.6	1.11	0.63	0.65	0.56	0.88	0.83	1.34	1.67	1.12	1.62	0.53	0.57	0.56	0.48	0.34	0.54	0.94	1.13	0.71	1.97	0.82	1.21
ENSRNOG00000003732	2.27	1.95	1.01	0.86	1.47	1.52	1.05	1.79	0.89	1.35	0.98	0.81	1.97	1.93	2.71	3.66	2.6	2.55	1.73	1.85	2.06	1.65	1.58	1.8	2.85	1.88	3.81	1.28	0.76	1.19
ENSRNOG00000025370	0.14	0.59	0.1	0.35	0.25	0.35	0.26	0.86	0.42	0.37	0.43	0.15	0.19	0.17	0.14	0.22	0.24	0.18	0.38	0.24	0.36	0.18	0.06	0.24	0.26	0.2	0.23	0.54	0.22	0.38
ENSRNOG00000025787	4.29	6.33	4.42	10.28	6.22	9.37	7.18	10.25	7.08	8.23	6.47	8.07	4.49	13.23	10.77	5.36	7.75	7.6	7.97	5.77	11.96	5.91	8.86	11.09	5.29	9.54	5.83	11.9	7.48	8.34
ENSRNOG00000003858	35.05	36.91	22.5	37.89	43.99	42.93	32.61	32.27	26.75	17.89	26.81	38.04	31.06	42.31	41.19	40.13	81.07	70.07	38.73	32.46	37.72	74.4	59.29	51.63	23.83	26.97	26.62	40.09	43.79	35.06
ENSRNOG00000028403	4.56	5.26	4.8	4.01	4.25	4.33	4.35	4.51	3.77	4.54	3.76	4.87	3.53	4	4.11	2.81	3.07	4.14	3.77	4.09	3.64	4.64	4.23	4.24	3.15	3.47	4.83	3.62	3.91	4.34
ENSRNOG00000020084	0.31	0.2	0.41	0.42	0.43	0.22	0.23	0.3	0.33	0.25	0.22	0.27	0.24	0.46	0.31	0.2	0.16	0.28	0.13	0.18	0.15	0.08	0.07	0.12	0.36	0.24	0.16	0.3	0.41	0.1
ENSRNOG00000022426	3.68	3.94	3.98	3.3	1.62	3.08	3.62	4.31	4.83	1.85	2.17	2.3	2.48	3.19	4.84	3.95	2.98	3.76	1.66	2.06	2.13	0.86	0.97	0.44	4.68	3.11	6.34	2.93	3.85	2.33
ENSRNOG00000003163	75.26	68.59	90.77	75.65	67.74	63.51	71.55	75.62	77.34	93.64	86.56	73.73	70.65	72.91	68.06	66.35	67.6	68.81	71.41	76.92	72.19	56.6	68.69	70.69	83.93	77.36	79.96	73.4	70.04	71.98
ENSRNOG00000032991	1.35	3.25	0.47	0.6	0.48	2.25	0.94	1.82	1	0.64	0.51	0.84	3.29	2.63	1.98	3.89	2.57	4.94	9.95	4.85	3.54	5.04	2.71	5.14	2.45	2.17	3.1	2.28	2.28	2.63
ENSRNOG00000001216	1.15	2.51	0.74	1.45	0.55	1.72	0.94	1.93	1.07	1.7	1.14	0.73	2.25	1.27	1.28	1.02	1.42	2.44	2.31	1.74	1.27	1.31	0.55	0.48	1.6	1.65	4.92	2.46	1.71	2.07
ENSRNOG00000007241	4.21	5.3	3.43	5.22	6.91	7.83	3.7	4.69	3.75	5.15	4.26	6.39	5.67	3.78	3.06	5.63	4.39	5.44	5.37	4.46	4.23	10.24	6.29	6.04	3.11	3.78	5.92	6.95	8.52	12.35
ENSRNOG00000055564	53.24	67	68.93	49.97	72.07	48.27	62.26	71.5	59.62	78.32	66.55	68.53	62.64	71.34	75.65	420.31	68.89	89.05	46.42	66.98	54.32	23.95	35.83	28.4	103.27	73.17	80.46	60.87	49.38	47.98
ENSRNOG00000056795	0	0	0	0	0	0	0	0	0	0	0	0	0	0	0	0	0	0	0	0	0	0	0	0	0	0.27	0	0	0	0
ENSRNOG00000017044	0.03	0.02	0.04	0.06	0.03	0.08	0.02	0.02	0.1	0.02	0.07	0.06	0.04	0.1	0.03	0.02	0	0.02	0	0.02	0	0.04	0.03	0	0.04	0.03	0.02	0.07	0.13	0
ENSRNOG00000038383	0	0	0	0.16	0.17	0.21	0.06	0.03	0.13	0.17	0.2	0.1	0.09	0.13	0.09	0.03	0.12	0	0.07	0.05	0.14	0.2	0.22	0.16	0.03	0.05	0	0.3	0.13	0.06
ENSRNOG00000037156	0	0	0	0	0.03	0.03	0	0	0	0	0	0	0	0.03	0.11	0	0	0	0.03	0	0.03	0	0	0	0	0	0	0	0	0
ENSRNOG00000061580	0	0	0	0	0	0	0	0	0	0	0	0	0	0	0	0	0	0	0	0	0	0	0	0	0	0	0	0	0.17	0
ENSRNOG00000051192	0	0	0	0.09	0	0	0	0	0	0	0	0	0	0	0	0	0	0	0	0	0	0	0	0	0	0	0	0	0	0
ENSRNOG00000058618	0.02	0.02	0	0.02	0.02	0.04	0.04	0.02	0.04	0.02	0.03	0.12	0.04	0.07	0.08	0.01	0.02	0.02	0	0.02	0.05	0.04	0.03	0.08	0.03	0.04	0.01	0.06	0.05	0.07
ENSRNOG00000005857	0.86	0.38	0.5	0.94	1.42	0.84	0.44	0.26	2.37	0.6	1.65	0.79	0.04	0.06	0.19	0.07	0.1	0.15	0.41	0.52	0.94	1.06	1.87	0.94	0.12	0.65	0.23	0.63	0.48	0.32
ENSRNOG00000001422	0.04	0.06	0.11	0.09	0.11	0.08	0.09	0.14	0.09	0.16	0.15	0.04	0.05	0.17	0.1	0	0.01	0.02	0	0.03	0.02	0.01	0.06	0	0.13	0.13	0.35	0.06	0.11	0.04
ENSRNOG00000045926	3.59	4.19	4.86	4.4	3.78	3.68	4.93	5.04	4.89	3.62	4.03	4.83	3.33	4.62	4.23	1.95	4.31	3.54	3.64	4	5.24	3.34	3.4	3.17	4.47	4.55	4.31	4.17	3.91	3.44
ENSRNOG00000008713	1.81	1.68	1.36	1.13	1.4	1.09	1.59	1.81	1.12	0.67	0.9	1.28	1.61	1.9	2.27	3.2	1.31	1.4	2.01	2.11	2.21	1.95	2.24	3.25	1.93	1.41	2.06	1.14	1	1.23
ENSRNOG00000013521	2.59	1.55	2.08	1.77	2.56	2.02	1.62	2.39	1.5	1.29	1.91	1.63	1.29	1.69	0.81	1.88	1.06	1.1	1.51	1.5	1.35	1.7	1.38	1.77	0.71	1.13	1.05	1.76	1.21	2.13
ENSRNOG00000055074	0.15	0	0	0	0	0	0	0	0	0	0	0	0.16	0	0	0	0.28	0	0	0	0	0.12	0	0	0	0	0	0	0.3	0.16
ENSRNOG00000053155	0.28	0.56	0.26	0.34	0.07	0.56	0.67	0.74	0.5	0.26	0.15	0.71	0.3	0.12	0.62	0.41	0.07	0.63	0.06	0.21	0	0.52	0.07	0.07	0	0.07	0.44	0.24	0.21	0.23
ENSRNOG00000055846	2.75	3.99	2.01	2.12	4.28	8.92	2.17	3.17	1.6	1.8	1.76	3.88	3.9	1.92	1.43	4.09	1.29	2.33	2.26	2.6	1.9	6.14	3.91	2.35	1.36	1.63	2.37	3.25	7.66	10.66
ENSRNOG00000061843	0	0	0	0	0	0.27	0	0	0	0	0	0	0	0	0	0	0	0	0	0	0	0	0	0	0	0	0	0	0	0
ENSRNOG00000027436	1.61	1.43	1.51	1.62	1.11	1.43	1.57	1.59	1.59	1.18	1.51	1.54	1.18	1.3	0.87	0.94	1.02	1.33	1.61	1.35	1.23	1.16	1.07	1.44	1.5	1.1	1.44	1.5	1.67	1.33
ENSRNOG00000003865	0	0.03	0.03	0.01	0.01	0.03	0.02	0.05	0	0.01	0.02	0.02	0.03	0.03	0	0.01	0.01	0.02	0.02	0.02	0.03	0.03	0.01	0.07	0	0.01	0	0.01	0.03	0.03
ENSRNOG00000010977	37.56	60.65	55.84	56.75	50.43	71.15	50.33	60.91	60.38	75.31	105.2	141.32	51.33	36.12	39.08	30.04	102.45	84.69	48.73	87.17	99.83	205.84	124.61	75.78	74.39	46.46	26.95	65.25	63.82	78.72
ENSRNOG00000023972	92.65	77.36	144.95	72.36	83.1	61.49	110.75	92.93	154.37	77.83	114.47	110.56	103.89	105.96	142.46	64.39	81.31	75.2	107.91	122.84	157.3	97.68	103.3	117.9	174.19	169.95	111.63	86.46	62.28	63.41
ENSRNOG00000024506	0.72	0.47	0.49	0.75	0.88	0.49	0.42	0.74	0.49	0.5	0.53	0.62	0.53	0.83	0.72	0.39	0.68	0.57	0.38	0.74	0.94	0.53	0.69	0.72	0.47	0.77	0.76	0.47	0.3	0.67
ENSRNOG00000004327	2.01	1.88	3.22	1.93	1.88	1.81	1.8	0.97	1.99	1.41	2.47	1.58	1.62	1.58	1.18	0.77	0.79	0.89	1.32	1.05	1.21	1.18	1.66	1.16	1.52	1.45	1.15	2.32	1.74	2.15
ENSRNOG00000061215	5.04	5.51	4.32	5.31	1.93	1.74	3.24	6.43	5.81	10.86	6.76	6.9	1.63	3.64	1.81	1.84	5.88	6.17	3.33	1.44	3.49	8.26	7.57	7.44	3.52	2.68	3.1	2.99	2.11	2.56
ENSRNOG00000018262	5.74	8.44	3.47	4.41	3.39	7.3	4.79	6.47	4.65	4.54	3.77	3.57	5.84	6.69	6.11	8.22	6.3	10.29	10.89	7.84	8.99	7.78	5.41	8.31	7.7	7.31	5.29	6.6	6.61	5.77
ENSRNOG00000045530	0	0	0	0	0	0.06	0	0	0	0	0	0	0	0	0	0.03	0	0	0	0	0.03	0	0	0	0	0	0	0	0.12	0
ENSRNOG00000002225	32.58	33.11	35.33	40.62	28.34	35.26	41.1	39.52	39.39	30.73	30.82	37.4	36.35	39.65	44.69	36.21	42.4	33.7	26.18	32.15	34.98	28.52	30.83	32.67	39.19	38.72	37.93	40.22	38	31.16
ENSRNOG00000003526	0.86	0.73	0.94	0.93	0.6	0.89	1.27	0.83	1.05	0.88	0.78	0.96	0.53	0.97	1.05	0.46	0.96	1.32	1.04	0.82	0.86	1.03	0.61	0.66	0.82	0.87	0.75	1.19	1.06	0.8
ENSRNOG00000007203	21.47	19.85	15.34	18.76	23.2	23.5	14.34	15.58	11.83	15.01	12.76	17.4	14.02	15.19	13.15	22.59	8.43	17.73	14.67	17.36	12.05	26.13	22.31	24.7	9.31	10.78	14.02	19.15	20.87	19.97
ENSRNOG00000032776	12.09	12.9	9.53	13.66	12.49	14.49	11.3	11.43	8.35	11.22	9.37	13.5	8.02	9.55	10.19	11.23	9.24	12.36	9.05	8.24	9.36	16.45	13.75	15.71	7.27	8.32	9.67	12.65	14.07	14.46
ENSRNOG00000001963	3.59	10.95	6.03	5.43	34.84	3.91	5.14	4.74	13.36	175.32	5.46	2.23	5.59	17.23	4.6	30.45	3.15	3.94	10.05	1.41	2.78	1.61	2.58	1.7	8.62	7.79	320.42	123.22	27.79	144.5
ENSRNOG00000017540	0	0	0	0.02	0	0.02	0	0	0.03	0.06	0.05	0	0	0.02	0	0	0	0.02	0	0	0	0.04	0	0	0	0	0	0	0.02	0.02
ENSRNOG00000019223	17.03	17.14	16.01	19.38	16.02	15.88	14.55	16.28	15.78	18.55	16.94	15.44	12.57	16.24	14.38	12.11	14.55	14.13	14.52	13.42	13.84	13.66	13.75	15.21	14.1	15.94	14.84	16.86	16.79	15.35
ENSRNOG00000007770	0	0	0	0	0	0	0	0	0	0	0	0	0.07	0.03	0	0	0	0	0.03	0	0	0	0	0	0	0	0	0	0	0
ENSRNOG00000026430	0.12	0.02	0	0	0	0.12	0.09	0.07	0.09	0	0.02	0.02	0.19	0.43	1.04	0.08	0.02	0.04	0.13	0.49	0.04	0.36	0.04	0.06	0.49	0.27	0.41	0	0	0.02
ENSRNOG00000004650	0.67	1.18	0.68	0.67	1.09	1.37	0.71	0.9	0.62	1.24	1.18	1.23	1.14	0.63	0.87	0.83	0.31	0.59	0.79	0.86	0.94	0.52	0.52	0.45	1.11	0.76	0.79	0.98	1.24	1.11
ENSRNOG00000017641	20.57	22.75	15.41	22.4	20.13	20.66	22.05	23.67	24.46	20.19	22.69	21.16	22.16	19.82	22.33	22.58	24.16	20.64	23.28	17.65	23	19.17	19.48	19.6	25.01	25.4	21.45	24.43	23.77	20.86
ENSRNOG00000022502	7.85	8.21	5.91	7.82	8.68	8.73	8.45	8.17	5.97	10.49	6	7.4	5.84	6.06	6.69	7.84	5.93	7.58	6.69	5.26	7.37	9.62	8.34	7.2	4.8	6.39	7.98	7.8	7.68	9.76
ENSRNOG00000013938	1.7	1.65	0.78	0.82	0.97	1.68	1.13	1.41	1.23	0.93	0.75	1.26	1.82	2.43	1.83	3.51	1.08	1.59	2.43	1.6	1.59	1.5	1.35	1.24	1.97	1.88	1.5	1.09	1.22	1.42
ENSRNOG00000016794	26.18	33.69	24.13	15.59	17.74	20.91	19.39	30.13	32	18.62	16.94	18.86	25.22	22.95	24.36	24.71	21.21	17.26	28.5	28.06	27.54	25.56	24.91	22.32	24.42	23.07	32.83	17.02	20.6	21.44
ENSRNOG00000045677	0	0	0	0	0	0	0.04	0	0	0	0	0.01	0	0	0	0.01	0.02	0	0.01	0.03	0	0	0.01	0	0	0.01	0	0	0	0
ENSRNOG00000001834	12.81	10.31	12.76	9.48	11.41	11.91	10.18	11.41	11.1	10.63	12.5	10.82	11.89	10.64	11.47	13.49	10.78	11.49	11.2	13.14	9.54	10.55	10.84	11.83	10.96	11.91	6.81	12.65	11.44	11.82
ENSRNOG00000004169	14.46	12.21	18.47	11.19	9.14	8.73	14.03	17.4	22.47	12.62	15.54	13.62	15.8	13.52	18.05	8.85	11.31	9.41	12.73	17.69	17.06	9.58	10.72	11.05	20.39	17.44	17.66	11.21	9.56	9.84
ENSRNOG00000046472	16.92	17.06	17.66	16.08	16.21	15.97	17.07	19.3	19.34	15.05	17.18	21.42	13.92	16.88	18	14.72	16.74	18.32	18.54	15.41	18.88	17.18	19.71	20.37	15.84	16.32	17.93	15.92	14.96	15.3
ENSRNOG00000001596	204.27	189.88	227.61	227.98	198.72	175.55	195.82	222.35	226.7	220.53	221.11	192.4	197.28	215.96	213.5	192.3	178.52	198.81	205.67	212.93	202.84	170.53	182.39	190.15	207.24	227.79	183.26	200.87	183.36	163.32
ENSRNOG00000010409	6.24	7.66	6.37	5.97	5.2	5.72	6.83	9.18	8.39	7.79	8.52	7.77	7.53	5.6	7.76	9.17	5.73	5.79	8.16	6.09	8.13	4.91	5.16	5.25	8.67	7.81	7.34	6.06	5.95	5.4
ENSRNOG00000001409	210.52	208.8	261.7	193.93	165.21	159.94	234.46	249.81	295.04	248.77	246.3	208.95	225.06	202.44	239.12	165.41	183.39	178.39	210.27	236.34	233.59	166.4	175.21	179.99	297.91	270.12	269.86	190.34	171.72	169.83
ENSRNOG00000028461	8.69	8.93	7.1	7.32	9.39	10.25	7.1	8.27	5.75	6.83	6.25	8.33	6.69	6.84	6.57	14.71	4.69	7.62	8.44	7.23	6.81	12	8.05	9.62	5.65	6.54	7.52	7.53	10.07	10.48
ENSRNOG00000008610	11.66	6.92	10.55	13.92	13.1	13	9.38	9.84	7.01	9.34	9.45	9.63	9.55	8.6	9.9	6.67	7.57	7.89	5.23	6.55	5.65	11.78	10.76	14.28	7.23	9.34	7.04	11.84	13.47	11.31
ENSRNOG00000020062	0.25	0.32	0.31	0.26	0.15	0.3	0.07	0.11	0.3	0.38	0.21	0.14	0.1	0.16	0.23	0.17	0.44	0.35	0.22	0.06	0.25	0.09	0.11	0.15	0.3	0.17	0.35	0.18	0.29	0.14
ENSRNOG00000027145	0.93	0.7	0.55	1.05	0.83	1.13	1.03	0.66	0.57	0.75	0.52	1.03	0.92	0.88	0.78	0.98	0.88	0.8	0.69	0.75	0.96	1.17	1.34	0.97	0.81	0.6	0.67	0.81	1.01	1.22
ENSRNOG00000054901	0.6	0.61	0.41	0.6	0.74	1.03	0.77	0.62	0.38	0.77	0.48	0.63	0.28	0.35	0.44	0.71	0.25	0.41	0.54	0.28	0.4	1.11	0.62	0.79	0.37	0.38	0.39	0.94	0.83	0.78
ENSRNOG00000008786	18.52	20.32	21.21	16.1	14.65	14.99	21.83	24.25	23.02	18.56	19.88	21.23	24.56	20.85	25.27	16.63	25.04	18.99	24.5	23.72	25.81	17.97	17.79	18.2	24.94	24.57	25.79	16.64	14.88	16.67
ENSRNOG00000009054	0.72	1.01	0.45	1.48	0.86	1.25	0.78	1.09	1.05	1.12	0.89	1.04	0.76	1.06	0.9	0.86	1.69	1.32	1.3	0.85	1.47	1.91	1.68	1.87	0.67	0.96	0.77	1.15	0.93	0.97
ENSRNOG00000042449	22.53	25.9	21.39	29.57	19.5	21.71	21.85	28.44	22.82	23.4	23.64	19.9	19.84	22.49	20.88	18.61	20.83	22.85	19.36	19.25	18.08	19.27	18.94	20.95	21.18	20.86	20.61	27.25	25.9	19.71
ENSRNOG00000008466	0	0.24	0.35	0.28	0.15	0.21	0.25	0.37	0.42	0.13	0.08	0	0.15	0.24	0.12	0.17	0.26	0.14	0.2	0.18	0.16	0.17	0.29	0.43	0.04	0.17	0.15	0.36	0	0.15
ENSRNOG00000011671	0	0	0	0	0	0	0	0	0	0	0	0	0	0	0	0	0	0	0	0	0	0	0.02	0	0	0	0	0	0	0
ENSRNOG00000031022	309.76	335.88	310.48	328.68	350.29	338.42	287.95	308.57	228.08	361.38	314.13	336.54	278.73	328.26	242.4	385.29	275.99	326.18	270.27	294.37	236.21	376.41	414.61	340.42	212.2	235.69	266.97	281.8	292.4	332.43
ENSRNOG00000006782	0	0	0	0.09	0.02	0	0.03	0	0	0	0	0	0	0	0	0	0	0	0	0	0	0	0.02	0	0	0	0	0	0	0
ENSRNOG00000009406	14.27	14.7	13.94	12.82	10.74	13.44	13.22	16.14	16.59	13.41	14.21	15.17	13.15	13.85	16.87	11.51	13.52	12.4	15.01	13.67	15.95	11.93	11.19	14.51	16.07	14.82	18.43	15.27	14.09	11.87
ENSRNOG00000007922	0.34	1.58	0.35	0.59	0.79	0.36	0.55	1.26	1.15	0.58	0.54	0.55	1.19	2.44	1	0.21	1.03	1.26	1.37	2.52	3	0.59	0.22	0.35	0.61	2.58	3.65	0.78	0.51	0.98
ENSRNOG00000057643	0.32	0.93	0.1	0.61	0.56	0.81	0.3	0.41	0.23	0.8	0.24	0.2	0.71	0.28	0.53	0.22	0.07	0.21	0.34	0.24	0.07	0.09	0.05	0.03	0.16	0.31	1.12	0.58	0.82	0.17
ENSRNOG00000059819	0	0	0	0	0	0	0	0	0	0	0	0	0	0	0	0	0	0	0	0	0	0	0	0	0.23	0	0	0.24	0	0
ENSRNOG00000042068	9.92	10.22	8.06	9.82	11.09	8.86	9.94	9.43	9	7.76	8.51	11.04	8.55	8.72	9.61	7.32	11.33	10.7	11.77	9.53	13.17	17.03	14.63	15.33	9.43	9.46	8.22	8.19	9.11	9.34
ENSRNOG00000017086	1.02	1.64	1.41	1.19	0.95	1.25	1.79	2.09	1.95	1.12	1.54	1.47	1.36	1.25	2.21	1.02	1.66	1.23	1.41	1.75	2.3	1.4	0.79	1.3	1.5	1.81	1.77	1.56	1.13	1.35
ENSRNOG00000052889	0	0	0	0	0	0	0.32	0	0	0	0	0.34	0	0	0	0	0	0	0	0.27	0	0	0	0	0	0	0	0	0	0
ENSRNOG00000023312	1.25	1.08	1.14	0.88	0.75	0.77	1.07	1.26	1.29	1.61	1.02	0.43	1.69	1.37	1.27	0.84	0.45	0.51	1.35	1.21	0.77	0.44	0.52	0.36	1.25	1.17	0.97	0.43	0.59	0.58
ENSRNOG00000042384	1.32	1.02	1.52	1.05	0.93	0.93	1.11	0.92	1.53	0.76	1.31	0.96	1.1	1.19	1.61	0.73	0.71	1.05	1.17	1.52	1.18	0.91	0.67	0.65	1.65	1.55	1.19	1.04	1.27	1.09
ENSRNOG00000011338	5.53	5.22	6.67	4.97	4.39	5.17	5.96	7.81	5.31	5.57	6.67	5.64	6.63	5.31	6.16	3.88	3.62	3.67	6	6.7	5.77	4.59	3.88	4.11	6.36	6.91	7.15	4.85	4.92	4.88
ENSRNOG00000056243	9.83	10.52	9.47	9.36	8.68	8.68	9.24	8.98	8.05	9.12	9.43	10.81	10.13	9.82	10.02	7.11	11.82	9.11	8.45	10.33	10.33	11.05	10.55	9.03	8.92	9.24	10.54	7.47	8.85	9.38
ENSRNOG00000010702	12.57	11.22	10.3	11.76	11.24	10.31	10.25	12.15	10.71	10.66	9.59	11.03	9.2	10.78	11.53	9.95	11.54	11.02	10.42	9.72	9.57	9.7	10.38	11.86	10.39	9.98	9.95	11.65	11.7	9.24
ENSRNOG00000049024	3.33	36.99	15.18	94.77	4.24	21.74	23.47	27.27	9.37	6.3	4.36	6.94	136.53	12.38	19.37	2.95	4.49	21.33	16.98	4.33	55.25	8.78	0.32	3.91	12.69	11.23	5.95	18.16	5.45	12.98
ENSRNOG00000016295	0.03	0.04	0.04	0.1	0.07	0	0.12	0.16	0.04	0.04	0.15	0	0	0.06	0	0	0	0	0.03	0	0	0.08	0	0	0.11	0.1	0	0.08	0	0
ENSRNOG00000056537	0.06	0	0.04	0.01	0.08	0.02	0.01	0.05	0.04	0.05	0	0.06	0.01	0.03	0	0.01	0.01	0.02	0.01	0.01	0.03	0.06	0.05	0	0	0.02	0	0.02	0.11	0.07
ENSRNOG00000048522	0.03	0	0	0.11	0	0	0	0	0	0	0.01	0	0	0.01	0	0	0	0.01	0	0	0	0.01	0	0	0.02	0	0	0	0.01	0
ENSRNOG00000013615	0.4	0.15	0.05	0.28	0	0.13	0.15	0.37	0.44	0.14	0.12	0	0.06	0.45	0.81	0.03	0.01	0.01	0.03	0.11	0.01	0.01	0.01	0	0.08	0.18	0.46	0.18	0.11	0.02
ENSRNOG00000039858	6.73	8.61	11.05	7.19	5.61	7.08	9.23	10.25	9.85	8.48	8.85	7.19	11.51	9.37	10.81	6.86	8.5	7.08	9.69	8.19	8.09	7.05	6.63	7.24	12.08	9	20.49	8.78	8	11.91
ENSRNOG00000043332	0	0.07	0	0.01	0	0.01	0	0.03	0.01	0	0.03	0	0.03	0.02	0.02	0.01	0.02	0	0.04	0	0.05	0.04	0	0.02	0.04	0.01	0	0	0	0
ENSRNOG00000020947	38.31	38.07	44.4	33.15	35.61	31.41	41.53	48.45	49.2	40.26	41.13	39.68	58.01	42.3	48.34	41.8	38.15	41.39	67.42	66.32	65.85	43.47	38.22	44.84	64.16	49.03	63.5	34.79	31.38	34.34
ENSRNOG00000010106	0	0.04	0.06	0.1	0.11	0.19	0.1	0.02	0.08	0.06	0.09	0.09	0.13	0.04	0.09	0.03	0.03	0.09	0.02	0.1	0.08	0.03	0.12	0.03	0.09	0.12	0.07	0.14	0.1	0.06
ENSRNOG00000043037	0.38	0.48	0.28	0.74	0.77	0.84	0.38	0.42	0.23	0.22	0.23	0.33	0.28	0.29	0.29	0.35	0.19	0.43	0.29	0.13	0.37	0.69	0.35	0.52	0.19	0.23	0.23	0.77	0.94	0.61
ENSRNOG00000025651	3.11	3.26	2.7	3.88	3.95	3.92	2.61	3.2	2.73	2.1	2.61	3.25	2.83	3.1	2.73	3.67	4.07	3.68	3.25	3.1	3.63	4.25	3.71	4.22	2.59	2.99	3.03	4.31	3.81	4
ENSRNOG00000043083	0	0	0	0	0	0	0	0	0	0	0	0	0	0	0	0	0	0	0	0	0	0	0	0	0	0	0.06	0	0	0
ENSRNOG00000011566	0.16	0.52	0.13	0.29	0.24	0.34	0.27	0.54	0.2	0.26	0.3	0.31	0.42	0.57	0.39	0.3	0.35	0.27	0.55	0.31	0.5	0.3	0.26	0.31	0.32	0.29	0.29	0.41	0.32	0.23
ENSRNOG00000014711	0	0	0.09	0.1	0.14	0.05	0.02	0.02	0.08	0.15	0.06	0.04	0.09	0.04	0	0.07	0.03	0.12	0	0.07	0.02	0.03	0.09	0.07	0	0.02	0.16	0.02	0.05	0.06
ENSRNOG00000047578	9.68	7.25	13.85	9.15	9.55	8.57	8.97	11.35	11.66	9.79	10.06	7.38	8.89	11.22	8.24	4.16	8.08	6.86	5.86	7.18	5.24	5	5.85	3.92	8.19	10.08	9.25	7.16	7.05	7.96
ENSRNOG00000027049	376.93	361.56	365.4	369.79	367.2	370.11	255.65	299.55	242.99	380.14	297.89	318.91	318.64	367.63	231.67	374.58	280.78	335.51	276.73	354.42	236.08	329.66	363.34	357.13	251.46	270.76	266.74	348.36	312.74	349.32
ENSRNOG00000057925	0	0	0	0	0	0.31	0	0	0	0	0	0	0	0	0	0	0	0	0	0	0	0	0.63	0.31	0	0	0	0	0	0
ENSRNOG00000006962	0.56	0.27	0.21	0.16	0.33	0.17	0.42	0.36	0.55	0.28	0.43	0.48	0.37	0.41	0.26	0.18	0.3	0.25	0.75	0.27	0.66	1	0.24	0.63	0.53	0.48	0.23	0.21	0.3	0.43
ENSRNOG00000051780	0	0	0.27	0.21	0.23	0.87	0	0.26	0	0	0	0.27	0	0	0	0.22	0	0.22	0.2	0	0	0.18	0.22	0.44	0	0	0	0	0	0.93
ENSRNOG00000035651	0	0.28	0	0	0	0	0	0.29	0	0	0	0.31	0.26	0	0	0.48	0	0.73	0	0	0	0.2	0	0	0	0	0	0	0.24	0.52
ENSRNOG00000017752	24.73	22.03	29.9	30.53	36.76	19.17	28.17	28.31	25.38	23.93	30.09	37.39	23.85	25.14	21.11	12.3	30.56	23.82	24.93	37.46	39.79	28.87	29.73	30.35	22.3	32.1	20.3	18.69	23.25	21.55
ENSRNOG00000059593	28.08	25.88	21.71	29.51	38.81	35.2	23.76	22.43	15.9	29.34	23.6	26.44	18.58	23.9	17.66	23.72	14.05	24.87	15.41	20.64	17.63	29.39	35.36	29.31	11.97	18.57	16.56	29.4	33.58	33.31
ENSRNOG00000051171	0.06	0.01	0.12	0.13	0.16	0.17	0.15	0.01	0.06	0.41	0.38	0.27	0	0.01	0.04	0	0.05	0.05	0.01	0	0.01	0.3	0.21	0.05	0.01	0.02	0.02	0.44	0.11	0.06
ENSRNOG00000053921	0	0	0	0.2	0	0	0	0	0	0	0	0	0	0	0	0	0	0	0	0	0	0	0	0	0	0	0	0	0	0.22
ENSRNOG00000002100	16.29	16.23	13.63	15.67	16.64	15.22	15.16	16.79	12.6	13.99	13.62	15.98	12.44	14.65	14.69	12.87	14.88	14.35	14.6	13	13.7	16.58	15.52	15.11	11.56	12.59	13.22	15.2	14.56	15.23
ENSRNOG00000047658	0	0	0	0	0	0	0	0.1	0	0	0	0	0	0	0	0	0	0	0	0	0	0	0	0	0	0	0	0	0	0
ENSRNOG00000058030	0.69	0.96	0.5	0.93	0.88	1.07	0.6	0.54	0.59	0.3	0.58	0.95	0.52	0.67	0.53	0.71	0.47	0.92	0.53	0.43	0.61	1.14	0.93	0.92	0.41	0.63	0.56	1.16	1.32	1
ENSRNOG00000037097	2.84	1.42	0.16	0	0.14	0.33	0	0.62	0	0.16	0.07	0	1.77	0.78	2.07	5.04	2.08	7.96	0.12	2.56	0.06	0.48	0.13	3.58	1.77	0.71	2.92	1.41	0.78	3.51
ENSRNOG00000032246	0.01	0.04	0.01	0.03	0.04	0.07	0	0.12	0.07	0.1	0.12	0.09	0.04	0.05	0.02	0.07	0.14	0.06	0.04	0.07	0.03	0.09	0.14	0.08	0.01	0.03	0.01	0.12	0.04	0.11
ENSRNOG00000017502	17.35	18.32	13.06	16.18	14.93	16.38	13.06	16.02	14.36	15.04	14.09	14.56	12.74	14.61	14.01	14.11	14.42	14.75	14.78	13.82	12.83	13.91	17.85	14.43	15	13.77	14.66	15.95	15.15	12.92
ENSRNOG00000009556	0.07	0.09	0.08	0.07	0.04	0.07	0.15	0.1	0.18	0.07	0.09	0.06	0.1	0.1	0.12	0.02	0.09	0.08	0.04	0.08	0.13	0.12	0.03	0	0.09	0.11	0.12	0.1	0.1	0.04
ENSRNOG00000008474	6.74	6.93	8.11	6.71	5.37	6.32	7.34	9.37	8.07	5.9	6.9	8.38	8.33	7.68	9	3.83	8.68	6.38	7.57	8.98	9.72	6.37	5.8	6.89	8.11	7.26	7.88	6.06	6.75	6.21
ENSRNOG00000047561	0	0	0	0	0.04	0	0	0	0	0	0	0.05	0	0	0	0	0	0	0	0	0	0	0	0	0	0	0	0	0	0.05
ENSRNOG00000005008	0.15	0.16	0.28	0.23	0.23	0.12	0.1	0.23	0.19	0.14	0.19	0.17	0.15	0.16	0.26	0.02	0.27	0.22	0.22	0.35	0.47	0.08	0.16	0.18	0.09	0.23	0.15	0.22	0.26	0.16
ENSRNOG00000013288	11.47	10.28	8.63	12	10.57	12.66	10	10.92	9.38	9.29	8.74	11.18	8.92	11.43	13.81	11.11	11.32	11.3	8.66	10.81	9.73	11.26	10.27	12.28	8.55	8.61	8.69	13.18	12.81	10.24
ENSRNOG00000051768	0	0	0	0	0	0	0.08	27.83	0	0.18	0	0	0	0	0	0	0.33	0	0.46	0	0	0	0	0	0	0.21	0.44	0	0	0
ENSRNOG00000046242	4.65	5.99	3.42	5.09	6.35	6.51	4.91	3.61	4.08	4.4	4.44	5.45	6.56	6.24	7.88	9.81	6.33	6.91	9.23	5.81	6.66	9.33	6.71	7.56	6.37	4.93	7.95	5.24	5.18	5.11
ENSRNOG00000049931	93.1	93.71	112.18	93.2	90.96	84.75	98.16	101.9	104.14	111.49	104.09	102.74	97.05	87.15	90.69	89.83	93.19	93.87	90.68	110.82	89.23	87.46	94.78	94.39	97.74	100.33	98.83	84.96	82.04	82.86
ENSRNOG00000009771	0	0	0	0	0	0	0	0	0	0	0.01	0	0	0.01	0.01	0.01	0	0	0	0	0	0	0	0	0	0	0.01	0	0.01	0
ENSRNOG00000052172	0	0	0	0	0	0	0	0	0	0	0	0	0	0	0	0.47	0	0	0	0	0	0	0	0	0	0	0	0	0	0
ENSRNOG00000024961	0.24	0.42	0.48	0.2	0.26	0.31	0.26	0.53	0.41	0.32	0.45	0.35	0.42	0.31	0.37	0.19	0.2	0.21	0.37	0.34	0.21	0.43	0.35	0.41	0.33	0.31	0.33	0.27	0.23	0.24
ENSRNOG00000005157	48.89	41.03	37.65	54.01	50.34	45.34	39.12	47.82	37.63	40.12	41.35	41.76	31	44.15	38.91	32.52	30.89	33.83	37.16	34.05	40.74	47.28	47.5	49.77	30.61	37.89	36.58	52.81	43.41	40.19
ENSRNOG00000030106	169.59	237.22	239.78	217.49	178.52	181.92	187.8	215.68	181.23	247.02	235.8	190.25	233.5	237.41	169.52	185.51	199.06	170.42	247.21	204.73	197.98	176.66	152.69	186.19	188.26	185.73	219.61	230.43	226	157.99
ENSRNOG00000055909	0.02	0.02	0.05	0.02	0.02	0	0	0.07	0.05	0	0.07	0.05	0.09	0	0	0	0.02	0.08	0.21	0.14	0.09	0	0.02	0.02	0.22	0	0.19	0.05	0.02	0.02
ENSRNOG00000017392	0.11	0.03	0.06	0.18	0.07	0.05	0.11	0.11	0.08	0.03	0.07	0.06	0.1	0.08	0.04	0.07	0.06	0.05	0.15	0.23	0.23	0.06	0.09	0.18	0.07	0.2	0.05	0.08	0.09	0.22
ENSRNOG00000007804	2.9	3.14	1.66	4.68	4.48	4.84	2.4	2.63	1.82	1.86	1.62	2.78	2.01	2.78	2.48	7.24	2.86	4.98	2.69	2.48	2.15	8.02	4.57	5.84	1.46	1.71	1.84	4.98	5.32	4.52
ENSRNOG00000020686	0	0	0	0	0	0	0	0.03	0	0	0	0	0.03	0	0	0	0	0.03	0.02	0	0	0	0	0	0	0	0.03	0	0	0
ENSRNOG00000002032	22.72	29.66	22.83	21.99	15.73	20.97	20.97	27.42	22.64	21.14	18.72	15.67	24.03	24.84	23.42	27.89	24.81	33.21	22.34	20.95	18.86	19.67	19.44	18.02	28.51	25.49	25.84	22.79	25.73	22.73
ENSRNOG00000008543	86.14	89.04	120.57	92.04	107.72	93.43	98.95	87.78	109.8	88.86	121.61	141.85	81.47	63.02	75.56	54.41	80.71	73.75	93.39	110.93	125.58	109.08	115.85	120.99	82.72	87.47	76.11	72.82	80.5	94.68
ENSRNOG00000007142	0	0	0.01	0	0.01	0	0	0	0.01	0	0	0	0.01	0	0	0	0	0.01	0.01	0	0.01	0.02	0.05	0.04	0	0	0	0	0	0
ENSRNOG00000002347	13.91	14.86	12.88	14.38	16.89	13.29	13.36	12.7	16	14.05	14.48	16.02	11.31	12.88	13.26	15.93	13	13.58	19.92	17.11	19.42	16.47	18.41	16.39	13.45	14.68	10.73	15.08	14.18	12.34
ENSRNOG00000012795	4.95	4.98	6.22	4.1	5.25	4.69	6.37	6.27	5.99	5.97	5.16	5.41	6.87	4.83	7.21	5.41	7.36	5.86	6.95	7.76	9.29	7.56	8.08	8.21	5.84	5.63	5.47	4.19	3.71	4.94
ENSRNOG00000010572	3.41	3.57	3.38	4.48	2.92	3.16	3.25	3.65	2.66	4.09	3.32	2.97	2.92	3.37	3.42	3.54	3.47	3.46	2.22	3.16	2.63	2.79	2.83	3.74	2.83	3.76	2.72	3.4	4.04	3.44
ENSRNOG00000001239	221.06	223.6	228.5	175.19	193.4	167.67	201.74	241.66	244.87	246.92	246.83	261.97	214.3	183.31	185.14	196.76	209.18	174.2	248.6	240.4	229.17	238.02	274.24	224.41	249.05	235.92	221.34	174.17	172.95	187.06
ENSRNOG00000004284	182.84	222.88	134.73	185.76	214.64	203.97	166.22	197.29	121.88	152.7	156.11	156.62	228.38	238.07	207.64	412.77	292.7	294.14	336.81	246.11	254.84	301.45	362.77	344.68	180.31	160.66	213.82	204.31	203.44	198.52
ENSRNOG00000013069	2.51	0.68	1.56	0.75	0.56	0.31	1.72	2.43	3.85	1.44	0.75	0.19	0.75	0.86	1.76	0.55	0.52	0.52	0.57	1.49	0.99	0.4	0.28	0.15	1.37	0.88	3.06	0.53	0.64	0.2
ENSRNOG00000001091	7.24	9.74	11.27	9.35	6.91	7.78	10.75	14.81	12.61	10.03	11.17	9.91	10.56	10.1	11.26	6.34	9.52	7.85	10.78	10.27	12.11	8.81	7.57	10.58	11.99	11.65	8.98	10.13	9.26	9.45
ENSRNOG00000059768	0	0	0	0	0	0	0	0	0	0	0	0	0	0	0	0	0	0.14	0	0	0	0	0	0	0	0	0	0	0	0.15
ENSRNOG00000016468	9.45	6.89	7.58	6.84	6.47	7.91	9.06	13.84	6.74	4.57	6.15	6.19	5.96	8.77	7.2	5.08	5.88	7.04	6.65	5.48	6.38	4.72	5.16	3.96	5.72	6.45	5.29	6.01	7.57	6.52
ENSRNOG00000050994	0.01	0.02	0	0.01	0.02	0	0.02	0.01	0.05	0	0.01	0.01	0	0.04	0.05	0.03	0.03	0	0.02	0.03	0.03	0.03	0.01	0.01	0.04	0.01	0.05	0.01	0.01	0.01
ENSRNOG00000057380	0	0	0	0	0.12	0	0	0	0.14	0	0.13	0	0.13	0	0	0	0.11	0	0	0	0	0	0.12	0.12	0	0	0	0.4	0.12	0
ENSRNOG00000023176	12.24	12.49	9.51	12.34	11.6	12.42	12.25	12.3	11.99	9.2	10.73	11.7	9.58	11.2	11.83	9.52	12.2	11.1	10.32	9.08	12.25	13.6	12.66	12.83	10.53	11.11	9.25	12.24	12.77	11.61
ENSRNOG00000009148	0.6	0.81	0.77	0.93	0.77	0.74	1.06	0.84	0.74	0.82	1.13	1.24	0.32	0.48	0.73	0.21	0.67	0.74	0.44	0.36	0.3	0.51	0.45	0.69	0.8	0.7	0.55	0.44	0.77	0.67
ENSRNOG00000043023	0.28	0.25	0.07	0	0.4	0.28	0.13	0.39	0.07	0.07	0.18	0.07	0.3	0.71	0	0.16	0.47	0.5	0.31	0.45	0.45	0.14	0.23	0.4	0.18	0.11	0	0.32	0	0.18
ENSRNOG00000051868	1.06	1	0.78	0.84	1.14	1.26	0.62	1.19	0.59	0.45	0.86	1.13	0.7	0.62	0.49	0.34	0.51	0.76	0.44	0.56	0.36	0.91	0.78	0.59	0.39	0.58	0.33	0.89	1.43	1.15
ENSRNOG00000007036	3.99	4.66	4.64	5.53	6.13	6.3	4.32	5.34	2.92	2.56	2.57	4.03	3.91	4.7	4	5.16	6.16	6.4	4.26	4.49	4.15	9.53	6.31	7.12	2.98	2.8	2.56	6.36	7.25	5.46
ENSRNOG00000029837	0.27	0.32	0.33	0.47	0.58	0.61	0.49	0.69	0.56	0.6	0.41	0.55	0.31	0.56	0.64	0.49	0.74	0.5	0.66	0.38	0.63	0.56	0.57	0.56	0.48	0.69	0.38	0.45	0.48	0.45
ENSRNOG00000025269	8.39	8.48	7.71	7.78	6.87	6.58	7.59	7.83	7.12	6.84	7.63	8.37	8.11	7.59	6.54	6.31	7.67	8.25	7.76	6.96	7.19	8.13	8.2	8.25	7.52	7.34	7.38	7.65	6.88	6.98
ENSRNOG00000020182	49.12	63.49	55.29	53.88	39.4	38.57	57.5	68.07	64.59	66.5	54.94	48.27	50.87	44.54	48.78	38.39	44.28	45.9	43.61	42.85	46.16	40.68	37.27	39.16	62.11	56.63	84.43	55.3	47.45	48.02
ENSRNOG00000047459	1.54	1.19	2.27	1.63	2.08	2.56	2.28	1.95	1.56	2.18	1.52	0.88	1.23	1.59	2.07	1.25	1.31	1.17	1.01	1.57	1.62	1.4	1.06	1.02	2.17	0.9	1.76	1.29	1.68	1.4
ENSRNOG00000031993	7.58	5.87	7.03	9.3	8.88	8.38	5.64	7.62	5.61	7.77	7.65	7.52	5.85	7.94	5.3	5.16	4.64	4.93	7.59	7.17	6.67	7.99	6.69	7.65	2.95	5.42	6.12	8.47	7.72	8.33
ENSRNOG00000054889	0.03	0.05	0.04	0.13	0.04	0.05	0.08	0.17	0.03	0.08	0.02	0.04	0.04	0.06	0.21	0.02	0.13	0.06	0.05	0.06	0.14	0.08	0.06	0.15	0.07	0.04	0.07	0.08	0.06	0.06
ENSRNOG00000011427	2.9	2.44	3.65	1.53	2.57	1.1	2.84	2.14	4.67	1.38	3.56	4.22	2.89	1.65	1.54	0.28	1.16	0.8	3.19	3.02	3.82	3.18	3.13	2.31	4.28	4.01	1.88	0.82	0.69	1.34
ENSRNOG00000034258	0.02	0.14	0.01	0.08	0.04	0.12	0.03	0.06	0.11	0.06	0.03	0.02	0.03	0.06	0.08	0.09	0.04	0.09	0.08	0.03	0.11	0.09	0.05	0.08	0.03	0.07	0.01	0.16	0.14	0.16
ENSRNOG00000009751	44.3	27.9	64.5	34.97	36.16	29.83	33.25	27.42	41.25	44.6	39.63	28.84	30.24	33.35	31.47	13.27	18.51	23.97	19.93	38.79	26.61	18.82	28.31	23.9	38.76	34.65	30.95	31.39	28.44	23.51
ENSRNOG00000000798	8.07	9.07	10.42	8.74	6.87	7.85	11.38	11.89	11.75	11.3	10.12	9.51	9.12	9.38	9.9	5.85	7.4	8.58	9.58	9.26	10.27	8.4	7.72	8	11.17	10.74	10.81	9.9	8.31	7.56
ENSRNOG00000017427	0.75	0.85	0.86	1.52	1.08	0.77	1.04	0.97	0.98	0.73	0.87	0.94	0.78	0.99	1.22	0.32	1	1.01	1.15	0.48	1.11	0.79	1.02	1.05	1.07	0.86	0.63	1.24	1.19	1.03
ENSRNOG00000056663	0	0	0	0.19	0	0	0	0	0	0	0	0	0	0	0	0	0	0	0	0	0	0	0	0	0	0	0	0	0	0
ENSRNOG00000009324	0.05	0.03	0.07	0.08	0.06	0.08	0.1	0.18	0.14	0.11	0.08	0.09	0.14	0.14	0.15	0.09	0.06	0.09	0.13	0.1	0.19	0.12	0.09	0.11	0.14	0.12	0.18	0.14	0.12	0.07
ENSRNOG00000003825	6.51	7.07	5.13	6.58	7.43	8.61	5.53	6.63	5.88	5.42	5.89	6.87	5.42	5.49	5.4	8.96	4.3	6.92	5.59	4.96	4.59	8.65	6.4	6.05	4.3	4.46	5.73	7.08	7.24	7.74
ENSRNOG00000023278	4.8	3.72	3.51	3.52	3.62	4.11	3.79	3.93	4.97	3.95	3.55	3.48	3.72	3.93	2.9	3.64	2.69	3.27	3.89	3.79	4.19	3.78	3.37	3.51	3.81	4.3	4.52	3.75	4.08	4.43
ENSRNOG00000008222	6.66	7.07	5.32	7.06	6.72	9.51	6.18	6.06	5.16	5.91	6.07	6.39	4.91	6.19	5.7	10.08	5.4	6.78	5.69	6.78	5.58	7.61	6.56	6.83	3.86	5.18	4.96	6.46	6.99	6.81
ENSRNOG00000031955	5.27	7.31	7.38	9.72	13.48	10.18	8.06	11.65	7.78	8.86	17.12	15.25	6.18	12.95	11.49	3.72	5.39	7.51	12.07	5.71	25.47	7.51	19.1	19.62	5.42	9.57	3.52	16.19	7.55	11.96
ENSRNOG00000010165	5.08	7.25	7.27	9.28	4.2	6.25	8.27	12.12	8	8.09	6.28	6.63	4.84	6.87	6.04	4.75	5	7.07	2.58	2.69	3.98	4.58	3.18	2.94	6.21	7.58	5.65	7.14	9.13	5.32
ENSRNOG00000026260	127.68	121.58	136.99	129.88	139.14	127.93	103.14	116.45	87.37	152.54	136.14	121.33	122.62	121.99	81.77	123.08	88.14	99.94	111.82	120.44	93.58	116.87	124.46	113.06	89.59	87.24	105.07	121.56	121.59	131.95
ENSRNOG00000036516	0	0	0	0	0	0	0	0	0	0	0	0	0	0	0	0	0	0	0	0	0	0	0	0	0	0	0	0	0	0.32
ENSRNOG00000055608	1.11	1.33	1.05	1.18	1.09	1	1.08	0.8	1.31	0.63	1.21	1.65	0.79	0.99	1.04	0.7	0.89	1.18	0.98	0.99	1.19	1.06	0.87	1.15	0.81	0.76	0.73	0.47	1.03	1.31
ENSRNOG00000021712	1.07	1.5	1.59	2.09	1.32	1.82	1.46	1.96	1.16	0.98	1.31	1.74	1.06	1.41	1.25	0.7	1.57	1.25	1.19	0.81	1.48	1.74	1.51	1.67	1.21	1.38	1.49	1.94	2.12	1.56
ENSRNOG00000025065	0.59	0.85	0.49	0.63	0.5	0.71	0.51	0.72	0.76	0.43	0.55	1.14	0.75	0.61	0.79	0.73	0.72	0.79	0.69	0.43	0.55	0.7	0.62	0.67	0.6	0.79	0.61	0.79	0.68	0.48
ENSRNOG00000020073	0.11	0.01	0.05	0.14	0.09	0.09	0.19	0.12	0.1	0.11	0.09	0.03	0.05	0.16	0.04	0.18	0.03	0.07	0.07	0.16	0.09	0.05	0	0.06	0.05	0.12	0.08	0.32	0.15	0.24
ENSRNOG00000009389	4.82	5.72	3.93	5.7	4.68	5.56	3.86	5.47	3.91	4.69	3.75	4.42	3.28	5.18	4.46	4.84	4.62	4.29	3.18	2.85	3.33	5.65	4.54	3.81	3.59	4.22	5.49	6.15	6.24	5.52
ENSRNOG00000011133	0.12	0.14	0.15	0.07	0.22	0.16	0.05	0.07	0.05	0.05	0.13	0.17	0.13	0.05	0.08	0.07	0.15	0.1	0.2	0.11	0.12	0.22	0.09	0.04	0.2	0.15	0.07	0.2	0.13	0.18
ENSRNOG00000001007	13.09	13.01	10.43	14.94	12.42	14	13.98	13.23	13.63	14.25	13.41	15.54	12.65	14.1	17.59	13.18	16.6	14.28	12.01	11.18	16.2	12.87	15.45	20.76	13.46	14.34	13.46	15.28	14.15	14.44
ENSRNOG00000052255	0.05	0.16	0.02	0.02	0.29	0.81	0.06	0.06	0.06	0.07	0.12	0.09	0.1	0.07	0.03	0.26	0.05	0.07	0.1	0.12	0.08	0.41	0.13	0.14	0.06	0.02	0.07	0.06	0.37	0.47
ENSRNOG00000032310	0	0	0	0	0	0	0	0	0	0	0	0	0	0	0	0	0	0	0.06	0	0	0	0	0	0	0	0	0	0	0
ENSRNOG00000052051	0.09	0.03	0.08	0.01	0.06	0.01	0.05	0.13	0.06	0.06	0.03	0.02	0.11	0.18	0.07	0.13	0.05	0.03	0.03	0.09	0.03	0.03	0.04	0.02	0.06	0.07	0.04	0.04	0.08	0.05
ENSRNOG00000039966	0	0	0	0	0.06	0	0	0	0	0	0	0	0	0	0.05	0	0	0	0	0	0	0	0.03	0.03	0	0	0	0	0	0.06
ENSRNOG00000030698	0	0	0.05	0	0.02	0	0	0	0.02	0	0	0	0.04	0	0.07	0	0	0	0	0.07	0.12	0	0	0.02	0.02	0	0	0	0.07	0.04
ENSRNOG00000020615	33.37	36.72	31.21	36.22	32.51	34.48	30.37	36.18	28.31	33.97	33.07	33.39	29.04	34.13	29.9	33.99	31.27	36.21	35.11	31.35	29.08	35.73	33	34.62	28.46	27.46	27.62	39.42	33.93	32.69
ENSRNOG00000033119	8.37	10.31	6.37	11.44	13.59	11.27	8.18	6.98	7.39	9.48	9.09	13.84	5.76	6.27	5.57	6.37	8.13	10.11	8.01	5.67	8.43	14.63	11.8	10.1	5.61	7	4.96	9.17	9.72	11.04
ENSRNOG00000021092	11.49	11.65	13.69	12.47	11.62	9.38	11.41	15.57	13.24	12.64	13.6	11.08	11.04	11.27	9.81	9.88	9.55	9.21	12.23	11.98	12.04	9.99	9.96	10.07	11.62	13.65	15.24	12.46	10.38	11.44
ENSRNOG00000052579	0.04	0.16	0.04	0.17	0.04	0.18	0	0.17	0.04	0.04	0.12	0	0	0.21	0.12	0.07	0.07	0.25	0.03	0.04	0.16	0.09	0.11	0.22	0	0.24	0.04	0.28	0.07	0.11
ENSRNOG00000009960	64.16	70.93	70.36	63.43	55.75	54.51	68	77.51	77.56	75.3	75.31	68.94	64.95	61	67.67	56.37	58.52	56.11	72.76	70.49	77.56	55.47	56.71	59.4	73.84	70.06	84.81	63.57	55.58	55.16
ENSRNOG00000006839	8.48	8.98	6.78	11.57	9.16	10.04	6.39	7.94	6.73	7.4	6.35	6.09	6.78	8.04	7.18	10.51	6.45	7.86	7.62	6.98	6.94	9.72	7.8	9.42	6.8	6.8	7.75	10.55	11.92	8.57
ENSRNOG00000010812	6.4	7.66	5.42	9.49	6.55	7.4	8.06	5.95	6.91	5.99	6.99	8.4	4.57	5.15	4.93	4.24	7.59	7.45	4.2	4.18	5.74	7.43	6.64	5.94	5.54	6.61	4.98	6.8	7.58	6.01
ENSRNOG00000039949	0.22	0.05	0.09	0.05	0.05	0.01	0.07	0.11	0.1	0.05	0.04	0.03	0.04	0.07	0.06	0.06	0.01	0.03	0.04	0.1	0.04	0.06	0.04	0.02	0.02	0.09	0.16	0.05	0.04	0.03
ENSRNOG00000010825	12.28	11.12	8.44	11.12	11.87	10.16	10.12	9.58	7.94	9.1	9.83	11	7.44	10.71	8.78	8.51	6.35	8.08	9.03	8.63	7.46	11.39	11.43	11.28	6.85	8.52	8.96	9.15	11.14	9.67
ENSRNOG00000048239	6.14	4.99	11.08	3.87	5.34	3.68	4.94	6.52	7.37	3.26	4.94	4.32	4.38	6.48	7.79	8.59	12.89	6.99	3.27	5.28	5.93	5.52	5.35	2.11	5.35	7.35	4.41	2.92	6.31	4.96
ENSRNOG00000015386	0.14	0.16	0.34	0.23	0.14	0.14	0.17	0.22	0.06	0.06	0.1	0.12	0.3	0.35	0.16	0	0.26	0	0.13	0.09	0.08	0	0.09	0.09	0.1	0.37	0.82	0.05	0.09	0.05
ENSRNOG00000016099	5.99	6.47	3.55	10.85	6.24	8.43	6.42	5.87	5.95	6.47	6.78	6	5.13	5.92	6.07	6.15	8	9.85	6.53	3.17	4.97	11.58	9.92	8.64	6.42	6.17	4.26	9.82	9.78	7.08
ENSRNOG00000014155	7.68	7.41	6.16	7.89	6.69	6.43	5.89	7.04	5.92	6.64	6.39	5.82	5.31	6.63	6.85	4.91	6.95	6.79	5.56	5.01	5.89	6.21	5.74	5.5	6.16	6.62	6.24	7.48	8.3	6.4
ENSRNOG00000020979	163.17	169.6	193.35	154.59	148.83	124.75	148.93	173.35	146.28	179.11	151.19	136.04	161.22	164.26	127.89	154.51	133.19	146.28	156.72	178.54	131.95	131.88	137.5	152.19	153.21	141.53	180.18	154.31	140.72	132.83
ENSRNOG00000003020	0.29	0.11	0.27	0.06	0.15	0.23	0.08	0.2	0.24	0.3	0.34	0.31	0.59	0.24	0.25	0.03	0.39	0.37	0.16	0.53	0.27	0.25	0.61	0.13	0.34	0.53	0.22	0.24	0.24	0.23
ENSRNOG00000008017	9.35	8.56	12.17	9.63	9.25	8.28	9.02	9.96	11.37	10.2	10.61	9.52	8.69	8.28	7.44	4.3	7.08	7.19	7.01	8.64	8	7.63	8.23	7.48	9.2	10.33	10.14	8.12	8.93	8.59
ENSRNOG00000055570	0.05	0	0	0	0	0	0	0	0	0	0	0	0	0	0	0	0	0	0	0	0	0	0	0	0	0	0	0	0	0
ENSRNOG00000008942	0	0.01	0	0.01	0	0.01	0	0.01	0.01	0	0	0	0	0.01	0	0.01	0	0.03	0.01	0	0.01	0.01	0.01	0.01	0.03	0.01	0	0.03	0.01	0
ENSRNOG00000017071	40.33	41.14	48.95	42	34.84	32.03	44.32	49.94	54.76	56.62	48.69	36.07	41.56	38.88	44.13	30.3	33.31	35.47	36.14	46	45.38	28.6	32.81	34.79	54.22	50.86	58.51	38.18	36.14	33.6
ENSRNOG00000047891	0	0	0	0	0	0.01	0	0	0	0	0.01	0	0	0	0.04	0	0	0	0	0	0	0	0.01	0	0	0	0	0	0.01	0
ENSRNOG00000021412	2.67	2.43	1.64	1.98	3.62	3.15	2.48	2.81	2.32	3.58	1.98	2.28	3.13	2.6	2	3	1.62	1.96	1.79	1.91	2	3.9	2.08	1.96	1.73	1.34	8.07	4.43	4.03	7.37
ENSRNOG00000020585	2.99	1.87	5.04	3.43	2.81	1.92	3.34	2.22	4.62	3.46	4.12	1.82	2.49	2.23	1.74	0.74	1.19	0.94	1.95	1.66	1.78	1.26	1.32	1.3	3.11	3.1	1.53	2.27	2.97	1.97
ENSRNOG00000001111	0.29	0.23	0.28	0.29	0.3	0.31	0.33	0.31	0.25	0.27	0.21	0.21	0.27	0.18	0.23	0.16	0.32	0.22	0.2	0.22	0.16	0.3	0.15	0.13	0.19	0.21	0.3	0.2	0.31	0.27
ENSRNOG00000011497	0.12	0.25	0.1	0.05	0.05	0.03	0.05	0.32	0.14	0.15	0.19	0.02	0.13	0.13	0.09	0.05	0.04	0.07	0.01	0.04	0.04	0.01	0	0.01	0.1	0.05	0.03	0.48	0.08	0.22
ENSRNOG00000002768	0	0	0	0	0	0	0	0	0	0	0	0	0	0	0	0	0	0	0	0	0	0.03	0	0	0.02	0	0	0	0	0
ENSRNOG00000022176	0.24	0.38	0.15	0.41	0.24	0.47	0.34	0.35	0.18	0.3	0.38	0.49	0.19	0.19	0.14	0.12	0.32	0.31	0.13	0.1	0.19	0.23	0.22	0.28	0.2	0.23	0.07	0.59	0.55	0.45
ENSRNOG00000002203	2.92	2.59	1.83	2.68	2.63	2.33	1.94	2.65	1.91	1.74	1.48	2.28	2.2	2.64	2.28	2.48	2.64	2.52	2.29	2.36	2.04	3.35	2.64	3.25	1.87	1.99	2.49	2.83	2.67	2.45
ENSRNOG00000049525	0	1	0	0	0	0	0.12	0	0	0	0	0	0	0	0	0	0	0	0	0.19	0	0	0	0	0	0	0	0	0	0
ENSRNOG00000039856	0.65	0.58	0.77	0.72	0.69	0.57	0.84	1.46	1.27	0.86	0.6	0.53	2.05	1.43	1.99	0.46	1	0.8	4.17	5.27	4	0.93	1.37	1.08	1.61	1.53	1.43	1.06	0.53	0.83
ENSRNOG00000059545	0.48	0.65	0.12	0.19	0.54	0.47	0.17	0.45	0.23	0.47	0.36	0.3	1.03	0.44	0	0.51	0.18	0.24	0.61	0.52	0.51	0.47	0.62	0.43	0.26	0.14	0.44	0.27	0.56	0.51
ENSRNOG00000053899	2.94	1.91	18.68	12.37	9.26	4.07	17.66	62.78	2.78	4.39	7.98	8.41	3.89	17.09	82.34	3.46	6.09	5.49	4.23	5.94	8.62	3.84	5.82	3.89	5.24	4.6	5.54	7.02	10.99	9.21
ENSRNOG00000032659	0.91	0.89	0.6	0.59	1.12	0.73	0.56	0.87	0.62	0.39	0.56	0.8	0.72	0.82	0.67	0.7	0.59	0.68	1.26	1.1	1.15	1.44	1.27	1.37	0.87	0.74	0.66	0.7	0.49	0.99
ENSRNOG00000001893	57.3	53.49	45.49	57.51	59.85	54.33	49.08	49.98	40.1	40.22	48.02	47.01	43.33	61.58	54.54	64.21	57.76	58.43	54.5	51.92	45.34	57.15	60.27	65.03	40.8	43.7	38.43	58.73	56.06	54.5
ENSRNOG00000014209	4.2	5.11	4.16	4.55	3.02	4.11	3.81	3.99	3.91	3.16	3.43	4.85	2.38	3.65	3.48	4.24	3.86	4.89	4.1	3.37	3.72	4.27	3.22	4.21	3.64	3.71	4.56	5.69	4.54	3.35
ENSRNOG00000053247	3.62	3.43	4.3	3.33	3.08	2.84	4.06	4	4.7	3.42	4.33	3.99	2.93	3.03	3.13	1.87	3.21	2.37	3.01	3.35	3.6	2.61	2.9	2.72	3.6	3.69	2.57	3.46	3.23	2.89
ENSRNOG00000052593	0.42	0.24	0	0.2	0.22	0.83	0.25	0.25	0	0.52	0.23	0	0.45	0	0	0.62	0.2	0.42	0.19	0	0.19	0.34	0.63	0.42	0	0	0.43	0.24	0.83	0.89
ENSRNOG00000015813	6.45	7.96	6.52	6.96	6.31	7.4	7.59	8.56	7.68	6.06	7.11	8.11	6.89	7.05	7.05	6.85	7.46	5.96	7.9	6.27	8.87	6.5	5.74	7.44	7.62	7.86	7.26	7.28	6.98	6.21
ENSRNOG00000059112	2.29	0.94	1.28	1.42	2.03	1.44	0.49	1.58	1.72	1.42	0.56	1.04	0.56	1.4	0.91	1.12	1.25	1.13	1.14	0.93	0.56	1.02	1.57	0.94	1.01	1.32	1.18	2.11	1.43	0.66
ENSRNOG00000047573	0.63	0.67	0.62	1.6	1.44	1.71	1.23	1.66	0.91	1.09	0.62	1.25	0.73	1.88	1.77	0.63	1.16	1.28	0.94	0.7	2.12	0.97	1.24	1.89	0.51	1.08	0.33	1.77	1.12	1.97
ENSRNOG00000057821	9.44	8.63	7.85	9.3	8.98	9.7	8.26	9.04	7.8	7.59	7.46	7.55	9.09	10.03	9.73	9.57	9.14	9.44	9.44	8.78	8.81	9.27	7.81	9.51	8.66	8.19	10.56	10.46	10.12	8.28
ENSRNOG00000061320	0.15	0	0	0	0	0	0	0	0	0	0.06	0	0	0	0	0.2	0	0	0	0	0	0	0	0.05	0	0	0	0	0	0
ENSRNOG00000015188	0.51	0.4	0.3	0.58	0.51	0.63	0.34	0.42	0.42	0.28	0.43	0.55	0.25	0.43	0.43	0.29	0.44	0.61	0.22	0.3	0.31	0.53	0.57	0.36	0.26	0.58	0.28	0.58	0.76	0.51
ENSRNOG00000002349	0	0	0	0	0.01	0	0	0	0	0.02	0	0	0	0	0	0.01	0	0	0	0	0	0.01	0	0	0	0	0	0	0	0.01
ENSRNOG00000000150	19.96	17.84	16	18.81	17.47	17.24	19.33	18.34	16.5	18.54	16.3	16.53	15.8	18.7	17	12.87	17.89	18.83	15.05	15.84	17.73	15.03	16.16	19.47	14.45	16.97	17.59	16.89	16.47	16.73
ENSRNOG00000049482	0	0	0	0	0	0	0	0	0	0	0	0	0.14	0	0	0	0	0	0	0	0	0	0	0	0	0	0	0	0	0
ENSRNOG00000008555	673.18	693.5	727.53	645.99	723.3	583.29	484.88	622.12	429.14	690.34	601.86	558.76	591.81	671.88	388.36	628.32	560.05	596.89	598.91	644.99	416.6	679.57	686.47	553.92	426.24	449.27	605.15	528.7	523.11	572.17
ENSRNOG00000060120	12.64	11.8	13.38	9.06	12.23	11.06	11.37	13.41	12.72	10.84	12.51	13.39	14.22	11.63	12.64	9.43	11.93	10.8	12.48	14.43	13.95	10.59	10.92	10.81	13.3	12.2	12.34	10.38	10.99	10.67
ENSRNOG00000031495	0.8	1.19	0.72	0.96	1.05	1.25	0.73	0.76	0.55	0.57	0.43	0.39	0.53	0.83	0.65	1	1.03	1.1	0.96	0.64	0.67	0.75	0.74	0.81	0.33	0.57	0.6	1.32	1.12	0.49
ENSRNOG00000004909	14.47	16.44	12.19	14.63	12.76	15.45	13.68	14.34	11.89	12.92	11.79	15.86	9.82	13.67	13.17	12.16	11.15	12.71	13.02	11.41	14.14	14.4	13.05	14.99	11.22	13.26	14.41	14.9	15.74	16.22
ENSRNOG00000000552	15.42	17.11	24.67	36.9	25.46	19.38	16.88	14.88	20.81	33.26	36.02	21.11	18.8	16.4	15.23	16.22	19.63	21.45	17.93	18.65	20.18	19.85	19.12	24.11	23.3	19.21	17.53	29.95	30.09	23.58
ENSRNOG00000022999	0.85	0.82	0.67	0.86	1.02	1.38	0.94	0.78	0.55	0.9	0.88	1.06	0.81	0.8	0.68	0.68	0.69	1.03	0.73	0.98	1.14	1.64	1.04	1.34	0.64	0.71	0.58	1.17	1.31	1.17
ENSRNOG00000019491	66.19	68.26	94.52	76.56	61.88	57.47	94.39	74.63	92	93.88	93.41	84.38	76.19	67.57	76.63	49.13	67.88	58.87	64.06	79.93	72.56	63.03	63.35	78.24	82.23	80.05	68.63	70.12	60.29	56.79
ENSRNOG00000047635	0.01	0	0.01	0	0	0	0	0.01	0.01	0.01	0	0	0	0	0.01	0	0.01	0	0	0.01	0.01	0	0.01	0	0	0	0	0.01	0.01	0
ENSRNOG00000025554	1.15	1.66	0.87	1.68	1.32	1.69	1.4	1.45	1.17	0.93	1.07	1.26	0.97	1.08	1.43	0.87	1.34	1.29	1.12	0.87	1.38	2.1	1.14	1.24	0.63	1.23	1.01	2.29	2.29	1.85
ENSRNOG00000012266	21.4	22.95	19.02	20.86	18.8	17.6	17.56	17.26	17.43	21.24	18.27	19.5	19.75	19.91	16.04	20.4	18.37	22.95	18.09	19.65	17.34	16.84	18.91	19.2	17.23	19.56	23.6	20.05	18.13	17.98
ENSRNOG00000046276	0.01	0.02	0.05	0.02	0.03	0.03	0.02	0.05	0.01	0.05	0.03	0.04	0.01	0.03	0.05	0.01	0.03	0.04	0.04	0.04	0.07	0.02	0.03	0.01	0.03	0.03	0.01	0.05	0.01	0.04
ENSRNOG00000012368	7.85	9.91	9.74	8.64	8.55	6.7	7.91	11.1	9.1	12.29	9.13	6.66	8.57	8.36	5.93	5.56	6.77	6.25	8.79	8.44	7.77	7.03	6.05	6.45	8.55	8.12	12.41	8.13	7.42	8.31
ENSRNOG00000020860	0.29	0.34	0.32	0.41	0.41	0.34	0.26	0.43	0.4	0.35	0.3	0.19	0.21	0.3	0.41	0.16	0.15	0.26	0.25	0.17	0.17	0.25	0.13	0.25	0.2	0.3	0.29	0.45	0.23	0.28
ENSRNOG00000020506	3.63	4.65	3.41	3.81	3.27	4.32	3.39	5.07	5.27	2.49	3.69	4.71	4.27	3.96	4.69	2.73	4.18	3.75	4.69	4.01	4.48	4.57	3.4	3.73	4.7	5.02	4.11	4.12	3.77	3.59
ENSRNOG00000036894	20.78	17.48	20.69	18.38	17.31	14.47	19.88	21.62	24.87	24.34	23.88	17.38	22.27	16.53	21.48	13.71	15.29	17.46	20.56	20.07	19.96	15.91	18.72	18.5	21.68	20.47	18.95	16.15	16.56	13.96
ENSRNOG00000023202	6.2	6.27	4.34	5.98	5.75	6.94	4.99	5.41	3.83	4.74	3.64	5.04	4.51	5.3	5.42	4.82	3.61	6.28	4.98	5.96	5.2	8.04	5.8	6.16	3.73	3.76	5.14	6.27	6.96	6.53
ENSRNOG00000008394	4.68	3.34	1	38.1	0.91	1.29	1.43	4.67	24.22	0.41	1.02	0.04	2.61	24.53	29.66	5.26	0.79	0.45	4.02	10.32	1.74	0.67	0.36	0.3	0.91	0.74	6.47	2.51	1.58	0.7
ENSRNOG00000023344	1293.29	1349.77	1336.44	1378.51	1380.37	1227.02	1024.64	1302.47	967.95	1305.6	1051.88	1081.18	1186.11	1222	1099.56	1312.32	1142.17	1121.35	1073.53	1163.24	959.31	1225.32	1213.14	992.02	1087.72	982.56	1100.5	1130.16	1161.09	1138.91
ENSRNOG00000025702	7.07	7.73	6.05	7.28	7.32	6.79	7.36	7.57	7.67	6.9	7.34	7.54	7.86	7.63	9.32	8.32	7.72	8.06	7.43	6.5	7.48	7	7	8.11	7.6	7.27	7.09	7.73	6.59	7.21
ENSRNOG00000016502	0.12	0.21	0.14	0.17	0.23	0.19	0.17	0.15	0.18	0.22	0.23	0.2	0.13	0.13	0.18	0.11	0.23	0.17	0.25	0.13	0.4	0.17	0.19	0.29	0.22	0.21	0.13	0.49	0.15	0.21
ENSRNOG00000025155	5.56	5.08	4.09	6.01	4.79	5.63	6.17	5.1	5.63	4.65	5.35	6.8	3.9	4	5.06	6.2	7.2	6.87	4.57	3.57	5.21	5.96	6.05	6.93	4.93	4.82	4.32	5.98	5.52	5.89
ENSRNOG00000005175	9.3	10.06	5.72	11.1	9.27	10.96	7.46	9.35	5.85	6.02	6.88	6.24	7.17	9.08	7.43	6.5	10.18	8.62	7.89	6.62	6.79	9.91	9.07	8.85	6.4	7.74	6.19	10.38	11.86	9.24
ENSRNOG00000020715	60.26	57.63	70.07	53.99	48.03	43.57	65.1	72.76	72.65	51.15	62.58	61.91	60.49	55.36	70.54	39.58	51.2	50.94	60.75	66.48	78.08	49.25	47.7	54.41	73.38	71.34	61.04	47.96	44.66	41.97
ENSRNOG00000005513	53.87	64.33	56.08	78.43	124.44	134.67	47.19	76.93	57.26	78.45	85.59	99.1	77.79	50.35	28.97	52.44	49.29	46.57	84.62	71.2	56.67	126.03	69.71	68.48	38.61	52.39	32.58	87.47	114.6	127.33
ENSRNOG00000004932	1.51	0.95	2.32	1.39	1.37	2.26	2.44	2.09	1.41	1.63	1.44	1.78	1.74	2.29	3.19	2.36	1.92	1.31	1.87	1.47	2.76	1.11	1.46	2.89	1.61	2.09	1.03	2.38	1.46	1.84
ENSRNOG00000029286	0.15	0.06	0.19	0.1	0	1.32	0	0.06	0.18	1.4	0.17	0.13	0.39	0.56	0.36	0	0	0.05	0	0.1	0.09	0	0	0.05	0.06	0.2	0.63	0	0	0
ENSRNOG00000021533	0.09	0	0.32	0	0	0	0	0	0	0	0	0	0	0	0	0	0	0	0	0	0	0	0	0	0	0	0	0	0	0
ENSRNOG00000011153	29.95	51.97	32.5	36.87	29.66	43.99	43.75	50.8	37.06	36.9	32.76	31.27	53.28	44.77	53.68	46.06	66.04	48.43	48.95	45.84	40.8	43.39	30.39	19.47	45.34	46.76	49.92	35.54	46.38	41.02
ENSRNOG00000016262	0.11	0.15	0.1	0.14	0.03	0.11	0.15	0.11	0.17	0.16	0.09	0	0	0.43	0.03	0.02	0.2	0	0.03	0.08	0.01	0.04	0	0.02	0.11	0.06	0.93	0.81	1.29	0.07
ENSRNOG00000010311	3.57	2.42	2.39	3.26	2.88	2.39	2.74	3.12	3.32	2.96	2.33	1.93	2.35	2.72	2.68	1.45	2.19	2.18	2.75	2.57	2.97	1.78	2.25	2.17	2.4	3.37	2.12	3.07	2.59	2.23
ENSRNOG00000012417	1.62	0.92	2.06	1.21	0.7	0.74	1.62	1.17	1.77	2.17	0.67	1.4	0.4	1.73	1.52	0.49	1.39	1.29	1.37	1.42	1.85	0.35	0.87	1.57	1.54	3.83	2.69	0.98	0.92	0.79
ENSRNOG00000043103	0.13	0.15	0.12	0.16	0.2	0.19	0.19	0.15	0.08	0.16	0.21	0.12	0.11	0.17	0.17	0.1	0.06	0	0.12	0.13	0.3	0.16	0.13	0.33	0.18	0.1	0.14	0.37	0.16	0.07
ENSRNOG00000015912	10.8	10.37	13.02	11.4	10.46	9.07	10.92	10.78	13.59	12.41	14.19	11.65	9.65	10.01	9.17	5.64	8.48	7.95	9.22	10.49	11.33	7.8	8.89	8.06	12.23	12.58	9.72	9.94	9.04	8.65
ENSRNOG00000019129	0.87	0.78	1.25	1	0.89	0.83	1.01	1.28	1.38	0.81	1.08	0.77	0.73	1.08	1.02	0.46	1.11	0.82	0.77	0.87	1.74	0.69	1.06	1.04	1.04	1.05	0.69	0.73	0.82	0.75
ENSRNOG00000001261	0.23	0.39	0.27	0.36	0.85	0.48	0.24	0.07	0.42	0.93	0.72	0.16	0.4	0.14	0.11	0.06	0.03	0	0.04	0.11	0.13	0.22	0.2	0.16	0.08	0.23	0.06	0.51	0.7	0.25
ENSRNOG00000050553	28.91	35.76	33	48.94	39.75	44.81	47.66	36.11	42.27	60.42	48.21	45.73	32.43	33.5	28.35	20.21	42.96	43.23	28.66	25.71	30	25.94	30.62	30.27	21	26.96	17	52.39	52.08	44.57
ENSRNOG00000003521	0	0	0.04	0	0.03	0.03	0	0	0	0	0	0	0	0	0	0	0	0	0.03	0	0	0	0	0	0	0	0	0	0	0
ENSRNOG00000008234	1.15	0.94	1.72	1.91	1.69	1.22	1.47	1.32	1.45	1.91	2.17	1.3	0.98	1.1	1.21	0.7	1.04	0.9	1.35	1.08	1.28	1.02	1.2	1.15	1.35	1.53	0.67	1.69	1.66	1.12
ENSRNOG00000056350	0	0	0	0.41	0.43	0	0	0.49	0	0	0	0.78	0.22	0	0	0	0	0	0	0	0	0.34	0	0.63	0	0.2	0.21	0	0.21	0.44
ENSRNOG00000048982	0.01	0.03	0.05	0.06	0.06	0.01	0.04	0.03	0.07	0.02	0.02	0.04	0.02	0.01	0.07	0.04	0.02	0.02	0.03	0.07	0.05	0.01	0.08	0.04	0.02	0.07	0.04	0	0.03	0
ENSRNOG00000054508	1.25	1.39	0.8	1.45	1.73	1.76	1.91	1.33	1.13	1.09	1.08	1.34	1.04	1.38	1.3	1.38	1.46	1.56	1.18	0.91	1.24	2.15	1.47	1.47	0.82	1.09	0.7	1.66	1.78	1.57
ENSRNOG00000001519	0	0	0	0	0	0.03	0	0	0	0	0	0	0	0	0	0	0	0	0.03	0.03	0	0	0	0	0.03	0	0	0	0	0
ENSRNOG00000010436	6.56	7.68	8.77	6.78	5.66	5.99	7.64	9.53	9.35	8.43	9.02	7.7	8.2	7.14	8.23	5.94	6.7	5.69	8.23	8.33	8.95	5.82	5.5	6.73	9.72	8.4	8.69	7.21	6.49	5.78
ENSRNOG00000018978	0.18	0.14	0.15	0.6	0.05	0.32	0.2	0.17	0.41	0.21	0.29	0.14	0.53	0.63	0.09	0.02	0.01	0.05	0.14	0.07	0.12	0.15	0.05	0.04	0.09	0.24	0.1	0.12	0.14	0.05
ENSRNOG00000039985	27.29	27.36	27.7	28.47	26.52	25.07	22.64	25.26	23.24	23.3	21.69	23.2	23.82	29.6	25.85	23.53	20.98	23.32	24.46	25.89	25.33	26.35	27.45	27.19	25.44	24.42	27.46	25.5	26.32	22.13
ENSRNOG00000056207	42.65	41.37	30.74	47.05	49.18	52.75	34.89	36.18	26.12	32.64	27.81	37.7	27.76	37.45	32.37	42.49	26.33	42.06	30.69	31.83	28.37	54.26	47.34	45.91	20.61	26.59	32.25	49.38	58.95	50.12
ENSRNOG00000013514	98.23	105.99	125.7	88.34	83.71	81.92	116.96	125.24	139.21	119.74	132.81	110.97	121.77	106.12	111.69	88.51	101.13	93.79	126.05	136.14	139.17	85.91	93.35	93.09	143.84	126.76	125.86	97.68	81.67	79.59
ENSRNOG00000019629	384.69	336.64	440.63	335.62	333.15	303.02	388.42	381.69	379.85	340.92	367.22	339.75	347.66	391.94	388.97	293.83	361	305.14	306.32	382.3	374.98	292.18	325.79	299.97	374.55	398.27	328.1	321.57	312.27	309.92
ENSRNOG00000011826	1.03	1	1.68	1.47	1.04	0.97	1.15	1.02	1.5	1.46	1.45	0.98	0.7	0.65	0.66	0.32	0.5	0.43	0.42	0.32	0.46	0.28	0.36	0.36	1.17	1.14	0.5	1.04	1.13	0.86
ENSRNOG00000005883	0.09	0.12	0.06	0.25	0.12	0.71	0.17	0.14	0.05	0.05	0.06	0.19	0.07	0.22	0.07	0.05	0.16	0.27	0.17	0.14	0.24	0.28	0.34	0.41	0.11	0.16	0.11	0.32	0.27	0.26
ENSRNOG00000020907	0.01	0.05	0.11	0.01	0.08	0.03	0	0.07	0.02	0.04	0.05	0.04	0.05	0.1	0.03	0.04	0.04	0.03	0.25	0.12	0.13	0.06	0.01	0.01	0.08	0.12	0.17	0.05	0.06	0.05
ENSRNOG00000036827	0.56	0.45	0.71	0.88	0.5	0.52	0.44	1.16	0.89	0.65	0.42	0.42	0.46	1.01	0.49	0.29	0.16	0.67	1.22	0.52	0.96	1.3	1.2	1.53	0.56	0.71	0.12	1.1	0.59	1
ENSRNOG00000052683	0.27	0	0	0	0	0	0	0	0	0	0	0	0	0	0	0	0	0	0	0	0	0	0	0	0	0	0	0	0	0
ENSRNOG00000009766	8.73	6.83	6.79	7.36	6.91	5.88	6.12	6.72	6.64	6.04	7.37	6.89	7.24	8.57	7.68	6.36	7.81	7.87	7.38	8.44	7.98	6.77	7	7.14	8.55	7.87	7.45	6.25	7.24	6.1
ENSRNOG00000025720	0	0	0	0	0	0	0	0	0.02	0	0	0	0	0	0	0	0	0	0	0	0	0	0	0	0	0	0	0	0	0
ENSRNOG00000020310	2.14	2.2	2.74	2.36	2.71	2.38	3.43	2.75	3.12	3.45	4.16	4.13	3.59	2.59	3.37	2.23	1.94	1.96	3.27	3.49	3.61	2.38	3.67	3.19	3.71	3.68	3.94	3.22	3.32	3.71
ENSRNOG00000005149	12.9	11.86	8.1	13.3	16.21	16.68	10.78	11.28	8.71	10.18	8.38	12.43	8.75	9.59	9.36	12.43	8.53	12.76	8.34	8.6	8.15	17.88	15.28	14.33	6.43	8.36	9.37	14.72	16.49	15.3
ENSRNOG00000046348	0	0	0	0	0	0.03	0	0	0	0	0	0	0	0	0	0	0	0	0	0	0	0	0	0	0	0	0	0	0	0
ENSRNOG00000054269	0	0.19	0	0	0	0.08	0.1	0	0	0	0	0	0	0	0	0	0	0	0	0	0	0	0	0	0	0	0	0	0.08	0
ENSRNOG00000022953	2.43	2.65	3	1.73	2.2	2.77	2.74	2.56	3.9	3.17	3.23	3.95	1.91	2.32	2.36	2.43	3.41	2.74	2.09	2.72	2.51	2.87	2.67	3.14	2	2.94	1.62	3.3	3.16	3.49
ENSRNOG00000022567	0	0	0	0	0	0.08	0	0.03	0	0.23	0	0.03	0.03	0	0	0.13	0	0	0	0	0	0	0.03	0.05	0	0	0	0	0	0.09
ENSRNOG00000001035	5.42	5.6	5.98	5.94	5.51	6.02	4.94	6.43	5.84	5.52	6.57	4.87	4.76	5.82	5.67	6.1	4.91	5.41	5.46	4.83	5.16	4.31	5.24	4.74	6.06	5.81	6.53	5.93	6.32	5.26
ENSRNOG00000010042	2.51	2.56	2.39	2.32	2.43	3.08	2.18	2.66	2.22	1.44	1.83	2.24	2.72	2.76	2.9	2.61	3.18	2.54	2	2.55	2.01	2.78	2.13	1.74	2.41	2.43	2.84	2.27	3.22	2.57
ENSRNOG00000027022	0.53	0.49	0.47	0.75	0.54	0.81	0.74	0.79	0.8	0.96	0.36	0.78	0.52	0.77	0.5	0.33	1.07	0.48	0.57	0.38	0.74	0.9	1.21	0.68	0.57	0.56	0.4	0.76	0.99	0.92
ENSRNOG00000049876	73.82	76.06	72.49	66.45	57.52	65.76	65.96	75.4	63.04	65.79	62.18	72.03	77.14	89.24	96.3	80.63	77.7	75.38	79.17	82.94	81.24	64.04	66.18	71.7	78.69	71.92	84.27	74.42	67.32	58.12
ENSRNOG00000014426	39.42	27.73	26.09	15.95	29.55	33.75	33.27	25.75	42.18	24.08	14.47	43.57	28	35.96	41.97	42.63	56.34	56.41	36.71	41.13	32.21	64.94	66.28	71.84	35.88	30.97	41.15	26.27	20.55	27.55
ENSRNOG00000060464	0.28	0.21	0.22	0.3	0.21	0.23	0.2	0.31	0.27	0.3	0.25	0.23	0.15	0.2	0.17	0.17	0.16	0.14	0.22	0.18	0.3	0.22	0.18	0.16	0.18	0.31	0.15	0.38	0.39	0.24
ENSRNOG00000013336	9.89	10.93	7.67	7.81	8.43	7.58	8.58	10.48	9.91	9.23	9.95	9.06	10.59	8.88	9.46	8.52	8.58	10.44	10.68	9.23	11.51	8.88	8.15	8.03	10.22	11.21	10.51	8.2	7.37	8.55
ENSRNOG00000012932	2.11	2.04	1.69	3.13	2.54	3.72	2.48	2.92	2	2.54	1.84	2.32	1.72	3.28	2.91	2.81	2.29	2.56	2.22	1.88	3.55	2.51	3.18	3.05	1.46	2.38	1.12	3.1	3.19	3.92
ENSRNOG00000047000	0	0	0	0	0	0.12	0	0	0.03	0	0	0.06	0	0	0	0	0	0.02	0	0	0	0	0	0.02	0.03	0	0	0	0	0.05
ENSRNOG00000061348	7.23	7.01	7.79	9.07	9.3	7.5	8.74	8.5	9.67	8.72	11.09	9.35	8.23	7.26	8.49	3.68	8.28	7.1	7.58	8.59	11.17	6.68	7.65	8.63	8.65	8.63	9.91	7.94	7.88	6.52
ENSRNOG00000017487	0.01	0	0.03	0	0.04	0.02	0.03	0.04	0	0.03	0.01	0.04	0.01	0.01	0.01	0.01	0.01	0	0.02	0.07	0	0.01	0	0	0.02	0.03	0.02	0.01	0.03	0.02
ENSRNOG00000042458	7.38	8	4.71	8.94	7.58	7.32	5.76	6.27	5.51	6.55	6.61	8.78	5.91	6	5.22	7.03	9.44	10.22	6.6	6.01	6.96	10.02	8.43	9.61	5.73	5.89	4.68	8.31	8.49	8.59
ENSRNOG00000000661	5.61	8.41	6.1	6.22	6.21	6.42	6.7	8.79	7.13	4.65	7	7.45	7.01	5.66	5.87	5.21	6.17	6.19	7.04	6.1	7.86	6.43	5.36	5.54	7.09	6.57	5.71	6.93	6.92	6.41
ENSRNOG00000050535	0	0	0	0.01	0	0.03	0	0.01	0	0	0	0	0	0	0	0	0.02	0	0	0	0.01	0	0.01	0.02	0	0.01	0.01	0.02	0	0
ENSRNOG00000018690	0.1	0.05	0.04	0.05	0.01	0.02	0.12	0.01	0.01	0.03	0.01	0	0.06	0.03	0	0	0	0.02	0.01	0.06	0.02	0.08	0.11	0.04	0.06	0.07	0.08	0.04	0.07	0.07
ENSRNOG00000039110	0	0.01	0	0.01	0	0.02	0	0	0	0	0	0	0	0	0	0	0	0.01	0	0	0	0	0	0	0	0.02	0.01	0.01	0.01	0
ENSRNOG00000004577	19.14	15.03	19.21	17.75	16.13	14	16.67	15	16.3	17.4	18.56	14.12	14.4	14.31	15.42	11.22	13.55	14.1	14.57	14.73	14.34	20.52	17.4	17.13	14.07	15.06	18.57	16.12	14.84	15.98
ENSRNOG00000000073	2.65	4.21	3.05	2.85	1.98	2.95	2.19	4.5	3.28	2.15	2	3.43	2.71	3.25	3.24	3.98	2.66	2.9	3.23	2.88	3.12	4.54	2.84	3.96	2.61	2.71	3.57	3.55	3.75	3.25
ENSRNOG00000014041	2.55	2.09	2.15	2.44	2.35	2.24	2.19	2.12	2.55	2.28	2.26	2.59	1.71	2.47	2.56	1.24	1.83	1.99	1.57	2.15	2.22	2.48	2.38	2.6	2.61	2.07	2.21	2.12	2.25	2.39
ENSRNOG00000050946	9.85	8.14	13.77	6.76	11.18	6.29	10.72	9.31	12.65	10.12	11.41	9.95	13.07	10.53	12.13	7.29	8.95	8	16.43	18.49	19.73	9.49	10.73	10.73	14.46	13.14	15.6	7.87	6.14	7.31
ENSRNOG00000019834	751.03	925.41	526.27	443.79	448.22	718.07	618.49	676.67	623.44	486.71	447.31	556.98	512.22	589.45	954.04	1942.79	476.76	758.3	685.53	462.16	494.95	314.32	439.7	565.38	483.91	437.24	738.39	837.78	561.23	483.98
ENSRNOG00000047599	1.17	0.33	0.6	1.43	0.3	0.48	2.07	4.57	1.85	1.7	1.05	0.49	1.26	2.54	0.85	0.67	1.45	3.48	2.06	0.29	0.61	0.16	0.2	0.29	1.05	5.44	1.01	5.73	1.54	0.93
ENSRNOG00000004893	2.48	2.54	1.97	2.3	2.22	2.33	2.03	1.98	1.64	1.79	2.47	1.91	1.29	2.01	1.48	1.43	2	1.83	1.5	1.49	1.38	2.16	2.21	1.92	0.92	1.42	0.69	2.96	2.69	2.48
ENSRNOG00000020513	21.64	19.87	17.89	21.96	22.32	17.9	18.78	19.45	19.94	19.03	18.83	18.4	18.14	20.88	18.39	17.97	20.46	20.77	18.5	18.73	19.7	20.1	21.12	21.2	19.78	19.98	21.19	20.48	21.26	21.64
ENSRNOG00000011955	2.77	2	1.34	1.72	0.95	1.58	1.59	3.05	1.39	2.82	2.36	2.84	1.9	1.34	2.05	2.39	1.09	1.16	2.08	1.76	1.59	1.71	1.52	1.52	1.35	1.56	1.73	1.42	1.24	0.98
ENSRNOG00000001874	1.04	0.96	2	2.45	1.36	1.37	1.92	1.88	1.73	3.12	3.62	2.41	1.14	1.1	1.1	0.37	1.6	1.77	1.33	1.48	1.73	1.68	2.67	2.01	1.15	2.12	1.13	1.73	1.64	1.84
ENSRNOG00000020803	0.87	1.64	0.91	1	1.26	1.01	0.76	1.56	0.78	1.5	1.02	0.77	1.2	1.45	0.85	0.65	1.12	0.86	1.22	1.09	1.19	0.79	0.9	0.74	0.56	1.11	1.41	1.4	1.19	1.19
ENSRNOG00000008981	26.31	27.86	22.63	26.24	27.37	29.24	27.16	29.48	25.69	26.09	27.52	30.91	24.51	25.44	30.06	29.09	28.89	28.49	29.91	24	31.27	29.33	28.21	34.42	26.21	28.52	28.91	28.98	26.8	28.05
ENSRNOG00000042446	0	0	0	0	0	0.02	0	0	0	0	0	0	0	0	0	0	0	0	0	0	0	0	0	0	0.05	0	0	0	0.05	0.03
ENSRNOG00000015222	5.66	5.15	5.18	3.86	4.68	6.11	6.48	8.93	5.93	4.79	4.97	4.84	7.44	9.53	15.79	4.66	4.43	4.24	4.48	8.57	3.88	4.95	4.62	4.92	5.64	5.35	9.46	5.29	3.59	4.35
ENSRNOG00000012347	57.72	64.84	40.82	36.22	58.1	57.45	47.82	49.43	69.76	64.94	56.32	71.02	54.86	49.24	43.16	61.62	39.81	40.75	37.46	33.98	41.8	60.31	54.25	52.49	50.39	47.57	44.93	48	43.62	59.28
ENSRNOG00000016173	0	0	0	0	0	0	0	0	0	0	0	0	0	0	0	0	0.01	0	0	0	0	0	0	0	0.19	0	0	0	0	0
ENSRNOG00000032135	0	0	0	0	0.09	0	0	0	0	0	0	0	0	0.07	0	0	0	0	0	0	0	0	0	0	0	0	0	0	0	0
ENSRNOG00000019466	19.31	18.94	27.8	16.73	15.32	17.97	26.09	23.86	23.38	15.5	24.51	21.37	21.41	20.2	23.33	12.4	19.02	17.86	22.32	25.77	23.99	20.66	21.98	27.19	23.84	22.79	18.55	17.09	14.99	17.22
ENSRNOG00000042061	0	0	0	0	0	0	0	0	0	0.13	0	0	0	0	0	0	0	0	0	0	0	0	0	0	0	0	0	0.12	0	0.11
ENSRNOG00000050806	1.36	1.78	1.26	1.83	1.18	1.76	1.52	1.59	1.33	1.24	0.98	1.76	1.29	1.34	1.51	1.68	1.88	1.59	1.66	1.44	1.8	1.76	1.56	1.74	1.56	1.53	1.67	1.93	1.78	1.54
ENSRNOG00000008114	0.16	0	0.04	0	0	0.55	0	0.11	0.04	0.65	0.11	0.2	0.28	0	0	0.22	0	0	0.21	0	0	0.8	0	0.2	0.03	0.03	0.2	0.18	0.51	0.97
ENSRNOG00000014327	0.79	11.4	0.03	7.95	0.02	6.69	0.24	7.09	13.17	4.47	1.61	0.9	0.17	9.57	7.06	0.66	0.1	5.99	9.92	2.11	16.11	12.36	1.07	11.88	1.41	8.11	0.23	15.49	10.16	11.93
ENSRNOG00000001573	6.49	7.33	4.91	8.04	8.93	8.12	6.03	6.01	5.29	7.71	4.94	6.82	4.86	6.43	5.74	7.14	6.22	6.65	6.04	5.91	6.25	10.09	8.05	8.66	5.07	5.76	13.02	11.98	9.99	11.39
ENSRNOG00000010760	4.38	4.31	3.02	3.43	2.83	4.35	3.71	3.72	3.18	2.27	3.18	3.83	3.91	4.49	3.95	5.21	3.05	4.44	4.74	3.78	4.01	3.38	4.39	4.55	4.03	3.44	3.62	3.68	3.71	3.53
ENSRNOG00000003258	4.92	5.18	3.53	4.63	4.52	5.6	3.99	4.32	3.35	3	3.22	4.7	3.52	5.42	4.94	5.78	4	6.01	4.44	4.52	4.46	6.74	5.53	6.56	3.36	4.33	4.07	4.83	5.71	4.77
ENSRNOG00000038200	0.72	0.78	0.48	0.87	0.84	0.71	0.61	0.62	0.67	0.54	0.58	0.72	0.52	0.68	0.7	0.5	0.59	0.59	0.69	0.66	0.68	0.78	0.67	0.69	0.55	0.67	0.46	0.8	0.61	0.75
ENSRNOG00000052832	0.44	0	0.27	0.43	0.22	0.43	0	0	0	0	0	0.27	0.23	0.37	0	0.64	0	0.22	0.2	0.22	0	0.36	0.22	0.22	0	0	0	0	0.43	0.7
ENSRNOG00000003241	0	0	0	0	0	0	0	0	0	0	0	0	0	0	0	0	0	0	0	0	0.02	0	0	0	0	0	0	0	0	0
ENSRNOG00000018453	10.67	12.29	10.78	9.18	7.63	10.39	10.94	14.3	11.32	11.13	11.97	11.28	10.34	9.53	12.51	14.29	10.01	10.07	13.72	10.29	12.94	8.82	9.26	12.05	12.81	10.48	13.32	10.33	8.79	9.23
ENSRNOG00000020543	28.99	32.44	31.37	24.35	21.99	22.25	26.9	33.78	34.7	33.41	29.97	27.08	30.83	28.01	27.36	28.35	22.41	23.95	32.32	33.34	33.29	22.75	22.48	22.51	38.45	31.83	48.18	27.2	22.14	22.95
ENSRNOG00000008025	2.37	1.99	3.05	3.33	2.33	1.89	2.28	2.74	2.49	2.48	2.9	1.98	1.92	2.05	1.93	0.98	1.91	1.6	1.38	1.51	1.82	2.02	1.94	1.97	1.89	2.32	1.48	2.27	2.41	2.3
ENSRNOG00000009822	6.04	16.01	4.04	5.11	1.84	9.9	5.07	9.86	3.89	5.11	2.46	1.58	10.95	12.91	9.74	14.59	13.37	23	9.67	8.39	5.23	2.98	2.2	2.59	10.89	12.04	8.27	9.95	9.81	9.29
ENSRNOG00000037500	4.68	6.58	6.19	5.53	4.38	4.51	5.49	6.72	5.44	6.44	6	4.43	5.23	5.33	5.22	7.47	4.42	5.21	5.78	5.12	4.99	4.37	3.8	6.09	5.82	5.75	7.01	5.16	5.13	4.51
ENSRNOG00000042414	3.82	4.22	5.65	5.81	4.23	3.9	5.77	5.65	6.91	6.93	5.5	4.87	5.02	6.33	4.53	3.12	4.68	5.08	5.65	5.79	7.16	5.96	6.63	5.61	7.2	7.35	5.09	5.78	4.2	5.02
ENSRNOG00000034084	12.45	14.22	8.24	12.17	15.29	15.29	12.05	11.1	8.36	13.44	11.06	14.57	11.5	14.47	13.17	22.24	13.42	18.89	16.45	13.81	15.76	13.59	17.92	18.21	9.04	10.57	10.96	11.72	10.89	14.66
ENSRNOG00000047414	1.17	3.67	1.68	1.98	2.17	2.54	2.07	2.24	1.29	1.5	1.22	1.02	2.69	1.96	1.57	0.99	0.58	0.66	1.36	1.67	0.74	1.14	0.59	0.27	0.59	1.26	2.69	2.6	3.3	1.04
ENSRNOG00000003812	0.21	0.19	0.19	0.34	0.19	0.21	0.18	0.28	0.38	0.15	0.2	0.13	0.25	0.25	0.27	0.17	0.08	0.11	0.25	0.11	0.26	0.14	0.18	0.16	0.27	0.21	0.24	0.22	0.31	0.21
ENSRNOG00000051203	0.07	0.08	0.26	0.07	0	0.14	0	0	0	0.35	0	0	0.08	0.12	0	0	0.13	0.21	0.06	0	0.13	0.06	0.21	0.07	0	0	0.22	0.24	0.07	0.07
ENSRNOG00000011980	0.05	0.03	0.03	0.05	0.05	0.01	0.03	0.01	0	0.04	0.01	0.02	0.02	0.02	0.01	0	0.01	0	0.01	0	0	0.01	0.04	0	0.01	0.01	0	0.04	0.02	0.01
ENSRNOG00000014452	1.93	1.88	1.28	1.61	1.48	1.89	1.91	1.44	1.78	1.3	1.27	1.19	1.52	1.62	1.35	1.72	1.35	1.25	1.87	1.17	1.68	1.93	1.69	1.82	1.61	1.38	1.25	1.51	1.58	1.59
ENSRNOG00000021054	18.46	17.43	21.62	16.24	15.55	15.04	19.67	21.33	22.75	19.86	21.24	23.39	21.74	18.42	22	16.18	16.88	15.44	21.29	21.35	23.35	16	17.11	18.37	24.91	23.12	21.55	15.86	14.05	15.74
ENSRNOG00000026067	1.13	1.82	2.63	2.15	1.35	1.23	3.65	0.63	4.15	0.22	0.19	0.6	0.71	0.75	0.21	0.12	0.44	1.24	0.33	0.06	0.48	0	0.36	0.06	2.56	1.98	0.37	1.08	2.93	0.51
ENSRNOG00000009983	21.83	17.62	26.51	21.79	20.25	19.32	21.5	23.07	20.08	20.56	22.65	23.88	19.03	20.64	20.92	13.25	20.23	17.7	16.5	19.65	18.28	18.91	19.9	20.9	17.61	19.38	20.18	21.32	18.7	15.76
ENSRNOG00000055742	0	0	0	0	0	0.06	0	0	0	0	0	0.21	0	0	0	0	0	0	0	0	0	0	0	0	0	0	0	0	0	0
ENSRNOG00000004843	8.54	6.68	6.91	6.2	6.34	6.27	5.55	6.98	4.38	4.2	5.14	6.05	6.27	8.01	4.97	3.76	7.32	5.77	6.67	6.85	5.9	5.56	5.85	6.33	6.05	5.18	7.22	6.58	6.7	5.63
ENSRNOG00000051906	0.14	0.32	0.09	0.2	0.14	0.21	0.25	0.57	0.08	0.35	0.15	0.44	0.08	0.53	0.12	0.07	0.2	0.21	0.19	0.35	0.32	0.11	0	0.07	0.45	0	0.94	0.4	0.34	0.07
ENSRNOG00000051990	1.02	0.46	0.75	1	0.63	1.21	0.72	0.48	0.72	0.51	0.66	0.77	0.22	1.03	0.36	1.2	0.38	0.4	0.56	0.61	0.92	0.67	1.23	0.41	0.66	0.4	0.42	0.92	1	0.65
ENSRNOG00000013743	58.47	55.54	64.4	51.49	45.72	47.63	59.36	63.78	61.62	58.45	63.18	66.17	61.71	58.2	68.81	69.52	55.56	65.43	59.76	64.43	64.07	58.06	65.38	75.4	79.32	65.75	77.59	50.97	45.13	49.54
ENSRNOG00000010031	52.33	30.76	39.05	35.02	52.77	25.06	38.05	31.34	35.38	50.68	53.77	33.56	43.35	31.87	48.12	22.44	22.71	25.49	37.76	44.6	45.92	6.43	8.45	9.32	75.76	62.7	68.74	50.64	38.17	26.54
ENSRNOG00000055962	457.28	279.22	658.45	238.71	263.92	129.31	383.41	429.56	526.04	278.42	318.57	152.6	340.13	392.47	445.63	61.86	103.08	102.21	318.04	443.9	503.62	79.71	155.22	71.26	576.33	479.6	465.89	153.42	153.95	106.04
ENSRNOG00000038370	0.03	0.02	0.11	0.09	0.03	0.08	0.02	0.04	0.02	0.23	0.1	0.04	0.18	0.13	0.16	0.2	0.07	0.08	0.03	0.08	0.08	0.08	0.09	0.03	1.21	0.14	0.1	0.05	0.11	0.07
ENSRNOG00000016690	3.54	2.84	3.24	4.52	5.28	6.04	2.31	2.42	1.73	4.14	2.16	3.81	2.01	2.18	3.1	7.72	2.17	7.42	2.37	2.69	2.26	13.47	8.85	16.02	1.12	1.85	1.79	4.69	4.84	7.29
ENSRNOG00000004258	2.11	1.43	1.92	2.16	1.55	1.5	2.14	1.56	2.33	1.66	2.31	1.48	0.75	1.2	1.12	0.64	0.84	1.28	0.9	0.93	0.85	0.91	0.61	0.8	1.54	2.1	0.79	2.5	1.9	1.41
ENSRNOG00000016571	0.29	0.24	0.05	0.28	0.19	0.17	0.09	0.35	0.14	0.21	0.27	0.05	0.11	0.11	0.09	0.14	0.34	0.39	0.14	0.09	0.12	0.09	0.13	0.09	0.1	0.14	0.26	0.28	0.18	0.15
ENSRNOG00000019377	0.07	0.18	0.21	0.09	0.14	0.09	0.19	0.18	0.27	0.22	0.13	0.13	0.28	0.13	0.09	0.14	0.08	0.17	0.1	0.21	0.08	0.14	0.16	0.07	0.21	0.14	0.07	0.16	0.12	0.11
ENSRNOG00000021001	0	0.07	0	0.02	0	0	0	0	0.02	0	0.02	0	0	0	0.03	0.02	0	0	0	0	0	0	0	0	0	0	0	0	0	0
ENSRNOG00000050251	25.41	53.79	11.08	24.31	10.04	53.82	18.79	25.01	10.66	21.57	8.32	9.77	32.26	42.99	16.54	72.3	42.93	84.12	38.66	30.19	17.59	30.71	22.08	26.86	26.97	23.87	38.64	37.97	59.13	42.8
ENSRNOG00000046745	0.5	0.65	0.61	0.71	0.83	0.98	0.36	0.4	0.68	0.38	0.75	0.62	0.5	0.42	0.8	0.75	0.39	0.68	0.46	0.57	0.48	0.72	0.58	0.62	0.54	0.45	0.2	0.61	1.24	0.9
ENSRNOG00000009797	4.77	1.78	38.41	20.72	53.83	34.07	46.92	19.69	31.18	24.6	19.34	54.47	64.78	46.25	47.05	50.14	29.23	29.8	142.26	169.02	251.65	39.85	140.76	94.02	45.05	12.13	17.46	30.18	29.08	73.48
ENSRNOG00000037871	1.28	1.11	1.28	1.38	0.89	1.4	1.42	1.34	1.58	1.29	1.56	1.47	1.36	1.04	1.41	0.5	1.52	1.22	1	1.18	0.83	1.06	1.21	1.21	1.55	2.08	1.16	1.75	1.55	1.31
ENSRNOG00000011944	10.89	16.01	10.92	9.38	10.16	16.9	12.14	8.9	12.3	10.95	9.24	10.37	12.64	17.8	14.26	12.11	10.22	9.97	5.97	7.81	7.29	9.94	9.01	6.57	5.94	7.07	10.24	16.51	19.81	12.59
ENSRNOG00000011113	0	0	0.03	0	0.04	0	0	0	0	0	0	0.03	0	0	0	0.02	0	0	0	0.02	0	0	0	0	0	0	0	0	0	0
ENSRNOG00000026096	0	0	0	0	0	0	0	0	0	0	0	0	0	0	0	0	0	0	0	0	0	0.02	0	0	0	0	0	0	0	0
ENSRNOG00000058235	0.04	0	0	0	0	0	0	0	0	0	0	0	0	0	0	0	0	0	0	0	0	0	0	0	0	0	0	0	0	0
ENSRNOG00000019843	4.06	4.93	5.07	3.72	3.86	3.06	4.31	5.54	5.79	4.24	5.52	5.68	4.48	3.88	4.15	2.05	5.33	4.26	5.61	6.12	7.26	3.03	2.75	3.39	5.4	6.48	4.8	3.96	3.14	3.12
ENSRNOG00000033639	9.09	10.08	9.81	8.68	8.8	8.22	10.8	11.7	12.57	9.71	12.3	10.06	13.09	10.24	11.39	12.12	9.31	8.61	17.26	13.91	16.78	8.4	8.99	9.48	13.08	12.42	16.41	8.92	7.69	7.98
ENSRNOG00000011216	6.08	5.85	4.19	9.1	7.97	8.51	5.93	5.1	4.03	4.14	4.47	5.11	4.34	5.96	5.37	6.71	7.87	8.53	4.03	3.63	4.18	9.14	7.39	8.66	3.48	4.16	3.09	8.57	10.05	6.76
ENSRNOG00000019873	11.69	10.35	13.53	9.79	10.58	10.73	13.44	13.17	14.89	11.86	14.74	11.63	13.69	12.09	11.81	7.04	10.41	11.99	10.71	12.82	11.78	9.82	11.75	9.03	17.6	14.35	12.93	11.16	12.55	12.29
ENSRNOG00000017167	0	0	0.04	0.03	0	0	0	0.04	0.16	0.04	0	0.04	0	0.03	0.06	0.03	0	0	0.03	0	0.03	0	0.03	0	0	0	0.03	0	0.03	0
ENSRNOG00000058460	3.55	7.83	14.35	20.64	9.32	14.56	19.13	52.21	6	5.93	26.94	5.74	10.54	15.93	23.72	4.98	3.64	5.93	16.92	7.91	6.39	11.91	4.18	6.04	5.65	18.24	8.25	50.9	4.81	36.05
ENSRNOG00000047518	0	0	0	0	0	0	0	0	0	0	0	0	0	0	0	0	0	0	0	0	0	0	0	0	0	0	0	0	0.03	0
ENSRNOG00000016444	0.19	0	0	0.06	0.06	0.06	0	0	0.3	0	0	0	0.14	0.05	0.11	0.12	0	0.06	0.06	0.12	0.06	0	0.25	0.06	0.07	0	0.19	0.07	0.19	0.2
ENSRNOG00000049650	0.5	0.37	0.28	0.22	1.11	2.07	0.5	0.54	0.32	0.74	0.33	0.6	0.58	0.42	0.27	0.98	0.05	0.32	0.32	0.25	0.19	1.03	0.58	0.35	0.25	0.13	0.1	0.5	1.21	2.19
ENSRNOG00000042777	1.21	0.76	0.71	0.85	1.28	1.32	0.67	1.03	1.06	0.84	0.84	0.91	0.74	0.74	0.77	0.53	0.75	0.83	0.58	0.78	0.67	0.99	1.23	0.87	0.5	0.93	0.79	1.15	1.31	1.12
ENSRNOG00000005933	10.46	11.02	11.13	12.11	7.5	10.12	10.54	10.57	12.45	10.05	9.91	13.03	9.4	10.08	11.86	7.69	11.12	11.35	9.65	8.87	11.87	9.16	8.67	14	11.01	11.71	11.32	13.77	11.66	8.94
ENSRNOG00000042658	0	0.13	0.04	0.03	0.12	0.23	0.1	0	0.21	0.18	0.1	0.22	0.13	0.15	0.1	0.03	0.14	0.15	0.05	0.12	0.29	0.07	0.24	0.03	0.06	0.03	0	0.03	0.03	0.16
ENSRNOG00000012089	3.84	3.97	2.58	3.43	3.25	3.77	2.56	3.25	2.95	2.63	2.39	2.78	2.6	3.9	3.7	4.47	3.65	4.22	3.45	2.93	3.34	3.37	3.63	3.47	2.81	3.13	4.04	3.79	4.22	3.88
ENSRNOG00000016163	8.36	7.5	4.16	5.42	5.98	7.51	5.29	6.24	4.99	4.4	5.6	5.25	6.53	6.8	7.46	23.2	6.84	8.64	6.6	7.29	6.53	6.54	6.37	7.87	6.91	5.89	6.4	6.22	5.75	5.97
ENSRNOG00000009448	0.08	0.14	0.2	0.18	0.17	0.14	0.06	0.16	0.32	0.06	0.2	0.09	0.14	0.18	0.2	0.01	0.08	0.08	0.06	0.21	0.24	0.04	0.04	0.06	0.19	0.28	0.08	0.14	0.13	0.07
ENSRNOG00000058245	0.49	0.67	0.61	0.58	0.3	0.58	0.58	0.46	0.82	0.61	0.75	0.37	0.74	0.25	0.52	0.29	0.46	0.29	1.36	0.98	0.71	0.56	0.59	0.3	0.64	0.96	1.02	0.11	0.68	0.63
ENSRNOG00000019921	0.35	0.43	1.25	1.01	1.13	0.83	0.93	0.18	1.16	1.02	1.08	0.84	0.48	0.47	0.4	0.32	0.43	0.34	0.3	0.42	0.55	0.55	0.83	0.52	0.56	0.64	0.16	0.82	0.72	0.86
ENSRNOG00000037982	0.02	0.08	0.06	0.07	0.18	0.1	0.12	0.09	0.06	0.06	0.08	0.03	0.03	0.04	0.04	0.02	0.23	0.1	0.02	0.05	0.11	0.16	0.12	0.05	0.11	0.05	0.08	0.06	0.02	0.03
ENSRNOG00000007090	1.01	0.78	0.87	1.47	1.36	1.27	0.73	0.58	1.04	0.86	1.12	0.84	0.68	0.8	0.59	0.82	0.59	0.79	0.82	0.71	0.97	0.79	0.64	0.86	1.04	0.82	0.68	1.16	1.34	1.1
ENSRNOG00000011461	15.08	12.12	11.55	15.64	15.74	15.47	12.83	12.78	10.97	10.87	10.7	14.6	10.5	12.51	13.6	13.82	12.71	13.83	8.86	9.14	10.48	13.5	15.72	15.66	10.69	11.39	10.37	14.07	15.93	13.39
ENSRNOG00000027040	11.66	10.05	11.21	12.2	12.59	10.32	10.54	9.18	8.08	9.74	10.04	9.12	8.5	9	10.23	8.22	15.84	13.04	7.52	8.82	9.09	10.92	10.35	12.92	7.62	8.06	6.59	11.8	11.01	8.92
ENSRNOG00000016719	5.31	5.31	3.57	6.72	7.15	5.81	4.57	5.01	4.08	5.01	4.56	5.47	4.46	4.98	4.34	3.93	5.01	5.17	3.9	3.37	4.35	5.6	5.75	5.31	3.75	4.31	3.68	7.02	7.21	5.61
ENSRNOG00000051928	0	0	0	0	0	0	0	0	0	0	0	0	0	0	0	0.01	0	0	0	0	0	0	0	0	0	0	0	0	0	0
ENSRNOG00000024101	1.71	1.57	1.65	1.81	1.73	1.72	1.62	1.76	1.48	1.11	1.36	1.64	1.1	1.57	1.32	0.8	1.43	1.6	1.04	0.94	1.67	1.52	1.31	1.36	1.06	1.5	0.9	1.84	2.23	1.51
ENSRNOG00000020139	12.52	13.46	8.48	11.1	13.29	14.03	11.02	11.9	9.73	8.34	8.64	12.04	13.16	12.48	14.92	15.98	13.62	15.3	11.49	11.46	11.07	16.39	13.03	13.38	13.01	10.38	14.05	12.19	14.18	12.65
ENSRNOG00000029490	9.91	10.64	12.97	9.74	8.64	10.22	11.7	12.12	13.41	11.58	11.62	12.09	10.36	11.06	10.6	8.96	9.87	9.23	11.78	10.62	12.01	8.73	9.02	9.39	11.75	11.33	10.87	11.78	11.02	9.13
ENSRNOG00000000245	1.26	1.4	1.14	1.38	1	1.71	1.41	2.45	1.1	1.58	0.96	1.16	1.34	1.17	0.94	1.71	1.14	0.84	0.98	0.79	0.84	1.15	1.33	1.03	0.9	0.96	0.6	1.34	1.36	2.17
ENSRNOG00000027601	0.2	0.17	0.25	0.25	0.2	0.32	0.32	0.4	0.15	0.19	0.22	0.39	0.15	0.3	0.55	0.19	0.33	0.22	0.24	0.23	0.33	0.28	0.3	0.33	0.15	0.21	0.18	0.45	0.46	0.41
ENSRNOG00000009412	7.94	9.32	6.57	7.69	9.36	7.05	7.1	7.34	7.16	5.92	6.73	9.95	7.93	6.45	8.18	10.47	11.12	9.93	13.09	10.74	16.06	16.78	13.37	17.41	8.28	8.7	10.75	6.67	5.86	8.83
ENSRNOG00000057713	52.34	49.19	43.02	107.4	124.87	90.91	49.7	39.81	45.83	35.09	47.36	67.66	32.88	44.48	37.73	25.55	54.09	69.07	33.81	43.75	43.5	106.81	81.79	91.87	28.18	41.99	27.16	86.44	104.91	57.36
ENSRNOG00000018111	0	0.03	0.03	0.02	0.03	0.02	0.02	0.02	0.03	0.03	0	0.02	0.03	0.03	0.06	0.04	0.02	0.01	0.04	0.02	0.04	0.05	0.01	0.04	0	0.01	0.05	0.04	0.07	0.08
ENSRNOG00000020688	3.17	2.53	3.28	3.34	3.12	2.48	3.06	2.89	3.42	3.63	3.12	3.75	2.5	2.53	2.91	2.4	2.7	2.49	2.21	2.92	3.05	2.76	2.44	2.51	2.83	2.81	2.88	3.33	3.15	2.89
ENSRNOG00000028538	0	0	0	0	0	0	0	0	0	0	0	0	0	0	0	0	0	0	0	0	0	0	0.01	0	0	0	0	0	0	0
ENSRNOG00000020721	5	4.92	5.18	5.38	3.11	4.57	4.7	6.77	5.01	5.86	5.34	4.23	3.91	4.04	3.82	4.18	3.52	3.73	3.37	3.64	3.47	4.03	3.55	3.8	4.07	4.99	4.07	4.96	5.93	4.43
ENSRNOG00000002695	3.99	4.15	2.26	3.91	5.42	5.06	2.95	3.43	2.04	2.58	2.63	3.93	2.86	3.42	2.28	4.68	2.93	4.18	3.32	2.9	2.39	6.1	4.22	4.73	1.43	2.5	1.68	3.72	4.99	5.31
ENSRNOG00000027357	21.89	18.68	18.43	16.54	26.13	14.93	14.79	17.14	26.43	18.16	16.17	20.2	13.96	13.64	14.59	21.96	9.69	11.39	22.85	15.19	19.86	35.56	26.17	30.31	15.72	15.9	18.83	19.39	19.07	21.05
ENSRNOG00000003144	2.87	2.91	4.34	3.81	3.08	2.94	5.11	4.74	4.83	4.81	4.28	3.85	2.88	3.48	4.55	2.29	4.57	3.17	3.08	2.92	4.25	3.61	3.33	5.05	4.17	4.09	3.05	4.69	3.68	3.59
ENSRNOG00000045683	0.02	0.04	0.92	0.19	0	0.02	0	0	0.09	0	0.87	0	0	1.44	0	0.04	0	0	0	0	0	0	0	0	0.87	0.04	0.04	0.2	0	0
ENSRNOG00000025443	228.43	197.51	343.64	261.57	216.76	206.98	321.75	275.17	337.75	342.17	321.61	293.43	264.77	226.87	299.54	187.4	265.58	297.79	251.74	297.66	291.46	240.93	262.61	234.08	351.25	326.62	297.5	217.01	219.91	219.59
ENSRNOG00000018929	0.51	0.1	0.18	0.15	0.12	0.1	0.26	0.24	0.41	0.13	0.05	0.07	0.06	0.12	0.17	0.12	0.04	0.01	0.07	0.11	0.11	0.2	0.1	0.03	0.09	0.12	0.28	0.07	0.14	0.06
ENSRNOG00000046023	3.61	4.12	3.54	4.44	3.46	3.29	3.66	4.03	3.5	2.9	3.26	3.75	2.5	3.93	3.9	1.84	3.68	2.8	2.84	2.85	4.16	2.83	2.29	3.09	2.98	4.14	3.01	3.82	3.59	2.7
ENSRNOG00000004772	26.81	32.55	24.14	37.26	32.02	32.34	26.61	33.85	19.92	24.13	22.01	20.04	19.95	29.97	24.92	19.34	27.06	22.37	17.42	19.17	17.03	25.13	16.83	11.67	17.29	20.75	26.6	35.74	45.44	23.99
ENSRNOG00000017332	13.34	16.33	15.44	15.66	19.05	14.48	18.02	11.66	14.67	15.07	17.69	20.18	7.54	10.15	10.72	8.42	14.94	12.08	6.87	11.5	11.66	16.97	20.13	16.9	8.29	12.05	9.24	13.38	16.87	12.64
ENSRNOG00000045543	2.51	2.94	2.72	3.02	1.98	1.94	2.96	3.82	3.17	2.34	3.39	3.46	3.92	3.59	3.73	4.27	2.33	2.82	5.1	3.75	4.67	3.51	2.86	3.2	3.91	3.31	4.35	3.16	2.67	1.96
ENSRNOG00000056226	1	0.2	0.39	0.31	0.37	0.32	0.42	0.29	0.46	0.09	0.31	0.18	0.34	0.36	0.62	0.14	0.16	0.18	0.29	0.64	0.35	0.46	0.21	0.25	0.31	0.35	0.62	0.24	0.35	0.45
ENSRNOG00000025509	8.71	8.31	9.68	8.93	7.69	7.51	9.19	9.55	10.94	9.22	9.69	7.85	8.19	9.16	8.16	6.56	6.89	6.98	8.18	7.97	9.23	5.49	6.16	6.96	8.42	9.27	8.44	11.17	10.95	6.82
ENSRNOG00000031443	0.44	0.4	0.48	0.63	0.26	0.41	0.43	0.59	0.3	0.47	0.26	0.13	0.93	0.99	0.48	0.34	0.26	0.41	0.21	0.15	0.11	0.08	0.12	0.11	0.7	0.32	0.52	0.56	0.39	0.28
ENSRNOG00000009934	50.98	48.3	48.36	48.06	47.27	41.74	44.56	45.98	44.04	52.37	50.58	46.14	41.18	48.13	42.12	46	46.56	43.8	45.53	48.43	48.51	42.23	47.04	42.53	46.99	49.73	57.18	45.45	43.49	43.24
ENSRNOG00000033217	141.12	136.55	138.08	116.21	107.07	101.96	123.92	116.43	162.02	158.71	134.52	123.3	190.43	155.56	180.78	274.27	136.9	143.39	259.97	245.84	196.15	90.39	103.43	98.64	220.51	158.05	215.34	118.74	112.17	120.62
ENSRNOG00000021839	0.85	1.13	0.74	1.78	1.61	1.69	1.2	1.41	1.21	0.7	0.84	1.46	0.7	1.14	1.17	0.95	0.98	1.28	0.8	0.88	1.17	1.79	1.62	1.28	0.78	1.27	0.67	1.41	1.34	1.52
ENSRNOG00000014461	5.47	5.15	6.37	3.6	3.73	4.59	5.79	7.16	5.58	5.24	4.26	3.44	4.83	4.82	6.03	3.69	5.89	4.8	3.88	4.2	4.32	2.41	4	3.1	6.09	6.5	4.43	4.35	5.43	4.32
ENSRNOG00000008703	64.71	68.84	56.23	61.46	51.23	51.33	59.49	66.3	64.05	67.15	62.82	60.42	60.18	62.13	59.2	71.02	56.8	58.19	70.01	58.14	65.27	51.46	54.42	63.75	64.58	62.37	75.68	60.42	55.65	52.86
ENSRNOG00000055093	2.85	3.1	1.89	3.34	3.56	3.75	2.66	3.11	1.88	1.82	1.97	2.93	2.34	3.17	2.42	3.27	2.62	3.15	2.23	2.56	2.82	4.3	3.39	4.01	1.95	1.95	2.71	3.31	4.01	3.55
ENSRNOG00000027990	546.75	437.99	641.88	573.62	551.26	433.61	529.39	606.17	509.25	646.94	537.55	503.16	450.39	544.42	501.78	357.4	435.43	380.04	446.36	514.02	494.8	384.67	428.72	368.09	632.28	633.5	615.28	467.83	446.4	420.79
ENSRNOG00000009342	184.38	234.62	37.83	53.59	5.49	102.88	43.8	156.86	131.38	57.13	22.17	19.06	77.94	157.18	102.58	194.9	176.49	127.82	51.51	37.92	23.57	37.13	22.21	14.29	163.32	189.88	332.09	94.53	115.82	111.27
ENSRNOG00000051145	0	0	0	0	0	0	0	0	0	0	0	0	0	0.01	0	0	0	0	0	0	0	0	0	0	0	0	0	0	0	0
ENSRNOG00000000569	80.78	130.34	63.99	52.47	33.6	75.98	74.98	122.53	79.98	74.37	50.33	42.76	119.81	128.22	139.56	126.27	113.01	137.38	79.95	82.77	60.21	38.55	38.87	31.88	152.96	113.51	109.11	80.73	96.62	75.32
ENSRNOG00000003099	8.08	7.84	5.59	10	7.89	8.64	7.83	8.5	8.32	7.74	9.59	9.41	7.3	7.76	8.29	7.88	10.17	9.62	7.75	5.77	7.74	9.26	8.47	9.48	7.53	8.01	6.49	11.18	10.11	7.35
ENSRNOG00000024746	0	0	0	0	0	0	0	0	0	0.15	0	0	0	0	0	0	0.03	0	0	0	0	0	0	0	0	0.03	0	0	0	0
ENSRNOG00000057056	21.97	19.74	16.42	25.64	26.96	27.44	18.83	18.27	14.06	17.08	13.16	19.76	14.6	17.3	17	24.1	14.08	21.15	16.14	15.19	17.25	29.57	25.9	26.87	12.74	15.24	16.75	27.36	28.66	24.13
ENSRNOG00000037720	12	9.16	13.89	9.45	8.06	7.91	11.44	11.94	13.42	10.3	12.4	10.34	11.03	9.71	10.07	4.94	7.13	8.94	8.67	10.21	12.2	8.34	10.39	10.1	13.57	13.96	11.43	8.82	9.09	9.15
ENSRNOG00000026634	0.23	0.37	0.36	1.08	1.41	1.67	0.85	1.14	0.5	0.53	0.67	0.53	0.53	2.54	0.68	0.48	0.24	0.52	0.33	1.55	1	0.58	1.76	2.26	0.31	0.6	0.27	1.95	0.64	1.04
ENSRNOG00000006395	0.05	0.1	0.17	0.09	0	0	0.05	0.05	0.05	0.23	0.05	0	0.1	0	0.08	0.09	0.04	0.05	0	0.09	0	0.07	0	0	0.1	0.04	0.05	0.16	0.14	0.19
ENSRNOG00000009134	10.93	10.24	11.9	9.11	8.47	7.91	11.78	13.53	12.73	12.07	11.13	9.04	11.04	10.29	11.41	9.78	8.28	7.55	11.61	11.65	11.86	8.35	8.34	10.45	14.16	11.36	15.05	9	8.64	7.67
ENSRNOG00000042404	0.24	0.24	0.16	0.28	0.32	0.24	0.1	0.15	0.15	0.2	0.19	0.11	0.21	0.18	0.15	0.15	0.28	0.28	0.09	0.15	0.15	0.26	0.32	0.12	0.05	0.1	0.07	0.19	0.43	0.43
ENSRNOG00000001621	5.78	4.7	4.94	5.37	4.39	4.46	4.33	4.39	4.94	4.55	4.66	5.31	3.82	5.01	4.75	4.62	4.47	4.02	4.49	3.9	4.37	4.89	4.73	5.14	4.49	4.69	5.23	5.87	5.09	4.66
ENSRNOG00000005655	0.02	0.02	0.02	0.08	0	0.04	0	0.07	0.05	0.1	0	0	0	0	0	0	0	0.02	0.09	0	0.03	0.05	0	0.08	0	0	0.02	0.02	0.11	0.04
ENSRNOG00000048427	0	0.12	0	0	0	0	0	0	0	0	0	0	0	0	0	0	0	0	0	0	0	0	0	0	0	0	0	0	0	0
ENSRNOG00000018759	0	0	0	0	0	0	0	0	0	0	0	0	0	0	0	0	0	0	0	0	0	0	0	0	0	0.01	0	0	0	0.01
ENSRNOG00000011817	66.98	67.78	61.24	94.4	95.79	71.77	51.52	60.62	42.06	54.89	62.48	53.71	50.47	92.27	43.22	65.52	45.15	61.8	59.91	51.86	46.5	75.99	67.32	72.51	43.57	42.77	48.24	75.93	73.42	59.76
ENSRNOG00000015674	6.57	13.21	5.86	6.09	4.8	9.81	6.45	14.95	6.31	6.85	7.34	3.32	8.44	7.58	7.1	6.61	7.12	8.6	7.9	7.97	5.5	3.93	2.44	2.48	9.03	7.49	9.56	8.74	9.61	6.46
ENSRNOG00000028380	1.57	1.55	0.97	1.94	1.64	2.01	1.25	1.57	1.2	1.72	1.3	1.56	1.17	1.13	0.97	1.09	0.86	1.17	1.13	0.85	1.3	1.66	1.13	1.43	0.93	1.19	1.02	1.81	2.21	1.99
ENSRNOG00000017602	20.11	13.17	31.04	11.85	21.6	12.95	16.3	14.27	20.24	15.97	24.4	14.21	16.2	12.88	14.98	13.12	6.84	7.23	18.83	19.62	16.06	9.34	15.08	8.35	23.31	18.93	14.03	13.83	11.81	11.57
ENSRNOG00000058811	0	0	0	0	0.29	0.55	0.33	0.33	0	0.69	0	0	0.3	0	0	0.82	0	0	0.51	0.55	0.25	0.23	0	0	0	0	0	0	0	0.3
ENSRNOG00000037483	5.38	5.77	4.06	5.43	5.02	5.66	5.72	6.14	5.84	5.59	5.5	5.99	5.23	5.26	6.05	5.78	5.38	5.6	6.27	4.39	6.48	5.32	4.84	5.81	5.78	5.54	6.2	6.24	5.53	5.5
ENSRNOG00000059622	0.72	0.36	0.72	1.01	0.67	0.6	0.61	0.51	0.81	0.66	0.74	0.83	0.31	0.69	0.74	0.23	0.65	0.73	0.34	0.33	0.49	0.58	0.63	0.6	0.61	0.56	0.53	0.78	0.59	0.78
ENSRNOG00000052856	0	0	0	0	0	0.22	0	0	0	0	0	0	0	0	0	0	0	0	0	0	0	0	0	0	0	0	0	0	0	0
ENSRNOG00000007606	1.04	1.92	1.41	1.74	1.11	1.57	1.89	1.66	1.46	1.47	1.23	1.42	1.45	1.01	1.66	0.38	1.62	1.27	0.97	1.01	1.22	1.26	1.13	1.33	1.46	1.73	1.56	1.74	1.69	1.46
ENSRNOG00000011785	9.98	11.06	7.91	12.14	10.8	10.76	9.1	11.89	8.79	11.82	8.28	9.33	8.1	10.49	9.08	9.18	8.92	7.95	9.25	7.76	9.31	10.16	7.85	9.26	8.23	9.73	13.96	14.2	12.73	12.14
ENSRNOG00000021902	0.39	0.22	0.16	0.19	0	0.13	0.53	0.23	0.46	0	0	0	0	0.11	0.34	0.13	0	0.06	0.06	0.13	0.12	0.05	0	0.39	0.07	0.06	1.19	0.22	0	0
ENSRNOG00000010950	1.84	1.21	1.43	2.02	1.59	1.51	1.2	1.62	1.6	1.51	1.2	0.99	0.83	1.59	1.44	0.97	1.01	1.21	0.9	1.65	1.03	0.88	1.33	1.09	1.02	0.96	1.17	1.8	2.13	1.22
ENSRNOG00000007041	0.57	0.78	0.39	0.6	0.82	0.98	0.4	0.46	0.35	0.29	0.27	0.19	0.63	0.92	0.54	1.07	0.74	0.64	1.08	0.62	0.85	0.28	1.14	0.95	0.74	0.66	0.84	0.98	0.81	0.91
ENSRNOG00000003125	33.53	36.92	39.25	38.03	32.88	32.65	42.91	45.16	43.88	45.49	50.5	42.12	37.83	33.14	31.46	20.11	33.3	28.98	44.23	39.67	38.87	25.57	31.43	29.27	45.45	48.06	30.65	33.63	35.73	33.03
ENSRNOG00000002718	34.75	417.17	11.59	185.55	25.68	305.88	97.86	292.41	183.26	825.02	315.51	206.49	49.24	234.15	174.78	155.54	73.04	418.21	332.65	46.5	302.11	107.43	236.52	375.8	30	600.31	45.38	498.63	186.27	315.76
ENSRNOG00000053372	0	0	0	0	0	0	0	0	0	0.04	0	0	0	0	0	0	0	0	0	0	0	0	0	0	0	0	0	0	0	0
ENSRNOG00000022975	15.33	23.79	15.28	15.19	6.82	14.18	14.97	21.13	17.45	15.61	9.74	7.81	16.15	19.02	20.14	17.94	21.23	23.49	12.45	12.17	9.55	11.36	8.44	5.5	20.4	19.61	31.22	17.19	22.19	14.83
ENSRNOG00000027276	0.51	0.35	0.42	0.54	0.4	0.5	0.28	0.12	0.34	0.3	0.32	0.32	0.29	0.41	0.21	0.31	0.25	0.52	0.26	0.37	0.32	0.33	0.31	0.14	0.22	0.45	0.32	0.35	0.26	0.4
ENSRNOG00000002188	13.6	17.74	14.26	10.83	14.15	10.36	15.86	15.79	17.46	13.13	15.47	16.38	15.58	20.86	18.83	8.89	17.92	19.56	17.41	19.39	22.17	13.42	14.34	15.23	15.83	16.64	15.2	12.54	13.14	11.07
ENSRNOG00000007495	0.29	6.7	0.2	4.41	0.13	4.4	0.15	3.43	2.84	2.06	0.56	0.12	0	4.64	1.7	0.13	0	2.93	4.56	0.23	4.8	4.16	0.33	3.44	0.42	3.27	0.07	4.59	3.58	5.29
ENSRNOG00000053735	4.77	4.17	3.92	6.33	4.2	5.13	4.07	3.18	3.27	5.76	4.32	4.95	3.39	4.17	2.83	2.26	4.94	3.84	2.69	2.8	2.44	3.78	4.05	5.49	2.75	4.04	3.03	4.98	5.41	4.66
ENSRNOG00000002969	15.08	18.73	20.94	18.32	13.1	16.39	22.99	17.04	32.53	22.28	22.69	26.89	12.54	10.76	14.12	5.49	12.74	11.51	8.59	10.94	17.46	11.85	11.2	12.03	17.89	19.16	13.45	19.75	16.63	13.02
ENSRNOG00000017983	16.62	15.38	15.51	13.23	12.52	14.85	15.58	18.36	17.09	12.79	12.72	14.33	14.45	18.01	19.35	12.37	13.56	14.74	12.52	15.26	15.56	12.29	14.8	14.94	13.79	14.68	14.45	13.25	12.63	12.28
ENSRNOG00000048719	15.86	15.64	18.03	14.82	15.62	12.76	16.71	17.95	13.82	16.1	15.46	15.49	14.89	18.56	15.35	13.5	17.29	16.01	15.13	17.81	15.99	15.08	16.6	17.92	15.3	15.82	17.42	15.83	15.08	16.49
ENSRNOG00000053456	52.16	48.39	69.45	51.21	51.99	43.46	43.94	47.89	39.86	65.38	55.14	45.07	44.64	48.56	35.3	38.14	35.3	45.26	40.47	49.37	38.7	38.41	46.47	41.88	47.18	51.62	51.31	49.48	48.96	42.01
ENSRNOG00000036397	0	0	0	0	0	0	0	0	0	0	0	0.34	0	0	0	0	0	0	0	0	0	0	0	0	0	0	0.28	0	0	0
ENSRNOG00000051121	0	0	0	0.02	0	0.02	0	0	0	0.02	0	0	0	0.02	0	0	0	0	0	0	0	0.03	0	0	0	0	0	0.02	0.02	0
ENSRNOG00000059347	7.4	8.44	6.53	7.45	6.53	5.95	6.44	7.97	6.52	5.61	5.89	6.54	6.05	7.6	7.58	5.99	6.87	5.51	6.35	5.29	6.4	6.66	5.12	6.64	6.13	5.54	7.28	8.59	7.34	5.52
ENSRNOG00000049423	0	0	0	0	0	0	0	0	0	0	0	0	0	0	0	0	0	0	0	0	0	0	0	0	0	0	0	0	0	0.37
ENSRNOG00000053859	0.98	1.17	0.87	1.04	1.37	1.7	0.94	1.11	0.7	0.64	0.53	1.28	0.84	0.82	1.08	1.03	0.65	1.02	0.9	0.91	1	2.14	0.99	1.53	0.61	0.82	0.66	1.69	1.51	1.48
ENSRNOG00000014896	1.35	2.59	1.5	1.42	0.9	2.32	1.58	2.6	1.31	1.18	1.23	1.36	2.86	2.18	2.09	2.02	2.83	2.83	2.51	2.95	2.67	2.65	1.77	2.19	2.68	2.64	1.96	2.57	2.33	2.41
ENSRNOG00000036869	0.02	0.05	0.02	0.03	0.02	0.06	0.04	0.02	0.02	0	0.02	0.02	0.02	0.01	0	0.06	0.04	0.01	0.04	0	0.01	0	0	0.03	0.1	0.01	0	0.03	0.01	0.03
ENSRNOG00000060105	0.25	0.17	0.09	0.21	0.18	0.09	0.14	0.13	0.23	0.26	0.26	0.1	0.19	0.22	0.26	0.09	0.13	0.14	0.29	0.26	0.37	0.09	0.02	0.04	0.24	0.26	0.31	0.2	0.23	0.12
ENSRNOG00000057816	0	0	0.28	0	0	0.22	0	0	0	0	0	0	0	0	0	0	0	0.22	0	0	0	0.18	0	0	0	0	0	0	0	0.48
ENSRNOG00000001311	1.02	1.34	1.83	2.68	2.75	3.05	2.33	3.4	3.66	2.4	1.83	2.3	2.23	2.52	2.15	1.57	2.22	2.16	2.34	1.8	3.77	2.1	2.31	2.76	2	2.75	1.36	2.94	2.61	3.34
ENSRNOG00000013572	35.42	24.92	42.69	34.81	27.07	26.25	35.09	28.15	33.71	33.15	35.71	31.68	23.63	23.59	32.55	22.09	24.72	28.03	18.98	24.91	27.02	27.59	33.48	28.87	29.27	32.6	28.74	31.15	29.71	29.47
ENSRNOG00000015278	533.63	549.74	552.04	602.06	539.54	475.5	464.62	435.55	525.97	536.4	518.83	548.73	435.15	424.1	478.19	447.03	473.14	464.48	386.51	456.59	436.18	628.36	669.48	736.55	475.28	486.1	564.09	469.34	503.67	492.56
ENSRNOG00000013092	2.52	2.33	1.73	0.87	2.62	2.1	2.35	1.9	2.38	0.74	1.3	2.54	1.26	1.58	1.79	2.78	1.66	1.92	3.38	2.09	3.66	2.58	2.47	2.31	1.51	1.66	1.16	1.15	1.27	1.92
ENSRNOG00000047722	0	0	0	0	0	0	0	0	0	0	0	0	0	0	0	0	0	0	0.63	0	0	0	0	0	0	0	0	0.26	0	0
ENSRNOG00000014637	55.04	53.57	67.04	58.98	51.76	46.62	61.46	61.69	62.22	69.66	65.73	62.79	53.54	56.32	57.99	36.28	53.08	49.99	50.4	60.63	71.63	48.15	67.47	92.58	57.65	63.05	50.4	51.67	49.78	53.84
ENSRNOG00000010807	351.82	308.15	301.2	333.55	328.9	302.25	218.17	265	216.86	308.56	274.14	241.58	284.42	313.87	191.13	311.82	260.32	310.01	251.05	296.26	197.56	263.17	298.11	255.04	233.37	239.62	223.89	297.53	279.39	296.83
ENSRNOG00000007412	9.07	10.27	12.53	9.06	9.66	7.94	10.64	12.79	11.65	11.45	11.5	9.2	9.4	9.8	10.2	5.03	8.21	7.89	8.84	11.07	12.03	10.2	9.11	7.35	12.55	11.58	17.57	10.36	9.37	7.87
ENSRNOG00000014534	0.29	0.13	0.18	0.46	0.33	0.35	0.1	0.31	0.1	0.29	0.38	0.11	0.32	0.4	0.21	0.17	0.03	0.12	0.08	0.09	0.24	0.26	0.09	0.09	0.16	0.46	0.42	0.27	0.29	1.06
ENSRNOG00000037027	0.07	0.03	0.06	0.07	0.02	0.12	0.08	0.14	0.06	0.09	0	0.03	0.1	0.28	0.17	0.14	0.09	0.05	0.04	0.09	0.11	0.02	0.05	0	0.1	0.12	0.02	0.05	0.02	0
ENSRNOG00000058981	0.22	0	0.53	0.21	0.22	0.43	0.51	0	0	0.54	0.47	0	0.47	0.73	0	2.76	0.4	0.86	0.79	0.43	0.19	1.06	0.43	0.22	0.47	0.21	0.22	1.22	0.21	0.46
ENSRNOG00000004092	0	0	0	0	0	0.04	0	0	0	0	0	0	0	0	0	0	0	0	0	0	0	0	0	0	0	0	0	0	0	0
ENSRNOG00000003385	30.72	27.94	30.5	31.01	28.53	29.53	29.53	31.08	26.33	25.47	26.28	26.64	29.06	33.15	29.16	37.78	26.64	25.97	28.47	28.29	24.83	27.52	28.25	33.87	25.9	26.07	26.07	26.31	28.09	25.84
ENSRNOG00000017434	2.02	3.05	1.46	3.3	1.99	2.79	2.13	3.38	2.52	1.55	1.94	2.87	2.06	3.71	3.12	2.39	3.77	3.8	5.53	1.95	3.64	2.41	1.91	3.9	2.72	3.19	1.53	4.21	2.39	3.03
ENSRNOG00000026169	0.65	1.8	0.62	3	1.73	1.98	1.5	2.25	1.91	1.67	1.19	1.79	0.9	3.37	2.53	0.85	1.63	1.46	1.64	0.88	3.58	1.2	2.13	2.02	0.71	2.12	0.73	3.2	1.76	2.06
ENSRNOG00000015090	34.88	32.53	40.35	29.96	26.11	25.02	32.84	41.96	39.88	37.07	34.09	27.82	31.97	29.5	33.77	22.72	27.22	26.8	29.37	32.89	32.19	25.72	25.61	26.42	40.22	37.63	50.75	28.19	26.21	24.28
ENSRNOG00000004263	4.32	4.14	4.17	3.77	3.66	4.1	4.03	4.97	4.51	3.59	3.94	3.62	3.68	4.09	3.44	1.86	3.57	3.11	3.73	4.13	4.55	3.2	2.8	3.6	3.76	4.57	5.26	4.1	4.21	3.22
ENSRNOG00000024128	27.68	28.49	34.68	26.91	22.64	21.49	24.69	31.39	32.44	25.61	28.53	27.19	27.09	27.69	29.34	16.7	24.18	21.87	27.54	32.28	35.12	19.2	18.64	22.08	32.95	33.7	29.21	25.19	23.39	20.33
ENSRNOG00000022146	0.44	0.33	0.82	0.72	0.38	0.22	0.87	1.21	0.79	0.37	0.64	0.46	0.32	0.5	0.13	0.51	0.55	0.22	0.41	0.44	0.13	0.54	0.67	0.82	0.4	0.36	0.84	0.67	0.22	0.78
ENSRNOG00000006583	0.84	0.48	0.85	0.75	1.58	2.71	1.08	2.6	1.05	0.92	1.15	0.9	0.67	2.24	1.9	0.48	0.57	0.78	0.63	1.13	1.76	1.57	0.89	1.84	0.48	0.34	0.38	1.7	1.26	1.31
ENSRNOG00000013972	37.2	38.2	45.96	35.89	31.5	32.6	36.34	45.06	46.97	42.92	45.44	40.02	40.38	32.95	38.88	35.8	35.98	35.39	39.99	42.16	40.61	31.81	33.65	37.97	47.73	45.09	43.5	33.26	32.89	29.18
ENSRNOG00000016677	6.14	7.49	5.58	7.03	6.49	5.87	6.12	7.08	5.55	4.6	5.3	7.16	5.94	6.82	6.88	5.65	6.14	6.48	6.47	6.74	7.9	7.77	7.26	7.93	6.13	6.27	6.29	6.71	7.03	6.23
ENSRNOG00000053513	0	0	0	0	0	0	0	0	0	0	0	0	0	0	0	0	0	0	0	0	0	0	0	0	0	0	0	0	0.32	0
ENSRNOG00000046889	22.29	17.53	27.53	27.23	25.34	25.12	17.89	19.28	15.83	28.61	21.22	24.13	15.53	19.24	13.59	19.92	15.95	23.51	14.87	18.3	15.48	25.69	28.73	30.66	14.88	15.34	14.13	22.39	21.86	28.83
ENSRNOG00000003846	99.45	95.19	85.07	85.6	78.06	80.02	85.69	100.65	86.21	89.12	78.35	81.84	84.08	101.29	100.87	86.46	86.47	92.92	89.95	85.52	86.58	79.38	89.5	89.19	89.7	85.33	93.91	83.5	82.02	77.91
ENSRNOG00000004135	18.83	16.89	14.85	15.28	21.15	17.51	13.76	12.75	9.37	17.06	15.62	15.82	13.29	16.07	9.1	16.6	9.97	13.89	12.55	15.62	8.91	19.03	17.93	16.61	8.88	10.83	13.4	16.65	18.17	16.83
ENSRNOG00000030979	0.06	0	0.07	0	0	0.12	0	0	0.14	0	0.06	0	0.06	0.05	0	0	0	0.06	0.05	0	0.16	0.1	0.12	0.06	0.13	0.06	0	0	0	0
ENSRNOG00000057527	16.21	6.77	103.17	10.81	9.11	30.1	422.63	13.36	13.11	12.19	15.07	5.07	41.91	16.48	21.78	13.27	17.62	15.82	14.84	13.04	13.81	13.38	20.33	11.48	24.86	7.61	12.4	7.46	13	13.61
ENSRNOG00000059463	87.3	86.05	78.7	70.49	65.67	65.5	83.65	86.98	85.78	56.27	75.45	71.33	92.88	94.86	87.83	119.28	87.99	89.08	98.54	94.82	84.03	73.41	71.38	88.94	107.33	87.19	94.25	86.12	78.91	75.95
ENSRNOG00000019295	24.41	24.31	22.1	24.82	21.72	18.97	18.64	21.3	18.77	18.31	20.99	25.12	21.24	24.43	18.46	17.83	23.35	21.93	19.08	24.35	24.54	18.57	19.72	23.81	20.14	23.24	17.03	23.07	25.92	21.9
ENSRNOG00000050636	5.82	7.47	7.25	6.22	5.17	5.67	7.82	6.88	9.44	6.6	6.84	7.21	6.5	5.69	5.64	5.72	7.54	7.39	6.42	4.94	7.7	6.44	5.66	6.36	7.51	6.53	6.47	6.71	6.41	5.86
ENSRNOG00000016526	2.31	1.7	3.24	2.89	2.51	2.29	2.84	2.06	2.14	2.6	2.82	3.7	1.85	2.14	2.14	1.65	4.01	3.28	1.73	2.21	2.5	3.06	2.73	3.55	1.76	2.65	1.83	2.6	2.63	3.24
ENSRNOG00000023112	0	0	0	0	0	0	0	0	0	0	0	0	0	0	0	0	0	0	0	0	0	0.03	0	0	0	0	0	0	0.03	0
ENSRNOG00000019023	15.77	15.74	13.68	15.07	11.22	13.14	13.07	16.96	13.98	14.69	12.18	14.14	12.1	15.27	13.85	23.7	10.5	12.73	15.77	13.93	14.65	13.08	14.12	17.06	14.22	14.47	23.06	15.51	12.53	13.31
ENSRNOG00000013353	3.06	3.4	2.41	3.45	3.63	3.44	2.89	2.93	2.37	2.74	3.41	3.18	2.99	3.35	3.3	2.68	3.05	3.2	2.92	2.67	3.35	3.13	2.61	2.58	2.3	3.01	2.17	3.45	3.98	4.04
ENSRNOG00000000763	11.12	13.22	10.33	14.39	13.73	11.01	9.76	15.58	12.07	19.83	11.2	11.03	8.36	8.84	7.82	6.61	11.08	13.34	7.57	6.95	7.58	12.76	10.11	7.6	8.88	11.14	23.13	17.55	12.5	10.21
ENSRNOG00000004659	40.17	45.99	29.7	31.39	25.16	37.12	29.05	56.39	29.33	34.59	28.2	29.36	30.18	35.49	53.09	134.57	25.22	61.5	35.1	26.37	26.05	38.29	40.17	57.49	27.59	29.93	35.08	41.3	29.47	33.58
ENSRNOG00000042327	0.03	0.04	0	0.02	0.09	0.02	0	0.1	0.02	0	0.02	0	0	0.01	0.03	0	0	0	0.03	0.1	0.05	0.01	0.03	0	0.04	0.02	0.05	0.02	0.03	0
ENSRNOG00000010940	9.85	10.01	7.91	9.22	8.92	9.42	8.97	10.59	9.48	8.03	8.11	11.16	7.96	10.54	10.17	6.45	13.87	10.28	8.16	8.62	10.41	11.44	10.45	10.58	6.68	9.56	6.09	7.98	9.34	10.35
ENSRNOG00000036687	44.27	45.61	39.43	36.48	31.42	31.09	37.12	41.71	36.1	41.03	35.73	35.36	36.42	40.46	43.66	51.97	37.48	39.81	42.76	40.1	38.5	31.73	33.38	36.34	44.73	38.41	57.83	36.9	33.59	33.23
ENSRNOG00000052264	0.28	0.27	0.12	0.12	0.51	0.68	0.23	0.17	0.05	0.11	0.13	0.32	0.33	0.16	0.19	0.25	0.12	0.25	0.2	0.17	0.12	0.55	0.23	0.22	0.09	0.07	0.06	0.2	0.57	0.78
ENSRNOG00000017841	24.56	28.39	25.86	22.28	22.31	19.89	23.67	27.86	24.72	31.64	25.76	25.2	24.3	24.93	24.51	22.6	23.31	21.99	27.45	26.18	27.22	24.84	22.62	24.71	24.12	24.54	39.26	24.36	20.47	22.45
ENSRNOG00000014664	5.31	5.35	4.17	4.98	4.3	5.38	4.84	5.31	4.83	4.31	4.42	5.41	3.87	4.77	4.86	4.85	4.78	4.81	4.59	3.83	5.22	4.61	4.76	4.7	4.49	4.62	4.65	5.5	5.05	4.52
ENSRNOG00000008305	4.79	3.74	4.54	5.38	4.87	5.24	3.28	4.83	3.33	3.89	4	4.76	3.54	4.33	4.08	3.69	5.43	5.54	3.58	4.02	3.92	6.69	6.45	8.97	3.06	4.61	3.02	5.17	4.99	5.07
ENSRNOG00000008744	10.81	10.18	7.95	8.99	15.94	15.29	8.49	9.1	5.86	6.62	5.72	9.61	7.26	6.48	6.37	12.2	3.79	7.65	6.73	7.33	5.66	17.7	12.77	12.64	3.79	4.61	5.4	11.21	14.68	12.24
ENSRNOG00000002826	0.47	0.46	0.57	1.03	0.73	0.68	0.44	0.46	0.49	0.86	0.71	0.97	0.42	0.48	0.36	0.98	1.26	1.45	0.44	0.56	0.59	1.78	1.26	2.27	0.46	0.6	0.4	0.83	0.96	1.04
ENSRNOG00000057601	38.68	28.09	31.96	25.73	35.85	29.97	33.93	22.78	22.56	41.73	35.98	33.65	31.36	25.09	32.46	71.3	46.72	48.81	35.08	42.64	37.47	33.72	58.09	50.77	25.44	30.29	28.58	28.68	28.15	40.21
ENSRNOG00000003786	21.98	15.12	18.23	20.47	25.52	19.89	15.15	12.54	13.08	15.33	16.62	14.93	9.51	14.67	12.58	15.01	9.94	14.49	8.82	14.65	9.08	15.9	16.42	16.07	9.59	11.51	11.41	19.79	18.89	15.06
ENSRNOG00000021891	13.26	11.65	11.6	10.54	8.54	8.51	13.88	13.93	16.64	11.95	14.02	12.81	14.84	11.01	14.57	8.24	9.37	10.02	15.94	14.33	17.66	9.04	10.67	10.62	19.45	16.56	16.64	10.37	9.15	9.15
ENSRNOG00000008300	5.53	4.35	5.83	5.17	4.27	3.89	4.68	3.88	5.52	4.67	5.24	4.2	3.31	4.55	3.73	2.29	2.86	3.2	2.75	3.17	4.02	3.67	4.53	4.14	4.45	5.04	3.59	4.12	4.15	3.6
ENSRNOG00000001177	17.62	16.01	26.81	17.05	14.12	12.49	21.29	23.71	25.94	20.78	19.8	15.79	20.34	19.25	21.61	7.14	17.11	12.24	17.03	27.6	26.77	11.54	12.82	14.46	26.33	24.77	27.39	14.89	15.62	12.97
ENSRNOG00000022800	11.28	12.77	9.4	9.91	10.83	11.04	9.48	12.35	7.63	12.83	7.91	9.62	10.74	11.98	11.18	12.97	11.52	10.02	10.89	10.64	9.34	10.76	9.3	8.68	8.84	9.11	20.31	13.61	11.96	17.26
ENSRNOG00000031959	0	0	0	0	0	0	0	0	0.07	0.08	0	0	0	0	0	0	0	0	0	0	0	0	0	0	0	0	0	0	0	0
ENSRNOG00000013321	2.09	2.98	1.62	3.06	2.74	3.37	2.28	2.83	1.78	1.74	1.78	1.76	1.43	1.97	1.85	1.72	1.38	2.12	1.36	1.26	1.42	3.23	2.16	1.94	1.05	1.32	1.68	3.15	3.9	2.7
[truncated: 19,203 more rows]
