# Supplementary material for: Effect of emodin on long non‐coding RNA‐mRNA networks in rats with severe acute pancreatitis‐induced acute lung injury
Source: J Cell Mol Med. 2021 Jan 12;25(4):1851–66. doi: 10.1111/jcmm.15525 (PMC7882958; doi:10.1111/jcmm.15525)
Supplement: Supplementary file 2 — Table S4 [file JCMM-25-1851-s002.xlsx]

## Sheet: expressed_lncRNA_FPKM
										Table S4. Expression level of all LncRNA genes (FPKM)
Gene	Sham_6h_1	Sham_6h_2	Sham_6h_3	Sham_24h_1	Sham_24h_2	Sham_24h_3	Con_6h_1	Con_6h_2	Con_6h_3	Con_24h_1	Con_24h_2	Con_24h_3	SAP_6h_1	SAP_6h_2	SAP_6h_3	SAP_24h_1	SAP_24h_2	SAP_24h_3	Dex_6h_1	Dex_6h_2	Dex_6h_3	Dex_24h_1	Dex_24h_2	Dex_24h_3	Emo_6h_1	Emo_6h_2	Emo_6h_3	Emo_24h_1	Emo_24h_2	Emo_24h_3	Symbol	Chr	GeneType	Descript
XLOC_010063	2230.84	1135.57	2615.28	2143.86	1390.99	3112.12	5461.09	1372.09	3273.47	657.64	1393.18	956.47	1503.63	2081.71	3340.95	2237.35	3031.86	1560.31	1359.57	1067.26	1715.89	1436.58	1552.24	1623.12	2654.92	1117.13	947.82	1582.2	1717.03	1293.83	XLOC_010063		lincRNA	novel
XLOC_024616	313.76	406.64	448.56	383.92	383.77	333.13	294.46	386.16	310.1	423.28	362.9	339.91	417.34	425.48	256.82	294.63	316.19	293.11	377.56	379.21	334.57	357.95	311.77	336.32	349.06	302.45	384.08	381.54	380.05	288.3	XLOC_024616		intronic	novel
XLOC_005046	149.73	142.62	104.35	136.4	131.87	96.02	117.61	109.29	157.94	209.82	181.2	128.92	197.49	138.45	132.03	158.55	150.12	137.16	265.17	156.88	181.35	234.82	252.58	233.08	189.29	136.78	198.86	147.72	130.12	163.32	XLOC_005046		intronic	novel
ENSRNOG00000059292	43.7	34.3	46.67	56.83	39.06	57.2	47.56	38.33	31.35	33.11	44.27	52	35.53	40.75	57.49	33.1	42.13	45.08	16.77	26.68	20	38	40.45	38.98	29.73	38.03	30.1	52.31	51.32	39.97	AABR07064373.1	6	lincRNA	--
XLOC_005622	56.94	57.03	43.93	49.43	47.56	45.32	29.24	40.36	28.36	35.68	33.11	37.45	35.21	53.48	23.78	41.11	30.66	38.49	29.88	35.69	25.51	38.85	39.68	46.31	26.52	29.66	28.64	51.17	46.8	44.46	XLOC_005622		intronic	novel
ENSRNOG00000051160	42.95	36.46	41.94	26.27	25.63	34.63	36.96	32.45	43.16	37.24	36.48	27.47	47.91	47.58	58.21	32.86	31.03	39.46	30.07	40.47	23.1	16.59	16.79	14.54	60.25	51.13	43.68	34.4	31.79	30.06	Fendrr	19	lincRNA	--
ENSRNOG00000058261	0.54	3.38	33.01	12.17	1.28	13.27	4.36	4.47	1.08	1.29	2.37	0.42	11.35	1.43	2.61	0.61	5.32	1.97	4.79	2.85	9.03	1.35	0.04	1.25	0.89	9.21	2.09	2.62	1.18	2.6	AABR07051646.1	3	lincRNA	--
ENSRNOG00000048148	15.68	8.92	30.84	18.63	12.64	14.3	19.76	13.52	20.04	20.68	20.06	14.83	7.64	8.09	10.52	6.27	4.27	5.96	3.5	7.55	3.69	3.94	7.47	8.09	12.84	14.19	9.13	12.87	17.39	8.42	Rn60_7_1164.1	7	lincRNA	--
ENSRNOG00000052945	11.68	15.16	22.66	17.87	11.53	11	14.19	17.8	17.49	12.52	17.11	15.78	12.95	15.3	14.1	7.8	14.34	9.33	10.58	14.36	18.51	9.51	10.41	9.73	16.91	18.03	14.38	16.77	14.55	11.91	AABR07002969.1	1	lincRNA	--
ENSRNOG00000053070	32.02	30.97	21.94	29.8	33.21	31.17	24.55	29.32	22.24	27.84	20.87	24.07	23.35	33.94	29.94	44.87	22.08	28.15	25.4	21.14	19.8	36.37	32.55	35.08	19.97	21.07	22.73	30.6	36.7	33.17	AABR07053749.1	3	lincRNA	--
XLOC_018894	26.65	16.86	21.62	15.04	21.46	18.07	19.74	16.77	25.3	25.4	23.65	14.4	24.39	18.16	21.18	29.49	14.07	21.26	25.87	28.92	20.22	23.54	25.74	20.77	23.83	19.47	25.82	14.05	15.68	21.68	XLOC_018894		intronic	novel
ENSRNOG00000054031	18.24	16.47	20.92	13.76	19.22	12.15	20.57	22.66	18.92	15.34	16.39	17.9	19.72	19.48	17.73	15.56	18.33	12.76	24.63	21.37	21.07	25.07	17.92	16.36	18.78	15.53	36.44	13.57	12.96	12.87	LOC102549726	20	lincRNA	uncharacterized LOC102549726
XLOC_000979	10.01	14.2	17.74	10.02	7.96	9.75	14.94	19.6	18.77	10.44	13.44	12.51	17.29	15.98	17.84	7.3	12.85	12.34	15.97	17.62	17.81	11.84	9.94	12.21	22.66	10.77	17.31	13.02	12.62	9.54	XLOC_000979		lincRNA	novel
ENSRNOG00000057291	28.7	28.74	17.43	19.31	43.57	62.19	18.13	23.08	17.29	28.71	16.41	34.08	30	20.06	15.46	42.33	14.21	24.45	22.69	23.44	16.74	50.65	37.81	23.23	13.66	17.55	23.41	28.14	51.72	79.02	AABR07019088.1	15	lincRNA	--
ENSRNOG00000049537	18.72	15.56	16.73	22.2	21.07	19.48	16.83	14.38	14.79	16.46	18.09	19.49	12.88	13.51	13.89	10.85	16.49	18.94	13.84	14.56	17.57	18.28	21.89	23.97	11.23	12.94	11.45	19.57	21.02	19.44	Rn60_13_0828.1	13	lincRNA	--
XLOC_025855	15.29	15.19	16.63	12.65	15.02	13.17	12.47	11.26	7.43	16.07	15.7	13.81	14.35	12.91	10.67	20.69	12.02	10.19	13.61	15.62	11.61	11.72	13.73	13.98	12.89	11.75	9.97	13.51	14.77	13.74	XLOC_025855		lincRNA	novel
XLOC_014573	11.97	11.65	16.11	13.04	15.18	11.83	11.43	13.86	11.37	19.68	12.47	11.96	12.96	12.92	9.95	12.9	11.29	12.77	13.05	14.43	11.29	13.15	13.52	10.16	11.99	11.39	12.24	11.52	11.47	10.13	XLOC_014573		lincRNA	novel
ENSRNOG00000051300	27.65	23.89	14.44	24.41	26.27	25.94	19.92	22.43	17.21	18.19	15.37	16.06	16.07	18.72	14.81	32.23	18.68	30.28	17.07	15.79	12.96	32.13	28.83	24.76	12.72	14.7	16.8	23.93	25.6	30.12	Rn60_X_0746.3	X	lincRNA	--
XLOC_000660	9.95	9.1	14	9.95	10.32	8.19	10.34	11.67	9.45	10.87	11.51	9.76	9.17	8.66	8.36	6.45	7.46	7.2	7.18	9.4	8.76	7.3	8.6	7.12	8.74	9.49	8.36	9.52	8.83	8.19	XLOC_000660		lincRNA	novel
ENSRNOG00000051304	14.23	12.22	13.13	8.97	10.43	10.64	11.85	9.36	10.77	15.02	8.93	10.93	9.91	9.45	8.93	10.48	7.59	12.78	7.32	9.8	9.37	10.15	15.39	11.51	9.19	9.54	10.72	10.6	10.05	10.48	Rn60_1_1362.2	1	lincRNA	--
ENSRNOG00000060927	14.09	11.6	12.65	13.18	13.66	13.04	9.25	10.8	6.27	12.48	9.14	9.01	11.7	12.53	8.16	11.89	9.39	10.88	10.82	9.49	6.08	13.13	12.56	10.62	5.16	5.43	5.72	12.12	12.67	12.5	AABR07057683.1	7	lincRNA	--
ENSRNOG00000053113	13.81	10.47	12.38	21.43	16.45	12.23	14.11	7.92	16.29	12.63	10.53	11.05	6.09	9.45	6.69	10.18	6.46	10.68	6.67	4.97	4.96	22.37	23.08	12.91	5.99	8.29	8.48	15.25	12.77	10.23	Rn60_1_0435.2	1	lincRNA	--
XLOC_022256	10.38	7.68	11.97	7.51	6.86	6.89	9.56	11.54	11.58	6.31	9.2	10.51	8.18	7.6	11.87	3.73	8.23	6.06	8.07	9.11	11.19	5.86	7.1	8.77	9.05	10.97	10.25	6.44	6.82	5.79	XLOC_022256		lincRNA	novel
ENSRNOG00000059613	2.09	2.04	11.34	0.7	10.32	1.14	14.47	34.79	6.82	1.88	1.71	3.88	5.9	18.42	12.6	0.99	3.01	10.85	6.94	2.65	8.76	0.94	3.4	2.76	2.4	8.53	1.86	8.71	5.96	3.61	AABR07065780.1	6	lincRNA	--
XLOC_014308	18.62	18.75	11.16	17.81	21.35	21.83	14.46	14.96	12.64	11.93	13.18	19.16	12.53	15.53	14.29	25.17	19.01	22.56	15.56	15.47	15.14	25.03	24.22	22.37	10.97	11.32	14.25	19.76	19.9	17.85	XLOC_014308		intronic	novel
ENSRNOG00000052078	10.43	8.87	10.96	10.11	8.62	9.43	7.52	8.81	7.98	16.68	12.71	8.57	15.83	17.03	12.18	13.43	7.5	5.17	12.78	13.9	11.52	8.62	9.91	8.23	11.58	11.14	6.38	8.21	8.43	10.74	AABR07012774.1	2	lincRNA	--
XLOC_001939	16.8	12.95	10.88	15.98	16.41	11.45	12.55	12.08	13.91	10.9	12.89	13.08	10.98	12.91	12.91	9.55	13.34	11.37	9.62	12.11	12.97	11.65	14.02	11.18	11.91	12.51	8.2	10.9	13.76	11.54	XLOC_001939		lincRNA	novel
XLOC_013421	5.66	5.63	10.64	6.38	7.44	6.27	8.08	6.82	7.09	7.59	8.82	7.49	6.55	6.44	7.27	3.81	6.9	5.9	5.57	7.51	6.5	5.72	8.43	5.34	7.33	7.93	5.63	5.58	7.05	6.16	XLOC_013421		lincRNA	novel
XLOC_030635	18.49	12.56	10.63	13.1	15.44	13.26	13.12	15.05	15.12	11.8	14.8	12.14	20.01	22.99	23.24	17.31	10.42	14.25	9.92	15.11	12.36	7.64	13.96	7.74	23.17	22.92	6.93	14.96	12.54	16.07	XLOC_030635		lincRNA	novel
XLOC_029018	9.61	9.79	10.25	8.38	6.77	7.67	9.69	9.78	7.34	9.12	9	8.31	5.27	5.07	5.19	5.87	5.93	6.68	4.74	4.96	3.52	4.9	6.68	6.74	4.25	4.5	4.5	6.97	6.37	5.89	XLOC_029018		intronic	novel
XLOC_032973	5.52	6.24	10.25	5.83	9.35	10.56	6.55	4.83	6.32	11.63	13.9	13.34	7.12	2.8	5.39	6.84	6.48	6.18	5.41	6.63	5.58	3.43	10.33	7.03	4.2	1.34	1.18	7.8	7.67	9.27	XLOC_032973		lincRNA	novel
ENSRNOG00000052940	4.6	2.19	10.23	4.29	4.79	2.32	4.74	6.77	3.53	4.06	2.15	0.76	2.47	2.72	3.14	2.6	2.83	1.15	1.55	4.24	3.21	4.1	3.08	2.9	1.99	2.43	1.65	3.4	2.5	5	AABR07030791.1	10	lincRNA	--
XLOC_020335	13.9	9.47	9.87	7.65	9.95	8.15	9.36	8.22	12.59	5.34	10.11	10.14	15.66	8.92	11.61	5.15	9.42	11.21	16.64	13.71	19.35	10.08	11.66	12.94	16.21	14.88	11.61	8.39	7.07	8.48	XLOC_020335		lincRNA	novel
XLOC_014387	9.75	12.44	9.86	11.11	9.41	8.88	10.27	12.98	11.75	10.89	10.29	10.32	11.35	12.25	11.24	9.4	13.17	10.79	12.28	12.52	13.12	9.35	10.56	12.03	12.23	13.75	15.04	11.05	12.19	9.65	XLOC_014387		lincRNA	novel
ENSRNOG00000057526	2.67	5.17	9.44	16.2	12.88	19.88	12.46	157.39	4.39	3.97	20.75	5.14	7.79	14.18	18.89	4.47	0.42	0.52	17.01	7.19	9.26	4.09	3.99	3.94	12.04	22.36	11.4	9.05	5.64	25.09	AABR07051642.1	3	lincRNA	--
XLOC_027685	8.77	8.29	8.72	5.94	6.22	6.8	5.25	6.55	6.46	6.34	5.2	6.36	6.47	6.89	5.71	6.69	5.75	5.93	6.12	6.84	5.16	4.83	5.2	4.97	7.32	6.82	6.18	4.9	4.28	5.69	XLOC_027685		antisense	novel
XLOC_011288	10.29	10.9	8.63	8.49	10.81	9.44	9.28	11.71	12.09	10.84	10.76	10.26	12.49	9.71	10.78	9	9.6	10.18	11.07	10.77	9.81	11.1	10.91	9.39	9.32	11.3	8.46	9.36	9.1	11.16	XLOC_011288		antisense	novel
ENSRNOG00000052902	8.46	16.43	8.33	12.96	7.56	12.75	10.97	12.3	16.7	21.48	11.94	14.42	12.51	7.73	11.04	17.4	22.27	20.33	14.56	8.6	12.13	10.3	12.32	11.98	10.79	14.54	11.19	14.69	12.43	9.99	AABR07030598.1	10	lincRNA	--
XLOC_033420	14.29	13.83	8.12	12.06	13.71	14.31	13.38	13.2	12	14.79	12.68	11.83	12.74	9.93	10.85	20.48	12.77	13.87	15.15	10.37	12.18	13.3	14.24	13.11	11.51	11.15	11.99	13.29	13.34	14.87	XLOC_033420		lincRNA	novel
ENSRNOG00000054935	2.67	1.29	7.12	8.92	5.91	5.05	2.55	1.66	2.08	7.21	10.06	3.63	4.29	1.19	1.49	1	2.8	2.64	5.89	6.67	4.76	1.16	3.14	2.46	4.09	2.17	2.17	4.62	6.26	3.99	Rn60_7_1408.2	7	lincRNA	--
XLOC_009899	10.39	7.3	7.02	7.33	9.21	5.46	8.06	7.71	9.09	7.15	9.25	6.36	8.23	8.93	7.74	5.11	5.53	6.63	9.73	8.79	8.69	5.41	7.33	6.27	9.15	9.11	6.68	7.74	6.73	6.68	XLOC_009899		lincRNA	novel
ENSRNOG00000052122	10.88	9.46	6.95	9.37	8.42	10.03	7.26	8.62	8.51	11.67	8.71	8.45	7.87	5.91	5.08	12.97	8.41	10.71	5.23	4.97	7.21	9.53	10.86	12.22	3.72	8.16	6.73	9.05	6.59	11.45	Rn60_20_0056.5	20	lincRNA	--
XLOC_004463	4.91	4.69	6.56	5.44	7.27	5.12	4.42	3.24	4.71	5.75	5.73	6.47	2.75	2.86	2.15	2.7	4.16	3.57	2.36	4.4	4.15	6.13	8.82	5.67	2.96	3.72	3.59	4.37	5.43	5.95	XLOC_004463		antisense	novel
XLOC_032454	2.52	5.07	6.55	4.13	3.44	3.65	3.12	5.32	5.7	2.39	4.86	4.33	4.96	4.32	4.25	2.37	4.48	3.04	4.44	5.19	5.77	3.63	2.86	3.76	5.13	6.76	5.11	3.47	4.13	3.22	XLOC_032454		intronic	novel
XLOC_028674	5.81	5.22	6.51	4.82	5.21	4.22	5.6	5.81	6.78	5.99	5.84	5.6	5.33	4.44	4.64	4.55	5.08	4.64	5.16	5.95	5.9	4.16	5.05	4.48	6.84	6.05	5.92	4.69	4.63	4.91	XLOC_028674		antisense	novel
ENSRNOG00000061347	7.56	8.42	6.49	4.45	4.55	5.72	5.99	6.85	7.42	4.79	5.55	5.64	6.03	6.09	6.25	13.75	7.86	9.96	7.95	6.79	5.44	8.34	6.74	7.34	6.4	5.06	6.66	6.13	5.86	6.23	AABR07054490.1	3	lincRNA	--
XLOC_003537	17.86	7.28	6.49	5.05	11.7	34.5	2.74	6.34	4.19	16.56	4.26	12.86	10.3	1.21	1.64	12.43	1.11	2.55	6.77	2	0.53	17.58	4.04	5.77	0.72	0.56	2.37	5.33	13.18	25.32	XLOC_003537		lincRNA	novel
ENSRNOG00000051039	9.84	9.93	6.49	12.29	14.12	13.26	7.97	9.09	6.99	8.51	9.02	9.58	8.75	10.08	6.16	11.13	8.31	11.09	9.11	7.69	8.48	16.09	13.58	11.72	6.69	6.27	7.25	14.4	14.68	12.73	Rn60_1_1359.1	1	lincRNA	--
ENSRNOG00000051612	1.5	1.94	6.42	1.48	15.12	1.85	12.07	1.08	1.14	13.3	13.47	2.27	27.43	1.94	1.51	16.35	1.78	1.76	3.16	37.82	16.3	1.57	10.82	20.1	2.37	1.48	13.05	9.01	5	9.46	AABR07044570.1	20	lincRNA	--
XLOC_020410	4.57	4.18	6.31	4.32	5.79	4.21	3.06	3.52	3.12	4.37	3.74	3.7	3.53	4.09	3.07	2.03	2.58	3.14	3.13	4.55	3.52	4.08	3.74	3.26	2.75	3.77	2.9	3.5	4.05	5.66	XLOC_020410		intronic	novel
XLOC_014594	6.72	5.81	6.17	7.26	7.47	7.7	5.79	6.79	5.35	6.69	5.61	5.65	4.65	7.1	6.24	6.73	7.25	7.07	7.16	6.65	5.91	8.49	7.19	7.37	5.15	6.47	5.43	7.27	7.8	6.48	XLOC_014594		intronic	novel
XLOC_011439	7.46	6.72	5.85	6.38	7.11	6.13	7.73	5.57	7.43	7.06	7.08	5.74	5.41	5.02	4.84	4.33	6.52	5.49	6.23	5.68	6.36	5.93	7.62	5.27	4.88	5.1	4.22	5.32	6.31	7.26	XLOC_011439		lincRNA	novel
XLOC_004925	4.84	4.66	5.51	7.88	5.13	4.93	6.35	3.72	7.36	6.89	7.29	7.09	4.56	4.1	4.33	2.68	5.82	6.24	5.65	5.36	7.02	8.02	6.93	7.2	5.62	6.32	3.26	8.1	6.95	5.37	XLOC_004925		intronic	novel
XLOC_018777	6.45	5.31	5.5	7.9	6.57	6.25	8.92	5.94	7.03	6.9	6.16	6.23	3.87	5.38	5.81	5.85	6.99	5.6	2.93	2.64	3.11	3.84	3.9	3.93	3.88	5.11	3.31	6.43	5.03	4.57	XLOC_018777		lincRNA	novel
ENSRNOG00000056359	3.09	4.32	5.36	7.32	4.25	6.54	5.01	2.7	4.28	3.72	4.16	5.23	3.39	4.33	4.57	7.17	6.99	7.11	2.61	4.86	3.17	2.17	2.03	1.16	2.16	4	8.01	6.44	6.28	3.22	AABR07035722.1	12	lincRNA	--
XLOC_014678	5.94	6.78	5.35	7.11	5.95	6.23	7.74	8.19	5.93	5.75	5.62	5.14	6.71	6.83	7.09	6.13	7.45	6.4	6.37	6.61	6.3	5.67	6.23	6.27	5.8	6.6	5.25	7.54	7.47	6.47	XLOC_014678		intronic	novel
ENSRNOG00000056040	3.69	3.55	5.33	4.73	6.16	3.46	3.79	5.04	4.87	4.4	5.31	4.34	3.81	4.54	4.39	2.22	3.32	4.48	3.37	6.06	3.84	4.96	4.1	3.19	6.08	5.1	4.69	3.79	5.13	3.84	AABR07045680.1	20	lincRNA	--
XLOC_006934	4.54	5.41	5.28	4.47	3.63	4.87	5.91	3.77	3.51	8.05	2.76	5.33	3.46	4.97	6.55	4.4	6.83	8.33	3.18	4.16	3.73	3.81	4.3	4.66	5.42	3.57	4.25	6.52	3.59	4.24	XLOC_006934		lincRNA	novel
ENSRNOG00000057352	4.08	3.8	5.27	5.91	5.92	6.15	4.61	4.46	5.91	7.88	5.6	4.92	2.98	4.04	3.27	3.4	4.36	5.05	2.79	3.9	3.48	4.64	5.35	4.9	3.93	5.05	3.34	6.12	5.68	6.71	AABR07054593.1	3	lincRNA	--
ENSRNOG00000059467	7.22	7.19	5.26	7.02	8.44	7.1	5.37	5.06	5.51	4.69	4.72	5.76	5.99	7.43	6.37	7.35	8.44	8.48	6.92	6.93	6.45	10.11	9.58	9.8	5.27	6.03	5.19	7.54	8.06	7.67	AABR07033564.1	11	lincRNA	--
XLOC_016819	3.41	3.17	5.25	3.94	4.78	4.73	4.38	4.59	4.26	4.22	2.9	4.01	3.57	6.23	3.35	3.54	3.9	3.91	3.53	4.6	4.95	7.56	5.1	14.25	2.49	4.04	2.59	5.85	4.42	5.76	XLOC_016819		lincRNA	novel
ENSRNOG00000051135	6.57	6.96	5.25	9.67	10.09	11.99	6.15	5.59	4.5	4.88	5.8	7.28	4.4	5.74	5.12	7.79	6.34	7.88	5.31	5.23	4.79	11.84	9.41	9.68	3.64	4.67	3.93	10.76	11.76	8.52	Rn60_14_0846.1	14	lincRNA	--
ENSRNOG00000057903	8.81	7.17	5.24	11.36	10.68	10.44	7.39	6.2	7.11	6.5	6.87	8.51	3.93	5.19	5.94	5.81	7.85	8.92	3.44	3.06	4.23	10.97	10	11.24	4.03	6.04	4.16	11.06	13.28	8.38	AC108574.2	11	lincRNA	--
ENSRNOG00000051461	6.28	5.84	5.18	4.05	3.79	4.5	4.56	7.37	6.41	4.34	4.64	5.87	4.61	5.41	5.75	4.68	5.56	5.81	6.04	4.29	5.95	4.29	4.43	5.57	6.17	6.25	6.18	5.87	4.41	4.16	AABR07043829.2	19	lincRNA	--
XLOC_031369	2.77	2.79	5.12	2.71	2.37	1.93	3.22	3	4.99	3.05	3.02	5.3	3.04	2.19	2.6	1.76	2.62	1.97	3.34	4.15	4.13	2.58	2.5	2.55	4.33	3.32	4.94	2.83	1.81	2.38	XLOC_031369		intronic	novel
XLOC_018331	9.67	5.24	5.1	5.38	9.08	4.32	6.6	5.52	4.61	5.93	6.93	3.68	3.94	3.51	2.67	1.8	1.95	2.81	2.05	3.96	3.22	1.43	2.11	2.04	4.22	4.36	4.31	2.59	2.44	2.29	XLOC_018331		lincRNA	novel
XLOC_005948	2.01	6.23	4.91	13.71	12.23	13.01	14.68	12.65	8.58	12.48	6.12	8.56	8.68	30.41	21.54	28.02	5.74	5.26	18.16	12.61	17.26	2.55	8.3	10.48	15.85	11.11	15.14	13.54	7.84	10	XLOC_005948		intronic	novel
ENSRNOG00000055767	2.78	3.59	4.85	1.83	2.67	2.88	2.6	4.32	2.37	4.34	3.98	1.7	5.65	3.7	3.62	3.11	1.56	2.24	3.74	3.28	2.74	3.06	1.95	1.95	3.83	3.42	5.26	1.75	2.04	2.75	AABR07051666.1	3	lincRNA	--
XLOC_006337	6.28	9.09	4.83	5.33	5.82	5.46	5.72	4.29	9.31	7.66	5.82	5.65	2.55	2.53	2.15	3.09	2.12	2.42	6.11	2.1	2.43	2.38	2.51	2.74	2.84	2.1	2.09	3.15	3.03	2.83	XLOC_006337		lincRNA	novel
ENSRNOG00000058118	0.16	0.24	4.8	0.61	1.29	0.46	1.66	0.85	0.62	0.13	0.45	0.2	0.79	5.48	2.82	1.18	0.05	0.31	0.43	0.21	2.25	0.08	5.29	0.21	1.96	0.87	0.91	0.71	1.08	0.11	AABR07065889.2	6	lincRNA	--
ENSRNOG00000048850	4.96	1.9	4.8	4.92	2.95	0.68	3.84	3.25	4.84	3.9	3.77	1.61	3.8	4.29	4.9	1.35	3.63	2.13	1.86	3.12	2.1	1.34	0.45	1.2	5.65	4.41	8.33	1.75	1.82	1.24	LOC300024	7	lincRNA	similar to Ly6-B antigen gene
ENSRNOG00000051989	5.29	4.46	4.66	4.2	5.33	5.3	3.92	3.94	3.49	5.01	4.31	4.04	3.64	4.99	3.57	5.63	3.53	4.03	4.49	3.62	3.4	4.95	5.08	4.65	3.32	3.54	5.35	4.6	4.24	5.96	AABR07069227.1	8	lincRNA	--
ENSRNOG00000057161	9.45	1.05	4.62	2.58	3.81	4.5	6.16	1.7	1.02	0.49	1.78	2.23	0.92	3.66	2.08	0.91	3.07	3.07	0.54	0.85	2.26	2.1	1.72	0.8	0.5	2.71	0.41	5.22	7.4	1.62	AABR07027407.1	17	lincRNA	--
XLOC_014604	6.46	6.1	4.52	9.24	9.12	8.48	5.94	6.74	5.51	4.82	5.7	6.64	5.43	5.91	5.29	8.52	7.99	7.23	6.17	5	5.75	8.52	7.45	8.51	4.88	5.67	5.26	9.13	9.19	6.98	XLOC_014604		intronic	novel
ENSRNOG00000054709	4.47	4.6	4.4	2.81	3.33	3.88	4.4	3.48	5.15	3.1	4.64	3.85	2.55	3.28	2.99	1.66	1.45	2.53	2.68	3.24	3.2	3.85	3.29	2.42	5.01	4.05	2.68	4.33	3.71	2.77	AABR07061382.2	4	lincRNA	--
XLOC_028026	2.2	1.56	4.39	2.52	3.17	2.25	2.7	2.57	3.4	2.63	4.78	3.26	2.19	2.41	2.09	0.81	2.46	2.4	1.5	2.38	2.49	1.74	2.05	1.9	2.47	3.01	1.29	2.65	2.91	2.31	XLOC_028026		intronic	novel
XLOC_022219	2.44	4.03	4.27	4.24	3.95	3.49	2.96	7.68	5.36	4.95	4.62	4.2	1.95	2.96	2.53	2.11	3.95	3.07	2.43	1.64	3.51	4.43	3.58	3.11	1.79	3.72	1.15	4.93	4.55	5.82	XLOC_022219		antisense	novel
XLOC_026725	4.81	4.79	4.17	4.87	4.89	4.82	4.04	4.12	4.55	3.99	4.75	4.67	4.05	4.12	4.06	4.76	4.48	4.5	4.76	4.14	3.88	5.35	4.75	4.45	3.75	4.4	2.98	5.57	4.96	4.66	XLOC_026725		intronic	novel
ENSRNOG00000055745	2.12	3.06	4.14	3.44	2.18	2.55	3.1	4.17	3.61	1.8	3.76	3.73	2.57	3.06	4.04	2.19	4.04	2.79	2.8	2.34	3.81	2.62	1.77	3.35	3.87	4.79	3.55	4.25	3.24	2.38	AABR07043748.2	19	lincRNA	--
ENSRNOG00000061272	4.75	4.88	4	5.96	6.09	5.22	3.6	4.07	2.93	4.47	4.32	3.98	3.39	4.78	3.09	3.36	3.98	3.91	4.08	3.06	3.37	4.46	4.27	4.29	2.81	3.41	3.47	5.44	5.99	4.86	AABR07011996.1	2	lincRNA	--
ENSRNOG00000059883	6.54	6.88	3.98	8.11	7.71	7.65	4.63	5.08	4.29	4.98	3.98	4.61	5.54	7.93	5.27	13.49	6.29	7.85	5.57	4.68	4.63	7.97	6.83	7.79	3.63	3.92	4.45	7.92	7.87	6.76	AABR07052758.1	3	lincRNA	--
ENSRNOG00000058036	3.72	3.43	3.9	3.6	3.52	3.25	4.32	4.43	5.25	5.64	4.6	2.53	3.22	2.62	2.01	2.7	1.21	1.92	3.63	2.77	1.41	2	2.49	1.58	2.83	2.75	2.43	1.43	1.69	2.93	AABR07056465.1	7	lincRNA	--
XLOC_007758	4.88	4.39	3.89	4.9	3.97	5.33	3.54	4.34	2.3	2.58	2.77	2.77	2.58	4.85	3.25	5.75	3.49	5.17	3.7	3.15	2.8	5.44	5.22	4.44	2.28	4.29	3.56	5.12	5.77	4.81	XLOC_007758		intronic	novel
XLOC_026392	5.05	3.74	3.8	4.58	4.74	4.62	4.21	3.3	4.68	4.49	5.3	4.78	3.1	3.6	3.58	4.77	3.66	4.03	3	2.32	2.86	4.16	3.57	3.95	3.66	3.83	2.86	4.69	4.83	3.81	XLOC_026392		lincRNA	novel
XLOC_030559	4.16	5.79	3.78	4.49	4.5	3.02	4.2	2.91	4.81	3.7	2.78	3.76	1.5	2.57	1.93	4.56	3.46	4.01	4.27	1.98	2.95	6.48	6.75	5.24	1.68	1.55	4.66	5.87	4.42	4.86	XLOC_030559		intronic	novel
ENSRNOG00000054855	4.54	4.53	3.69	4.86	3.79	4.52	4.66	4.83	3.08	5.13	3.83	4.16	4.16	5.24	4.39	3.83	4.34	3.91	5.06	4.38	4.81	5.19	4.6	5.51	4.49	4.56	4.3	4.66	5.38	4.92	AABR07014855.1	14	lincRNA	--
ENSRNOG00000051216	10.28	10.47	3.67	8.74	12.42	27.09	3.85	4.8	2.31	1.44	2.36	4.34	10.38	9.67	2.71	17.1	5.96	27	5.11	4.83	1.61	24.83	9.56	5.53	4.11	3.15	1.93	9.94	26.2	15.3	Rn60_X_0663.2	X	lincRNA	--
XLOC_028116	4.79	3.41	3.62	5.74	5.11	4.2	3.52	3.18	3.2	3.14	3.63	2.82	2.27	3.96	3.04	2.25	2.37	3.63	2.52	2.72	3.02	3.26	3.69	3.81	2.64	3.2	2.86	4.26	5.12	3.56	XLOC_028116		intronic	novel
ENSRNOG00000061056	4.6	2.68	3.61	6.51	7.02	4.68	3.47	2.1	7.81	5.08	7.51	3.68	9.35	2.41	2.51	2.39	3.13	4.4	2.63	3.57	6.65	3.74	4.54	3.76	3.09	4.77	2.81	4.38	4.66	3.28	AABR07042514.3	X	lincRNA	--
ENSRNOG00000057273	4.37	8.4	3.58	4	4.23	6.8	2.97	3.57	2.19	6.75	4.14	3.81	3.42	4.67	3.93	6.36	2.46	5.24	2.79	3.82	3.57	5.18	4.52	2.13	3.42	3.49	5.32	7.03	3.91	3.38	AABR07062157.1	4	lincRNA	--
XLOC_019614	2.62	4.13	3.43	4.28	2.09	2.82	3.98	4.61	3.94	2	3.86	3.34	2.95	4.51	4.17	1.57	4.64	2.85	2.84	1.67	2.3	2.45	1.4	1.9	4.58	4.32	2.87	4.15	5.13	2.13	XLOC_019614		lincRNA	novel
ENSRNOG00000053011	2.82	4.21	3.39	2.96	5.16	4.56	3.85	3.63	3.66	4.34	3.34	4.79	2.06	2.79	1.08	3.64	1.93	3.51	2.27	2.69	2.63	5.37	3.39	3.85	2.54	2.42	4.75	4.39	5.43	7.85	AABR07059239.1	4	lincRNA	--
ENSRNOG00000051251	2.59	2.33	3.32	3.62	4.38	4.29	2.39	2.54	1.9	2.14	2.54	3.13	2.43	3.05	1.4	2.04	3.07	2.59	2.26	2.54	1.63	5.45	3.7	2.54	1.69	2.36	1.47	2.99	4.36	3.26	Rn60_10_0702.4	10	lincRNA	--
XLOC_008830	4.19	4.56	3.25	4.25	3.83	4.61	4.12	4.28	3.49	4.46	3.82	3.57	4.1	4.87	3.94	4.09	2.68	4.68	3.39	3.01	3.5	3.36	3.25	4.99	2.42	3.65	3.9	5.5	5.31	4.23	XLOC_008830		antisense	novel
ENSRNOG00000059266	2.02	2.94	3.19	2.84	2.4	2.93	2.94	1.24	1.57	1.38	1.89	1.59	1.48	2.67	0.74	1.87	3.84	6.35	1.26	1.21	1	2.07	2.08	1.23	1.94	2.54	4.37	1.8	2.61	1.35	AABR07002674.1	1	lincRNA	--
ENSRNOG00000057927	3.59	3.13	3.18	3.5	3.07	6.48	2.7	2.93	2.45	2.52	1.59	2.05	2	4.28	5.13	8.43	5.14	3.98	4.24	3.35	3.81	2.99	2.13	2.39	2.6	1.82	5.78	9.46	5.74	6.53	AABR07035796.1	12	lincRNA	--
ENSRNOG00000058364	2.02	2.42	3.12	2.92	1.78	2.16	2.25	3.24	3.07	2.36	1.93	2.74	2.3	2.52	2.21	1.36	2.57	2.28	2.38	1.89	2.75	2.25	1.74	2.15	2.11	2.71	2.73	3.06	2.89	2.76	AABR07051515.1	3	lincRNA	--
XLOC_028346	4.55	4.01	2.98	4.2	4.77	4.09	4.21	4.45	3.67	3.77	4	3.99	2.96	3.11	3.55	3.64	4.37	4.16	2.96	2.87	3.71	4.16	4.44	4.35	2.69	3.65	3.34	4.58	4.17	4.85	XLOC_028346		lincRNA	novel
XLOC_004831	2.71	2.08	2.92	2.13	2.81	2.22	2.62	2.64	3.13	2.98	2.93	2.55	3.42	2.83	2.79	0.76	1.44	1.75	1.92	2.87	2.34	1.27	1.69	0.93	3.6	2.79	3.65	1.68	1.72	1.71	XLOC_004831		antisense	novel
ENSRNOG00000060475	1.61	3.56	2.87	2.28	4.15	1.91	1.24	1.79	4	4.8	2.35	3.23	0.87	2.03	0.98	0.24	0.37	0.56	1.62	2.56	2.17	3.02	2.91	1.22	1.56	1.18	2.32	1.09	2.46	2.06	AABR07001555.1	1	lincRNA	--
XLOC_013303	1.12	1.27	2.84	2.33	1	1.23	1.61	1.02	1.61	1.54	1.98	1.71	0.75	0.86	1.26	0.57	1.12	0.69	0.24	0.65	0.86	0.89	1.06	1.24	1.08	1.03	0.69	1.84	2.16	1.26	XLOC_013303		lincRNA	novel
XLOC_028607	4.33	4.77	2.81	4.68	4.26	5.18	4.59	4.65	4.4	3.76	4.24	4.66	4.08	4.2	4.72	5.34	5.52	5.23	5.34	3.47	5.82	5.82	5.51	5.67	4.6	4.54	4.72	5.73	4.95	4.51	XLOC_028607		lincRNA	novel
XLOC_000286	3.58	3.86	2.72	3.34	2.76	4.5	4.09	3.66	3.08	4.29	2.75	3.55	1.9	3.55	2.98	3.3	3.59	3.71	1.97	1.37	1.63	2.53	3.49	3.68	2.01	2.63	2.09	4.46	5.42	3.78	XLOC_000286		lincRNA	novel
XLOC_024623	2.01	1.51	2.7	1.85	2.31	2.37	1.74	1.51	2.24	2.54	2.42	2.16	1.32	1.35	1.35	1.92	0.83	1.03	0.85	1.11	1.19	1.86	1.8	1.42	1.05	1.16	1.18	2.46	2.81	2.18	XLOC_024623		antisense	novel
XLOC_029057	3.03	3.77	2.68	2.79	1.94	3.05	2.57	2.91	2.35	2.93	2.35	1.97	2.92	4.92	3.58	5.02	4.54	4.19	3.44	3.5	1.84	2.12	2.18	3.45	3.59	2.97	4.04	2.21	3.27	2.52	XLOC_029057		antisense	novel
XLOC_004749	1.74	2.2	2.67	1.8	2	1.99	2.29	2.23	3.67	1.28	2.7	3.55	1.93	2.45	2.38	1.24	2.54	1.8	2.35	2.54	3.52	2.34	1.04	1.74	2.96	3.82	2.6	2.96	2.35	1.04	XLOC_004749		lincRNA	novel
ENSRNOG00000061831	1.45	1.15	2.66	0.84	0.99	1.3	0.54	2.23	1.27	0.9	0.35	0.94	1.15	0.38	1.22	1	2.93	1.01	0.47	0.37	1.45	1.27	0.83	0.49	0.98	0.86	0.47	0.76	0.95	2.19	AABR07068705.1	9	lincRNA	--
XLOC_007772	2.3	4.1	2.66	2.13	1.73	3.05	2.64	3.23	3.02	1.41	1.88	3.22	2.73	3.45	4.05	3.51	3.78	2.84	3.9	3.18	3.65	2.84	1.69	3.57	3.14	2.67	3.42	3.09	2.46	2.5	XLOC_007772		lincRNA	novel
XLOC_026516	4.32	3.27	2.66	5.66	5.76	4.93	3.37	2.86	2.13	2.11	2.54	3.18	2.73	3.74	3.04	3.31	4.01	4.35	2.82	2.98	2.66	7.44	4.92	6.94	1.95	2.42	2.09	5.28	6.13	4.32	XLOC_026516		antisense	novel
ENSRNOG00000056575	2.29	1.05	2.55	2.29	2.16	1.71	1.2	1.34	1.24	1.94	1.92	1.44	1.28	1.18	0.44	0.61	1.2	1.44	0.46	0.52	0.37	1.23	1.26	0.55	0.91	1.39	0.64	1.33	2.25	1.6	AABR07030086.2	10	lincRNA	--
XLOC_022331	0.22	0.25	2.55	0.51	1.76	1.25	0.96	9.71	0.61	0	0	0.83	1.09	0.79	3	0	0	0.14	0.46	0.5	0	1.29	0.79	4	0.31	0.07	0	0.74	2.07	5.46	XLOC_022331		intronic	novel
ENSRNOG00000052597	2.92	0.54	2.55	3.48	1.73	2.45	3.05	2.18	1.51	2.44	2.01	2.42	2.08	2.66	1.84	0.86	2.44	1.73	0.67	0.91	1.67	0.83	1.54	1.8	2.23	2.99	1.09	3.78	3.76	3.95	AABR07062477.2	4	lincRNA	--
ENSRNOG00000057687	1.12	0.81	2.5	3.07	2.3	1.91	1.92	0.71	1.44	1.14	2.2	3.95	0.33	0.51	0.18	0.5	1.13	1.01	0.19	0.71	0.82	3.56	3.37	1.13	0.98	0.6	0.1	2.64	3.5	2.71	AC141334.3	10	lincRNA	--
ENSRNOG00000055755	1.08	1.07	2.5	3.17	1.12	1.61	1.6	1.43	0.8	3.37	1.46	1.19	1.46	1.71	0.95	0.8	2.52	2.15	1.12	1.89	1.71	0.88	1.36	0.14	1.02	1.19	0.14	2.29	3.2	2.88	AABR07030086.1	10	lincRNA	--
ENSRNOG00000059338	9.31	2.43	2.47	122.01	6.07	6.66	30.85	21.58	2.01	0.68	2.35	17.14	4.77	3.15	15.77	4.41	8.07	3.61	2.56	2.34	15.12	6	7.66	3.09	1.72	1.73	1.58	8.69	10.25	13.74	AABR07057203.1	7	lincRNA	--
XLOC_005623	3.23	3.32	2.47	2.76	3.25	3.49	3.77	3.61	3.48	4.25	3.13	3.21	3.41	3.19	3.28	4.18	3.35	3.24	3.38	2.68	3.53	3.06	3	3.77	2.88	3.22	4.58	3.62	3.25	3.2	XLOC_005623		lincRNA	novel
XLOC_032053	2.24	2.35	2.46	1.7	1.28	2.11	1.61	2.7	2.2	0.79	1.47	1.71	1.89	2.11	2.93	1.15	1.24	1.41	1.99	2.47	2.09	1.19	2.24	2.39	2.64	2.02	2.66	1.95	1.87	1.25	XLOC_032053		lincRNA	novel
XLOC_028363	2.88	1.63	2.45	2.36	1.06	2.32	2.11	2.75	2.35	1.93	2.44	3.19	1.78	1.93	1.79	1.2	1.86	1.8	1.12	1.41	1.15	1.47	1.12	1.5	2.17	2.47	0.94	2.21	1.84	1.86	XLOC_028363		lincRNA	novel
ENSRNOG00000060019	1.95	1.77	2.42	1.95	2.61	1.47	1.21	1.62	1.3	3.25	1.74	1.83	1.46	1.51	0.85	0.83	1.29	1.7	1.06	1.22	0.92	1.61	1.42	1.11	1.57	1.93	1.27	2	1.66	2.32	Rn60_7_1407.5	7	antisense	--
ENSRNOG00000056559	1.77	1.6	2.41	1.86	1.95	1.89	2.11	2.19	1.7	1.87	2.49	2.2	1.75	1.79	1.31	1.33	1.87	1.83	1.66	1.73	1.64	1.67	1.82	1.88	1.66	2.01	1.17	2.17	2.38	1.98	AABR07034669.1	11	lincRNA	--
ENSRNOG00000059170	2.28	1.17	2.39	2.7	2.66	2.25	3.68	2	0.77	2.05	2.3	2.95	2.22	2.11	1.81	2.14	1.44	1.35	1.91	1.2	1.78	1.28	3.84	2.86	0.17	0.44	0.13	3.07	2.85	2.76	AABR07032348.2	18	lincRNA	--
ENSRNOG00000055766	1.03	2.02	2.36	1.61	2.76	2.1	2.19	2.09	2.19	1.2	2.3	2.41	3.18	1.91	1.8	1.28	2.42	1.77	2.14	2.12	3.96	2.07	1.03	1.52	2.81	3.36	3.25	1.55	1.69	1.46	AABR07044415.1	20	lincRNA	--
ENSRNOG00000059110	2.28	2.81	2.34	3.73	2.67	2.36	2.79	2.86	1.94	2.32	2.69	3.16	2.23	3.16	2.82	1.63	3.08	3.11	2.33	2.27	2.52	3.14	2.92	2.49	2.49	2.78	2.51	3.34	3.16	3.03	AABR07068341.1	9	lincRNA	--
XLOC_006905	3.16	2.54	2.31	6.32	5.11	3.94	2.97	2.3	2	2.15	2.05	2.49	1.63	2.19	2.37	2.29	3.28	3.54	1.4	1.34	1.82	5.78	3.57	4.76	1.69	2.18	1.78	4.23	5.32	3.42	XLOC_006905		lincRNA	novel
ENSRNOG00000054125	2.66	1.56	2.3	3.91	2.92	4.77	16.82	13.94	0.97	3.49	3.06	1.39	6.18	5.85	12.31	5.22	1.3	1.1	3.27	0.76	3.69	1.26	0.56	0.77	1.04	1.37	1.3	0.89	1.15	0.93	AABR07051592.2	3	lincRNA	--
ENSRNOG00000054920	1.44	1.76	2.27	1.97	1.66	1.37	1.02	2.23	1.77	0.79	0.93	1.8	1.92	1.79	2.42	1.53	1.98	1.54	1.9	2.01	1.71	2.07	2.89	1.68	2.23	2.03	1.66	1.69	2.38	1.53	AABR07032135.1	18	lincRNA	--
ENSRNOG00000053147	2.46	2.4	2.27	1.84	1.97	1.65	2.67	2.66	3.06	2.5	2.43	2.2	2.77	1.79	1.79	2.69	2.32	2.3	3.09	2.88	2.68	2.52	2.93	2.12	2.55	2.28	2.5	1.94	1.78	2.23	AC141521.2	20	lincRNA	--
XLOC_019587	3.42	3.46	2.24	4.07	2.91	3.91	3.38	2.37	1.73	2.37	2.64	2.32	3.07	3.57	3.44	5.05	2.3	3.61	3.31	2.27	2.44	4.21	3.17	3.11	2.7	2.03	2.59	4.55	3.99	3.26	XLOC_019587		intronic	novel
ENSRNOG00000061155	2.99	3.75	2.22	3.04	2.71	2.38	1.97	2.83	2.67	2.39	2.15	2.29	2.74	2.76	3.01	3.24	2.75	3.51	2.43	2.66	2.4	3.1	2.77	3.07	2.46	2.07	2.84	2.5	2.8	2.74	LOC100911851	11	lincRNA	intersectin-1-like
ENSRNOG00000061610	1.69	2.05	2.22	1.81	4.18	3.29	1.73	1.32	2.47	1.4	5.05	4.87	1.46	1.85	0.79	1.05	2.36	3.18	3.41	2.19	4.47	3.72	3.45	2.04	2.36	3.25	1.28	1.02	0.61	2.52	AABR07044148.1	19	lincRNA	--
XLOC_021440	1.55	1.55	2.21	0.98	1.13	1.36	0.79	1.14	1.04	0.87	1.02	1.1	1.15	1.2	1.49	1.86	1.59	1.2	1.57	0.73	0.5	1.04	1.54	1.62	1.08	1.38	1.85	1.08	1.26	0.92	XLOC_021440		lincRNA	novel
ENSRNOG00000055835	2.17	1.06	2.21	0.18	7.35	0.12	9.38	5.23	4.11	2.78	0	2.41	1.4	2.56	4.23	1.95	0.63	2.09	0	2.78	2.07	0.81	0.69	1.63	1.67	6.07	2.17	2.45	0.18	0.73	AABR07065818.1	6	lincRNA	--
ENSRNOG00000057326	2.55	2.36	2.2	2.38	2.29	1.84	1.59	2.43	2.2	1.68	1.77	2.33	2.44	2.97	1.21	3.32	2.57	2.35	2.34	2.18	1.48	3.3	2.38	2.28	1.41	1.43	2.03	2.64	3.48	2.99	AABR07005569.1	1	lincRNA	--
XLOC_021557	2.7	2.5	2.16	0.75	4.84	5.12	2.87	1.9	1.8	2.45	3.39	2.87	1.6	2.81	1.6	1.46	0.41	0	0.28	0.61	0.86	0.5	1.58	1.02	1.59	2.25	0.85	1.59	1.39	1.68	XLOC_021557		lincRNA	novel
ENSRNOG00000059558	2.58	3.94	2.16	3.59	2.13	3.57	3.45	3.95	4.15	2.7	3.2	4.22	3.63	4.83	5.77	2.8	5.5	3.68	5.36	4.69	5.67	3.11	2.8	3.92	5.48	5.29	5.35	4.59	2.98	3.44	AABR07062344.2	4	lincRNA	--
XLOC_006339	0.15	3.59	2.13	2.12	1.89	1.81	0.1	0.15	0.13	0.07	0.14	2.67	0.22	6.61	0.17	0.15	0.11	0.13	0.31	4.16	3.53	0.14	2.48	0.23	2.7	0.1	2.37	0.27	2.14	0.26	XLOC_006339		lincRNA	novel
ENSRNOG00000052039	1.15	1.63	2.12	3.88	1.84	2.08	1.39	0.91	2.15	1.83	3.89	1.88	0.71	0.87	0.55	1.1	0.54	0.63	0.48	0.4	0.54	0.96	0.72	0.38	1.55	2.09	0.5	2.25	3.29	1.66	Rn60_20_0066.11	20	lincRNA	--
XLOC_015469	1.86	1.83	2.07	1.4	2.14	0.91	1.77	1.86	1.96	2.07	1.73	1.29	1.53	2	1.33	0.49	1.14	1.28	2.01	2.07	2.46	1.23	1.21	0.94	1.95	2.26	1.98	1.38	1.39	1.4	XLOC_015469		lincRNA	novel
XLOC_020285	2.2	2.21	2.06	1.6	1.92	1.88	1.82	2.17	2.2	2.34	2.12	2.28	2.33	1.81	2.42	2.32	2.02	2.33	1.85	2.39	2.02	2.22	2.38	1.81	2.19	1.88	1.74	1.95	1.71	1.97	XLOC_020285		antisense	novel
XLOC_020487	1.65	1.81	2.03	1.46	1.38	1.48	2.26	1.06	1.38	0.53	1.38	1.33	1.34	1.45	1.62	1.32	1.35	1.43	1.37	1.08	1.85	1.02	1.09	1.26	1.27	1.16	1.38	1.47	1.08	1.11	XLOC_020487		intronic	novel
ENSRNOG00000061479	3.25	2.41	2.02	1.26	1.88	2.73	2.32	2.52	2.56	4.34	2.56	2.29	3.3	3.52	3.26	4.01	1.72	2.26	3.23	2.25	2.32	2.13	2.08	1.88	2.55	2.83	2.29	1.81	2.55	3.66	AABR07035065.1	12	lincRNA	--
XLOC_024650	2.48	2.25	2.01	2.41	2.38	1.98	2.59	2.37	2.85	2.9	3.02	2.12	2.32	2.19	2.11	1.8	1.75	1.93	1.79	1.56	2.12	1.57	1.99	1.78	2.5	2.91	1.42	2.47	2.32	1.94	XLOC_024650		antisense	novel
ENSRNOG00000060406	0.38	0.85	2	0.49	0.9	0.37	1.33	1.02	0.44	0.31	0.94	0.63	0.67	0.84	1.31	0.37	0.58	0.62	1.03	1.12	1.8	0.41	1.76	0.13	0.94	2.32	0.39	0.56	0.49	0.66	AABR07017159.1	15	lincRNA	--
XLOC_008091	2.05	1.96	1.99	1.53	1.44	1.63	2.61	2.33	2.74	2.01	2.21	2.13	2.79	1.78	2.39	2.33	2.38	2.27	2.85	2.57	2.98	1.88	2	1.9	3.54	2.29	3.06	1.7	1.47	1.55	XLOC_008091		lincRNA	novel
ENSRNOG00000056934	0	0.68	1.99	0	0.09	0.25	0.3	46.33	0.2	0.32	1.93	1.71	0.92	0.21	0.15	1	0.08	0.42	0.16	0.51	11.36	0.76	0	0	0.46	0.75	0.26	0.29	0.08	1.18	AABR07065815.2	6	lincRNA	--
XLOC_011434	1.94	2.11	1.97	2.18	1.66	1.41	2.19	1.91	2.45	1.49	1.99	2.16	1.59	1.84	1.85	0.74	2.47	1.69	1.92	1.76	2.04	1.69	1.77	1.86	1.44	1.69	1.41	1.73	2.01	1.89	XLOC_011434		lincRNA	novel
XLOC_014271	3.02	3.04	1.95	1.17	2.85	3.86	1.85	2.08	1.55	2.78	1.43	2.24	3.48	1.43	0.92	5.17	1.07	2.09	3.74	2.2	1.3	2.85	2.57	1.76	1.51	1.35	1.72	2.04	2.98	4.71	XLOC_014271		intronic	novel
ENSRNOG00000056722	1.28	1.14	1.95	2	4.4	1.78	1.55	0.97	1.59	1.86	1.68	1.41	0.69	1.21	1.01	0.9	2.13	2.3	0.84	1.28	0.99	2.51	2.12	0.89	0.95	1.49	0.5	1.76	1.74	1.43	AABR07016578.2	14	lincRNA	--
ENSRNOG00000046298	1.8	1.12	1.92	1.13	0.48	0.86	1.44	0.75	1.37	1.59	1.25	0.73	1.12	1.36	1.01	0.97	1.02	0.98	1.75	1.1	1.41	0.61	0.41	0.7	1	1.08	1.13	0.85	0.51	0.31	Rn60_9_0428.1	9	lincRNA	--
XLOC_006740	2.19	1.92	1.92	2.26	2.1	1.55	1.89	2.13	2.11	1.42	3.19	1.78	1.56	1.67	1.22	0.95	1.8	1.74	1.98	1.3	1.44	1.68	1.53	1.23	1.63	2.09	1.09	1.42	2.07	1.61	XLOC_006740		antisense	novel
XLOC_026661	1.69	1.95	1.91	1.82	2.04	2.18	2.41	2.43	2.92	2.8	3.07	2.16	2.25	3.1	2.83	1.12	2.29	2.04	2.53	2.86	4.67	1.78	2.12	1.78	2.82	3.75	1.87	2.3	1.45	2.14	XLOC_026661		intronic	novel
XLOC_005106	1.93	2.3	1.91	1.36	1.88	1.43	1.39	1.44	1.32	1.46	2.02	1.07	1.68	2.02	1.54	1.78	1.5	1.44	1.85	1.65	1.49	2.21	1.25	1.31	1.89	1.82	1.49	1.36	1.44	1.44	XLOC_005106		lincRNA	novel
XLOC_022451	2.62	2.77	1.89	2.15	3.11	2.49	2.28	2.44	2.24	1.84	2.24	2.87	2.65	2.72	2.72	3.24	2.85	2.91	3.32	2.55	3.44	3.5	3.65	3.26	2.27	2.02	2.19	2.44	2.03	2.6	XLOC_022451		lincRNA	novel
XLOC_022161	3.26	3.1	1.89	3.9	4.54	4.5	2.3	2.53	2.26	2.04	2.21	2.49	2.03	2.77	1.72	3.12	2.52	3.2	2.33	1.91	1.86	4.96	3.47	3.86	1.58	2.08	2.32	3.77	4.58	3.5	XLOC_022161		intronic	novel
ENSRNOG00000060928	2.15	1.7	1.88	1.05	2.21	2.19	1.23	1.3	1.19	3	2.07	1.75	3.37	1.72	1.19	3.03	1.06	2.03	2.3	2.46	1.35	2.15	2.39	1.18	1.89	1.31	1.81	1.66	2.18	4.12	AABR07068285.1	9	lincRNA	--
ENSRNOG00000060484	1.18	0.29	1.87	0.49	0.44	0.67	0.8	0.1	0.9	0.32	0.55	0.53	0.64	0.71	0.3	0.17	0.16	0.17	0.08	0.25	0.23	0.14	0.25	0.17	0.55	0.08	0	0.38	0.25	0.72	AABR07037104.1	X	lincRNA	--
XLOC_004370	2.39	2.09	1.85	2.47	2.92	2.28	1.83	1.15	1.79	1.69	2.21	2.5	1.08	1.48	1.15	1.3	1.14	1.31	1.44	1.5	1.7	1.78	1.65	1.26	1.42	1.43	1.04	2.08	2.32	1.5	XLOC_004370		lincRNA	novel
ENSRNOG00000056620	6.5	4.25	1.84	4.96	3.09	2.63	1.67	5.46	2.07	4.76	2.07	2.92	2.69	4.27	4.22	1.55	2.4	1.57	2.29	2.57	1.5	3.6	1.84	2.1	0.99	3.99	13.73	4.61	3.11	3.81	AABR07006263.1	1	lincRNA	--
XLOC_000312	1.57	1.23	1.83	1.54	1.08	1.95	1.04	0.94	1.23	1.2	1.3	1.16	1.05	1.32	0.68	0.77	1.24	1.12	0.86	1.32	1.22	2.27	1.49	2.02	1.38	1.37	1.68	1.6	1.36	1.51	XLOC_000312		lincRNA	novel
XLOC_001315	1.87	2.12	1.83	2.19	2.54	2.75	1.58	1.77	1.65	1.85	1.92	2.19	1.64	1.47	1.05	1.67	2.45	2.41	1.83	1.56	1.38	1.79	1.77	1.82	1.06	1.29	0.76	2.48	2.89	2.1	XLOC_001315		intronic	novel
ENSRNOG00000052743	0.49	1.86	1.82	2.64	1.61	2.76	0.87	1.92	4.08	0.82	2.75	3.7	2.3	2.48	2.58	2.98	2.21	1.14	2.48	1.88	2.96	2.01	1.24	1.98	3.97	3.53	2.11	1.39	1.62	2.36	AC125982.2	7	lincRNA	--
XLOC_013321	3.09	2.42	1.82	3.01	3.16	2.81	2.21	2.42	1.99	2.14	2.65	2.73	2.56	2.49	2.14	2.1	3.36	3.36	1.88	1.93	2.22	2.88	3.01	2.97	2.11	2.97	1.84	2.88	2.9	2.96	XLOC_013321		intronic	novel
ENSRNOG00000052695	1.22	1.46	1.79	2.51	2.12	1.59	1.21	2.1	0.79	1.55	1.48	0.82	1.01	1.54	1.2	0.56	1.64	0.94	0.85	0.95	0.64	1.11	0.69	0.23	0.53	0.73	1.44	1.6	2.01	1.52	AABR07037708.1	X	lincRNA	--
XLOC_020457	2.26	1.85	1.78	1.33	1.55	1.58	2.17	2.5	2.37	2.09	2.07	2.09	1.6	1.45	2.34	1.75	1.86	1.82	1.71	2.25	2.2	1.93	1.66	1.67	2.08	1.88	1.79	2.05	1.54	2.2	XLOC_020457		lincRNA	novel
ENSRNOG00000055411	1.65	0.25	1.75	0.22	0.32	0.61	2.24	1.05	0.2	1.6	0.15	1.71	0.9	0.82	0.44	0.52	1.25	0.91	0.31	1.08	1.76	0.16	0.59	0.79	1.29	1.07	2.5	0.13	1.79	0.3	AC128836.1	1	lincRNA	--
ENSRNOG00000060197	1.89	0.71	1.74	0.84	1.62	1.4	0.56	1.2	2.51	1.95	0.93	1.57	1.02	0.86	0.69	0.62	1.17	1.24	1.08	1.17	0.57	0.58	1.58	1.82	1.52	1.15	0.89	0.53	1.16	1.34	AABR07004404.1	1	lincRNA	--
XLOC_019068	2.14	3.2	1.73	2.81	1.82	1.49	2	1.77	1.6	3.04	1.36	1.44	2.29	1.58	1.23	2.5	0.04	0.03	1.29	0.8	1	2.23	0.98	1.66	1.14	0.86	4.22	3.66	1.74	2.07	XLOC_019068		intronic	novel
XLOC_024319	1.97	1.42	1.73	2.56	2.72	2.35	1.54	1.31	1.53	2.49	2.49	2.26	1.37	1.42	0.66	0.54	0.93	1.59	0.79	0.88	0.97	1.93	1.96	0.9	0.94	1.21	0.73	2.46	2.72	2.93	XLOC_024319		lincRNA	novel
ENSRNOG00000057666	2.55	2.64	1.72	2.55	3.91	4.35	1.82	1.76	1.61	1.29	2.13	2.42	2.86	2.05	1	2.95	1.4	2.84	1.84	1.93	1.55	3.42	2.99	2.99	1.35	0.91	0.66	3.6	4.72	3.93	Rn60_20_0046.4	20	lincRNA	--
XLOC_001512	3.38	4.3	1.68	3.27	3.21	4.28	3.47	3.07	2.65	3.69	2.5	4.09	2.68	2.44	2.42	4.91	3.48	5.56	3.06	2.3	2.45	6.9	5.73	5.5	1.98	1.97	2.48	4.41	4.36	5.89	XLOC_001512		antisense	novel
XLOC_024139	1.01	0.94	1.67	1.35	2.37	1.02	1.46	0.83	1.3	4.98	1.88	1	1.42	1.79	0.74	2.21	0.93	0.97	1	1.22	1.08	0.97	1.21	0.59	1.58	1.02	5.26	3.48	1.91	4.49	XLOC_024139		lincRNA	novel
XLOC_014508	1.8	0.99	1.67	1.28	1.05	2.02	0.97	1.93	1.66	2.1	2.19	1.82	0.71	1.91	2.13	0.97	0.79	1.21	1.47	2.75	1.86	1.08	0.61	1.53	2.97	1.97	2.22	1.23	1.59	1.06	XLOC_014508		lincRNA	novel
XLOC_012573	2.46	1.83	1.67	2.17	2.58	2.26	1.89	1.79	1.52	1.71	1.69	2.25	1.65	1.68	1.41	2.14	1.74	1.82	1.58	1.83	1.56	2.43	2.49	1.87	1.3	1.51	1.26	1.82	2.06	2.33	XLOC_012573		antisense	novel
XLOC_022677	1.63	1.66	1.66	2.08	1.17	1.81	1.53	1.65	1.95	1.1	1.64	1.83	1.71	1.91	1.68	0.79	1.82	1.22	1.72	1.54	1.47	1.52	1.24	2.01	2.1	1.75	1.21	2.05	2.19	1.32	XLOC_022677		lincRNA	novel
XLOC_000944	2.18	1.88	1.65	2.44	2.03	2.67	1.38	1.62	1.6	3.94	2.01	1.2	1.12	1.91	0.85	1.22	0.98	1.03	0.56	1.45	0.62	0.68	0.82	0.53	2.29	1.48	1.27	1.6	1.74	1.35	XLOC_000944		antisense	novel
ENSRNOG00000059100	1.83	1.75	1.64	1.63	2.05	2.2	1.05	2.12	1.15	1.43	1.02	1.61	2.29	1.43	1.14	1.54	0.78	1.68	1.9	1.93	1.39	2.13	1.89	1.24	1.21	1.51	2.64	1.66	1.62	1.78	AABR07073038.2	4	lincRNA	--
ENSRNOG00000057054	2.22	1.41	1.62	1.91	1.12	1.53	1.2	1.65	2.05	1.35	1.42	1.62	1.12	1.48	1.65	0.7	1.59	1.39	1.08	1.7	1.31	1.26	1.07	1.67	1.61	1.56	2.33	1.28	1.64	1.13	AABR07028907.1	10	lincRNA	--
XLOC_006605	2	2.93	1.61	1.45	1.17	2.07	1.85	3.22	2.08	1.65	1.38	2	2.77	3.59	3.17	3.79	2.48	3.04	2.57	2.32	2.15	1.8	1.77	1.5	3.67	2.26	2.33	2.39	1.78	1.7	XLOC_006605		lincRNA	novel
XLOC_000132	1.89	1.3	1.61	2.26	3.18	2.66	1.37	1.22	2.71	1.45	2.03	1.52	0.64	1.02	0.32	0.51	0.71	0.81	0.9	1.1	1.06	1.55	1.68	0.74	0.84	1.4	0.54	1.87	2.15	1.26	XLOC_000132		lincRNA	novel
XLOC_021642	2.11	2.16	1.6	2.6	2.58	2.21	1.74	1.79	1.5	1.66	1.94	1.49	0.89	0.94	0.85	1.29	1.21	1.59	1.22	0.73	1.1	1.15	1.54	1.26	0.78	0.5	0.4	1.54	2.28	0.74	XLOC_021642		antisense	novel
ENSRNOG00000059459	1.29	2.47	1.59	1.81	2.58	1.12	2.38	2.18	2.01	1.81	1.48	2.43	4.52	2.65	3.24	8.39	4.2	3.28	4.44	4.02	3.49	3.03	2.59	2.44	3.39	2.61	5.65	1.73	1.51	1.12	AABR07047256.1	5	lincRNA	--
XLOC_015505	0.91	1.08	1.58	1.37	1.25	1.39	1.17	1.04	2.29	1.27	2.37	1.05	0.77	1.08	0.91	0.9	0.54	0.62	0.64	0.84	0.8	0.91	1.05	0.92	1.48	1.08	0.35	1.68	1.77	0.93	XLOC_015505		lincRNA	novel
XLOC_015442	2.46	2.3	1.58	2.18	2.37	1.97	2.16	2.39	2.12	1.82	1.55	1.78	2.05	2.12	1.95	1.75	1.95	1.87	2.05	2.16	2.26	2.34	1.89	1.79	1.88	2.12	1.99	1.84	2.4	2.15	XLOC_015442		intronic	novel
XLOC_010085	1.12	1.38	1.56	1.95	1.85	1.95	1.85	0.82	0.68	1.33	1.56	1.81	0.86	1.35	1.47	2.94	0.97	2.51	0.93	0.94	0.8	1.19	1.77	1.66	1.11	0.96	0.79	2.26	1.73	2.04	XLOC_010085		lincRNA	novel
XLOC_022160	2.43	2.42	1.54	2.66	2.72	2.8	1.51	1.57	1.81	1.43	1.52	2.06	1.56	2.12	1.93	2.11	1.91	2.53	1.59	1.95	1.71	4.04	2.31	2.53	1.29	1.45	1.75	2.28	3.07	2.68	XLOC_022160		intronic	novel
ENSRNOG00000061005	1.16	1.95	1.54	1.61	0.91	1.95	1.44	1.56	1.79	1.61	1.44	0.76	1.89	1.94	1.48	2.32	0.89	1.82	2.68	2.03	1.53	1.05	0.86	1.31	1.28	1.62	1.29	1.53	2.16	1.2	AABR07016572.1	14	lincRNA	--
ENSRNOG00000057082	3.25	1.17	1.54	0.88	1.58	3.42	1.25	1.02	1.29	1.63	2.09	1.33	1.45	0.89	0.93	0.49	1.07	0.68	0.63	0.87	0.93	1.32	2.1	0.41	1.41	0.89	0.32	1.02	2.03	1.83	AABR07031740.1	18	lincRNA	--
ENSRNOG00000056393	0.33	1.11	1.53	8.68	6.49	2.66	13.72	13.2	7.77	10.3	4.25	9.7	11.38	27.32	68.83	5.68	2.01	12.94	6.23	2	3.51	1.49	1.63	0.8	2.99	8.85	2.28	2.54	0.79	2.86	AABR07051555.1	3	lincRNA	--
XLOC_001418	1.57	1.15	1.52	1.24	1.13	1.19	0.85	0.98	1.03	1.02	1.18	1.39	1.52	1.2	1.41	1.23	0.77	0.78	0.96	1.66	1.13	0.96	1.04	0.88	1.22	1.28	0.98	0.84	1.07	1.14	XLOC_001418		intronic	novel
XLOC_030781	1.92	1.32	1.48	1.17	1.49	1.6	2.07	1.3	1.6	1.4	1.49	1.31	1.35	1.3	1.02	1.36	1.14	1.52	1.17	0.93	1.17	1.31	1.61	1.39	1.06	1.33	1.17	1.5	1.38	1.56	XLOC_030781		intronic	novel
ENSRNOG00000053868	1.36	2.64	1.48	1.29	4.2	6.02	0.92	1.77	0.55	1.21	1.47	2.92	2.85	1.4	1.15	3.28	1.08	2.27	1.53	1.59	0.8	5.07	2.69	1.76	1.09	0.72	1.44	1.84	5.24	11.08	AABR07017237.1	15	lincRNA	--
ENSRNOG00000055064	2.75	1.69	1.48	2.4	1.06	0.62	1.83	2.55	1.96	1	1.24	0.57	1.36	1.97	0.2	0.62	0.75	1.42	1.57	1.08	1.29	0.37	0.17	0.35	1.54	1.4	0.53	0.26	1.18	0.37	AABR07007146.1	1	lincRNA	--
ENSRNOG00000051080	2.28	2.74	1.44	4.09	3.91	2.88	2.1	2	1.51	2.65	2.15	2.53	1.95	2.18	1.61	1.95	2.41	2.43	1.5	1.13	0.99	2.92	3.64	3.26	1.45	1.77	1.76	4.49	3.46	2.72	Rn60_X_0691.2	X	lincRNA	--
ENSRNOG00000052121	0.04	0.29	1.44	0.97	0.72	0.25	0.39	0.73	0.56	1	0.91	0.41	0.16	0.31	0.06	0.04	0.1	0.33	0.2	0.22	0.3	0.24	0.22	0.07	0.2	1	0.26	0.5	0.72	0.43	AC117065.1	12	lincRNA	--
XLOC_020067	1.5	0.92	1.42	1.53	1.55	1.17	1.11	1.32	1.1	2.13	1.38	1.25	0.69	0.9	1.06	0.54	1.38	1.17	0.42	1.17	0.54	0.72	1.16	0.68	1.3	1.21	0.53	1.21	1.3	1.78	XLOC_020067		lincRNA	novel
XLOC_022414	1.33	1.26	1.4	1.21	1.26	1.57	0.95	1.15	0.98	1.25	1.18	1.26	0.97	1.31	0.86	1.58	1.19	1.87	1.02	0.97	0.79	1.33	1.59	1.33	0.84	1.05	0.76	1.53	1.64	1.57	XLOC_022414		lincRNA	novel
XLOC_007977	1.16	1.57	1.4	1.27	0.74	1.29	1.05	1.43	1.73	0.79	1.52	1.77	1.07	1.43	1.22	0.95	1.67	1.33	0.76	1.07	1.2	1.45	1.02	1.28	1.3	1.78	2.01	1.56	1.76	1.29	XLOC_007977		lincRNA	novel
ENSRNOG00000054158	2.76	1.96	1.39	1.54	3.15	4.04	1.4	1.56	1.17	4.17	2.4	1.79	2.97	1.78	0.34	4.11	1.47	1.85	2.8	2.75	1.38	4.58	3.47	2.04	1.54	1.69	1.83	1.61	3.39	4.3	AABR07035835.1	12	lincRNA	--
ENSRNOG00000057308	1.42	5.72	1.39	1.17	2.3	2.36	1.76	3.6	1.07	2.33	1.82	4.01	18.26	8.75	11.13	22.3	14.61	11.21	27.96	13.13	15.4	12.37	12.15	14.04	7.48	3.13	15.09	2.01	1.3	3.41	AABR07004868.2	1	lincRNA	--
ENSRNOG00000060882	1.04	1.08	1.38	1.5	1.07	1.19	1.03	1.02	1.18	1.24	0.99	1.4	0.67	0.8	1.96	1.06	1	1.19	0.72	0.66	0.93	0.78	0.92	0.75	0.76	1.38	0.9	0.89	1.02	1.55	AABR07036010.1	12	lincRNA	--
XLOC_031977	1.46	1.56	1.37	1.3	1.75	1.62	1.64	1.83	1.61	1.92	1.54	1.54	1.42	1.53	1.32	1.16	1.43	1.22	1.38	1.21	1.56	1.32	1.25	1.39	1.29	1.51	2.42	2.13	1.95	2.86	XLOC_031977		lincRNA	novel
XLOC_016223	1.52	1.26	1.37	1.37	1.24	1.46	1.41	1.54	1.13	1.09	1.2	0.95	0.88	1.47	1.01	0.91	0.76	0.92	1.13	1.07	0.8	0.82	1.13	0.7	0.99	0.83	0.75	1.19	1.84	1.45	XLOC_016223		lincRNA	novel
XLOC_000485	1.66	1.07	1.36	1.04	2.06	1.19	2.07	1.11	2	0.78	1.81	1.88	0.97	0.94	0.63	0.49	0.64	0.49	0.86	1.01	1.06	2.4	2	2.06	0.72	1.81	0.45	1	0.82	0.84	XLOC_000485		antisense	novel
XLOC_004806	3.5	2.96	1.34	1.47	1.77	1.71	1.44	1.97	1.62	2.03	1.89	1.31	2.7	3.17	2.68	2.46	1.25	2	1.15	0.86	0.83	0.39	0.29	0.2	2.56	2.19	2.2	1.06	2.74	1.18	XLOC_004806		lincRNA	novel
XLOC_030801	1.03	0.38	1.34	1.39	1	1.08	0.64	0.69	0.91	1.33	0.76	0.47	0.41	0.79	0.46	0.53	0.07	0.24	0.15	0.69	0.45	0.82	0.52	0.51	0.93	0.65	0.38	1.19	1.11	1.47	XLOC_030801		intronic	novel
ENSRNOG00000060438	1.52	0.49	1.33	1.98	1.83	1.62	0.35	0.51	1.82	1.47	1.77	3.21	1.64	1.23	0.72	0.93	1.52	1.17	0.27	0.92	0.73	1.56	1.78	2.35	1.38	1.39	0.77	1.78	1.92	2.35	AABR07001634.1	1	lincRNA	--
ENSRNOG00000058483	0.09	0.1	1.31	1.56	1.92	0.96	0.42	0	0.84	0.55	0.86	0.78	0	0.15	0	0	0	0	0	0	0.24	0	0.27	0.8	0	0.43	0.18	0.9	1.05	0.28	AABR07061384.1	4	lincRNA	--
XLOC_016651	1.21	1.2	1.31	1.97	1.89	1.78	1.36	1.31	1.39	1.54	1.49	1.22	1.24	1.94	1.45	0.79	0.91	1.87	0.97	1.19	1.49	1.76	1.44	1.68	1.1	1.14	1.68	1.76	1.99	1.59	XLOC_016651		lincRNA	novel
XLOC_022267	1.48	1.19	1.3	2.13	0.65	1.73	1.78	1.67	1.94	1.06	2.06	1.64	0.9	0.84	1.1	0.73	1.46	1.57	0.25	0.37	0.34	0.67	0.8	0.39	1.2	1.25	0.53	1.77	2.05	1.73	XLOC_022267		lincRNA	novel
XLOC_030069	1.93	1.2	1.3	1.39	1.45	1.36	1.42	1.15	1.69	1.34	1.25	1.64	1.39	1.27	1.21	1.63	1.17	1.51	1.45	1.09	1.32	1.7	1.64	1.55	1.1	1.11	1.1	1.94	1.95	1.79	XLOC_030069		intronic	novel
XLOC_022862	1.04	1.95	1.28	1.72	0.76	1.33	0.82	1.6	1.48	1.18	1.05	1.06	1.25	1.57	1.18	0.72	1.71	1.4	1.37	0.94	1.28	1.36	0.74	0.96	1.38	1.07	1.88	1.32	1.47	0.81	XLOC_022862		lincRNA	novel
XLOC_030780	1.32	1.46	1.27	1.09	1.3	1.16	1.36	1.54	1.16	0.82	1.22	1.24	1.18	1.11	0.93	0.99	1.07	1.26	0.98	0.92	0.84	1.16	1.35	1.17	1.3	1.14	1.08	1.49	1.44	1.27	XLOC_030780		intronic	novel
XLOC_022856	0.78	0.31	1.27	1.26	0.64	0.74	0.86	0.61	0.79	1.24	0.89	0.81	0.53	0.65	0.43	0.47	0.56	0.55	0.01	0.24	0.17	0.15	0.4	0.31	0.43	0.63	0.11	1	1.24	1.04	XLOC_022856		lincRNA	novel
XLOC_026474	1.47	1.21	1.27	1.4	0.55	0.82	1.96	1.17	1.53	0.62	1.65	0.62	0.73	0.74	0.39	0.73	0.66	0.61	1.39	0.48	0.84	0.79	0.75	0.36	1.28	1.13	0.4	0.81	1.54	0.48	XLOC_026474		antisense	novel
XLOC_028687	1.25	1.38	1.26	0.91	1.87	2	0.76	1.06	1.07	0.86	1.1	1.56	1.89	0.89	0.91	1.31	0.86	1.54	1.34	1.91	0.85	2.5	1.72	1.84	0.64	0.52	0.67	1.2	1.73	2.18	XLOC_028687		intronic	novel
ENSRNOG00000051341	0.89	0.92	1.25	1.5	1.59	1.32	0.96	1.57	1.44	1.51	1.05	0.61	0.57	1.53	1.35	0.36	1.02	0.56	1	0.89	1.57	0.73	1.06	0.82	1	1.19	0.75	1.19	1.28	1.16	Rn60_X_0635.2	X	lincRNA	--
ENSRNOG00000054467	1.43	1.21	1.22	1.25	1.63	1.54	1.36	1.51	1.19	1.47	1.25	1.17	1.81	1.43	1.36	2.73	1.51	1.76	2.21	2.09	2.01	1.4	1.51	1.5	1.45	1.27	1.76	1.47	1.38	1.31	AABR07026197.1	16	lincRNA	--
XLOC_004495	1.08	0.63	1.22	0.91	1.24	0.88	0.81	0.75	0.95	0.79	1.6	0.72	0.89	0.82	0.49	0.59	0.73	0.74	0.4	0.72	0.52	0.66	0.44	0.41	0.99	0.96	0.41	0.85	1.04	0.88	XLOC_004495		lincRNA	novel
XLOC_014608	0.97	0.9	1.21	1.17	1.11	0.66	1.04	1.3	1.46	0.57	0.81	1.1	0.81	1.03	1.03	0.72	0.97	0.83	0.52	0.67	0.93	0.73	0.7	1.3	1.09	0.75	1.3	1.37	0.91	0.96	XLOC_014608		antisense	novel
XLOC_020653	0.96	0.94	1.21	0.84	0.99	0.87	1.11	1.27	1.03	0.61	1.23	1.39	1.5	1.03	1.59	0.82	1.29	1.05	1.55	1.41	1.82	0.69	1.1	1.33	1.16	1.1	1.11	1.35	1.07	1.11	XLOC_020653		intronic	novel
XLOC_005016	0.13	0.79	1.2	0.89	1.05	1.46	0.97	0.46	0.46	0.98	1.08	1.09	0.59	0.71	0.52	1.05	1.47	1.39	0.13	0.44	0.37	0.3	0.47	1.61	0.18	0.27	0.35	0.83	1.53	0.77	XLOC_005016		antisense	novel
XLOC_006596	1.55	2.03	1.2	2.24	1.87	3.28	1.72	2.26	0.76	1.92	1.77	1.43	1.15	1.9	0.93	1.11	1.61	1.69	1.36	1.72	1.1	2.95	2.62	1.34	0.84	0.9	1.57	2.27	2.25	3.07	XLOC_006596		lincRNA	novel
ENSRNOG00000051918	1.69	0.71	1.2	1.73	2.56	1.32	1.15	0.31	0.84	0.55	0.86	1.11	1.15	0.45	0	1.74	0.08	0.26	0.16	1.06	0.64	1.52	1.7	1.16	0.29	0.52	0.09	1.91	1.14	2.18	AABR07013123.1	2	lincRNA	--
ENSRNOG00000056498	1.03	1.06	1.2	0.59	0.24	0.78	0.44	1.09	1.71	2.03	0.55	0.76	1.56	1.1	0.9	1.01	0.56	0.88	0.77	0.46	0.84	0.49	0.7	0.52	1.15	0.64	1.01	0.37	0.55	0.6	AABR07070265.1	8	lincRNA	--
ENSRNOG00000053803	1.36	1.85	1.19	1.38	1.37	0.98	1.64	1.38	1.57	1.39	1.7	2.15	2.47	2.03	2.06	3.02	3.45	2.24	2.88	2.82	2.66	2.58	1.88	3.25	2.37	1.95	2.36	1.98	0.95	2.06	AABR07058656.1	7	lincRNA	--
ENSRNOG00000051299	2.12	1.75	1.19	1.94	0.86	1.31	2.45	1.71	1.98	2.3	1.81	2.04	1.85	1.37	2.08	2.42	1.97	2.58	1.13	1.05	1.39	2.05	1.73	2.53	2.09	2.2	1.68	2.24	2.56	2.07	Rn60_5_0825.2	5	lincRNA	--
ENSRNOG00000054340	0.69	0.78	1.18	0.54	1.04	1.18	0.97	0.91	0.49	0.63	0.99	0.98	0.79	0.96	0.96	0.76	1.02	1.09	0.46	0.46	0.62	0.6	0.88	0.28	0.74	0.99	0.61	0.88	1.62	0.98	AABR07011013.1	2	lincRNA	--
ENSRNOG00000059466	0.95	1	1.16	1.5	1.58	0.99	0.91	1.31	1.4	0.81	0.7	0.67	0.83	1.04	0.83	0.52	0.93	1.29	0.97	1.06	0.32	1.2	0.65	0.65	0.83	0.87	0.97	1.87	1.28	0.94	AC126572.4	12	lincRNA	--
ENSRNOG00000052789	1.25	1.06	1.15	1.52	1.29	0.77	0.83	1.19	1.2	1.07	1.01	1.27	0.51	1.58	0.96	0.46	0.8	0.7	0.72	0.78	0.98	1.15	0.63	0.87	1.09	0.99	1.21	1.24	0.85	1.16	AABR07044562.1	20	lincRNA	--
ENSRNOG00000054302	1.21	1.31	1.14	1.41	1.55	2.11	1.3	1.69	1.09	1.72	0.81	2.24	1.68	1.26	1.31	1.02	0.91	0.91	1.06	2.07	1.35	1.46	1.04	1.69	1.18	1.07	1.61	1.11	1.53	1.66	AABR07050423.1	5	lincRNA	--
ENSRNOG00000051346	2.15	1.82	1.13	2.43	3.07	2.29	1.93	1.54	1.39	1.75	1.83	1.65	2.56	1.83	2	1.74	2.26	2.64	1.97	1.91	2.09	3.23	2.53	2.4	0.99	1.91	0.97	2.3	2.68	2.75	Rn60_X_0635.3	X	lincRNA	--
ENSRNOG00000060376	1.6	1.29	1.13	2.38	2.52	2.38	0.63	2.45	1.13	1.94	0.8	1.06	1.57	0.89	1.42	0.87	0.63	0	1.2	1.62	0.03	1.88	2.1	0.89	1.26	1.73	0.47	0.8	2.09	0.04	AABR07000670.1	1	lincRNA	--
XLOC_015373	1.53	1.32	1.11	0.96	1.82	2.16	1.14	0.79	1.17	1.27	1.12	1.74	1.4	1.03	0.83	2.05	1.63	1.17	1.37	1.56	1.21	1.9	1.64	1.56	0.48	0.62	0.56	1.65	1.66	2.52	XLOC_015373		antisense	novel
ENSRNOG00000058077	1.04	0.51	1.11	0.88	0.65	0.99	0.54	0.74	1.02	0.96	0.49	1.48	1.17	0.95	1.11	0.89	1.47	1.3	1.33	1.62	1.51	0.78	0.91	0.96	1.17	1.51	1.03	0.87	0.94	0.63	AABR07001068.1	1	lincRNA	--
ENSRNOG00000061921	0.15	0.17	1.11	0.49	0.62	0.84	0.59	1	0.18	1.06	0.59	0.5	0.43	1.6	0.79	0.15	0.23	0.15	0.14	1.34	1.31	0.78	1.16	0.91	0.32	0.54	0.31	0.23	0.79	0.69	AABR07018064.1	15	lincRNA	--
ENSRNOG00000055537	0.17	0.58	1.11	0	0.41	0.39	0.2	0.59	0.07	0.14	0.12	0.28	1.03	2.32	1.38	0.55	0.63	0.33	0.47	0.45	0.1	0.05	0.06	0.57	0.97	0.83	0.35	0.32	0.39	0	AABR07065814.5	6	lincRNA	--
ENSRNOG00000060829	2.19	2.26	1.11	1.85	1.95	2.97	1.52	2.07	2.23	1.83	1.64	3.11	1.99	2.3	2.06	2.92	2.93	2.43	4.4	2.66	2.78	3.46	3.81	3.5	2.2	1.18	1.73	2.32	2.18	3.35	AC125248.1	18	lincRNA	--
XLOC_010033	1.3	0.62	1.1	1.12	1.64	0.84	1.06	0.93	1.41	1.73	1.23	0.75	1.2	0.94	0.93	1.09	1.21	0.48	1.33	1.1	1.17	1.11	0.92	0.88	1.29	1.46	0.69	0.55	1.3	0.93	XLOC_010033		lincRNA	novel
XLOC_033581	0.83	1.61	1.09	1.57	1.33	1.17	1.03	1.13	1.03	1.62	1.6	1.11	1.03	1.4	0.7	0.83	1.25	1.01	1.3	1.52	1.51	0.96	1.08	0.6	1.27	1.33	1.24	0.94	1.2	0.99	XLOC_033581		antisense	novel
ENSRNOG00000053034	1.13	2.36	1.09	2.34	2.47	4.66	2.71	4.64	3.48	2.75	1.33	2.47	0.98	3.97	3.33	1.63	3	2.74	3.19	1.81	4.35	2.01	3.72	5.91	1.44	1.82	1	5.33	3.51	3.69	AABR07071198.1	8	lincRNA	--
XLOC_022543	1.43	0.92	1.09	1.34	0.93	0.86	0.93	1.12	0.8	0.54	0.84	0.2	1.24	1.63	1.26	0.37	0.24	0.39	0.74	1.02	0.84	0.08	0.14	0.23	1.61	1.58	0.66	0.75	0.93	0.54	XLOC_022543		lincRNA	novel
XLOC_011108	1.1	0.57	1.08	1.02	1.13	0.82	0.74	0.78	1.12	0.65	0.87	0.74	0.89	1.14	1.25	0.58	0.57	0.5	0.93	1.18	1.06	0.71	0.68	0.19	0.69	0.87	0.5	0.54	0.61	0.88	XLOC_011108		antisense	novel
ENSRNOG00000058342	0.82	14.07	1.08	5.6	3.32	3.99	1.87	21.88	1.11	1.38	2.47	0.66	2.9	1.38	5.63	0.57	0.71	1.1	2.79	0.93	0.47	1.58	0.47	0.41	2.46	3.67	0.72	3.11	0.81	2.55	AABR07051639.1	3	lincRNA	--
XLOC_002296	2.71	2.36	1.08	4.29	2.21	3.16	2.54	4.93	3.61	1.89	2.88	3.11	2.04	3.33	3.89	3.55	2.48	2.82	3.37	2.54	3.77	3.35	4.91	3.48	2.62	3.61	1.28	3.7	2.15	3.49	XLOC_002296		intronic	novel
XLOC_027962	1.2	0.87	1.08	1.14	1.51	1.29	0.88	0.79	0.61	1.1	0.96	1.13	0.76	1.07	0.84	0.92	0.86	1.06	1.02	0.77	0.88	0.63	1.11	0.93	0.52	0.67	0.61	1.23	1.12	1.25	XLOC_027962		lincRNA	novel
ENSRNOG00000051079	2.79	2.04	1.07	1.97	2.47	1.73	2.06	1.98	1.48	2.51	2.18	2.32	1.35	1.61	0.57	1.23	2.18	1.73	1.95	1.68	0.74	1.74	2.3	1.48	1.94	1.17	1.01	2.34	2.04	1.68	Rn60_10_0699.2	10	lincRNA	--
XLOC_017198	1.13	0.54	1.06	0.74	2.36	1.61	1.85	0.57	0.81	0.91	1.14	2.26	0.46	0.57	0.46	0.6	0.92	1.33	2.29	1.41	1.99	8.36	6.26	4.11	0.56	0.64	1.31	0.96	0.9	2.14	XLOC_017198		lincRNA	novel
XLOC_033632	1.42	1.06	1.06	1.24	1.33	0.83	1.43	1.03	1.05	0.87	1.11	0.76	0.9	1.11	1.04	0.65	0.77	1	0.98	0.91	0.9	0.81	0.65	0.6	1.1	0.94	0.69	1.08	1.11	1.01	XLOC_033632		antisense	novel
XLOC_024288	1.14	1.4	1.05	1.43	1.34	1.4	1.25	1.3	1.12	1.45	1.28	1.62	1.05	1.26	1.55	1.27	1.57	1.42	0.52	0.69	0.8	0.64	0.53	0.75	1.26	1.1	0.58	1.36	1.45	0.89	XLOC_024288		intronic	novel
ENSRNOG00000052651	0.64	1.06	1.04	1.12	1.27	1.05	0.9	1.39	0.85	1.27	0.23	1.59	1.51	1.39	1.41	0.92	1.7	1.43	3.31	2.07	1.18	2.87	2.22	2.86	0.55	0.95	3.37	2.16	1.38	2.03	AABR07053577.1	3	lincRNA	--
ENSRNOG00000054521	0.5	0.14	1.04	0.92	0.58	0.87	0.63	0.74	0.56	0.23	0.2	0.63	0.24	0.92	0.82	0.4	0.5	0.62	0.17	0.31	0.23	0.21	0.41	0.38	0.57	0.28	0.36	0.39	0.71	0.37	AABR07015510.2	14	lincRNA	--
ENSRNOG00000058565	0.61	0.44	1.02	1.45	0.63	1.15	1.17	0.58	1.31	0.48	1.01	0.55	0.42	0.51	0.19	0.32	0.62	0.6	0.25	0.27	0.2	0.59	0.72	0.56	0.53	1.51	0.23	1.06	1.09	0.94	AABR07071619.1	8	lincRNA	--
ENSRNOG00000061888	0.56	0.82	1.02	0.68	0.78	0.85	0.39	0.97	0.74	0.33	0.79	0.7	0.78	0.69	0.87	0.39	0.77	0.43	0.7	0.76	0.8	0.4	0.3	0.33	0.68	0.74	0.85	0.56	0.75	0.56	AABR07016856.1	15	lincRNA	--
ENSRNOG00000053624	1.22	0.81	1.01	0.39	0.77	0.94	0.56	0.68	0.85	1.75	0.8	0.63	1.52	1	0.37	1.35	0.27	0.5	1.24	0.66	0.6	0.89	1.04	0.32	0.94	0.7	0.57	0.42	0.6	1.44	AABR07058017.2	7	lincRNA	--
ENSRNOG00000056324	0.41	0.15	1.01	0.53	0.56	0.71	0.32	0.16	0.32	0.72	0.33	0.34	0.51	1.32	0.95	0.8	0.63	0.51	0.34	0.92	0.92	0.44	0.75	0.69	0.44	0.67	0.14	1.08	0.37	0.69	LOC102548818	1	lincRNA	uncharacterized LOC102548818
ENSRNOG00000053300	1.82	2.26	1.01	2.02	2.14	2.27	1.71	1.1	1.21	0.95	0.98	1.67	1.5	1.93	1.49	2.48	3.17	2.17	1.98	0.93	1.61	2.59	1.68	2.29	1.44	1.5	1.14	2.05	2.18	2.06	AABR07058985.1	4	lincRNA	--
XLOC_027088	1.14	0.97	1	0.93	1.18	0.99	0.95	0.63	1.35	1.07	1.05	1.27	0.34	0.42	0.33	0.23	0.32	0.39	0.31	0.47	0.35	0.58	0.81	0.58	0.21	0.46	0.28	0.39	0.38	0.49	XLOC_027088		lincRNA	novel
XLOC_022844	0.47	0.59	1	0.31	0.67	1.34	0.49	0.21	0.92	0.13	0	0.26	0	0.75	0.62	0.67	3.11	1.71	0.56	0.55	1.32	0	0.76	0.77	0.41	0.96	1.3	0.38	0.6	0.35	XLOC_022844		lincRNA	novel
XLOC_027241	0.38	0.31	1	0.26	0.45	0.53	0.19	0.13	0.32	0.07	0.17	0.14	0.11	0.27	0.27	0.1	0.05	0.05	0.1	0.21	0.05	0.13	0.11	0.16	0.17	0.71	0.11	0.42	0.31	0.34	XLOC_027241		lincRNA	novel
XLOC_018654	0.79	0.95	0.98	0.77	1.16	1.1	0.97	1.22	0.86	1.51	0.97	1.1	0.85	1.1	0.99	0.84	0.55	1.11	1.05	0.93	0.77	1.04	0.87	1.03	0.85	0.79	1.72	1.09	0.87	1.42	XLOC_018654		antisense	novel
ENSRNOG00000055076	0.71	1.63	0.98	1.45	1.64	2.6	1.73	1.5	1.31	1.07	0.88	1.05	1.57	1.36	1.82	1.19	2.94	2.76	0.99	1.06	1.08	1.57	0.96	0.47	0.79	0.93	1.21	1.23	2.13	1.32	AABR07025023.1	16	lincRNA	--
ENSRNOG00000053491	0.53	0.75	0.98	0.52	1.23	0.65	0.63	0.47	1.1	0.49	0.57	1.33	0.57	0.33	0.46	0.91	0.25	1.05	0.61	1.45	0.36	0.11	1.46	0.4	0.28	0.39	0.14	0.6	0.65	0.7	AABR07018059.1	15	lincRNA	--
ENSRNOG00000054306	0.47	0.22	0.97	0.35	0.37	0.66	0.42	0.46	0.61	0.59	0.64	0.3	0.55	0.53	0.41	0.42	0.15	0.55	0.29	0.59	0.32	0.35	0.16	0.08	0.13	0.54	0.08	0.27	0.62	0.54	AABR07057421.2	7	lincRNA	--
XLOC_013320	1.1	1.05	0.97	1.54	1.43	1.29	1.09	0.9	1.01	0.71	1.06	1.29	1.1	1.39	0.97	0.87	1.88	1.38	0.84	0.76	1.01	1.34	1.09	1.45	0.89	1.14	0.7	1.31	1.51	1.2	XLOC_013320		intronic	novel
ENSRNOG00000056083	0.45	0.21	0.97	0.38	1.11	0.41	0.74	0.58	0.74	0.42	0.34	0.33	0.28	0.64	0.41	0.13	0.36	0.65	0.26	1.43	0.59	0.32	0.71	0.69	0.25	0.74	0.19	0.35	0.21	0.56	AABR07018119.2	15	lincRNA	--
ENSRNOG00000059243	2.02	1.4	0.94	2.08	2.24	1.5	1.22	1.38	1.04	1	0.98	1.51	1.27	1.85	1.02	1.15	1.57	1.93	1.4	0.97	0.89	1.84	1.72	1.53	0.92	1.08	1.18	1.82	2.42	2.12	AABR07051787.1	3	lincRNA	--
XLOC_000616	1.22	1.26	0.94	0.93	0.87	0.99	1.15	1.44	0.99	1.47	0.96	0.89	1.3	1.04	1.61	13.53	0.84	1.38	1.13	0.99	0.83	0.73	0.89	0.68	1.79	0.91	2.83	0.77	0.85	0.76	XLOC_000616		intronic	novel
XLOC_011496	0.51	0.35	0.94	0.75	1.63	0.91	0.46	0.57	0.55	0	0.42	1.24	0.02	0.77	0.79	0.35	4.28	1.27	0.1	0.32	0.85	1.12	0.68	0.38	0.12	0.39	0.56	0.24	1.07	1.1	XLOC_011496		lincRNA	novel
XLOC_033481	0.87	0.99	0.94	1.62	1.3	1.25	1.14	0.81	0.94	0.86	0.8	1.02	0.51	0.64	0.46	0.48	0.88	0.83	0.34	0.5	0.49	1.48	1.09	0.93	0.51	0.73	0.65	1.25	1.79	1.34	XLOC_033481		intronic	novel
XLOC_028755	0.89	0.96	0.94	0.72	1.06	1.11	0.84	0.66	0.89	1.62	1.42	1.1	0.66	0.58	0.63	0.43	0.65	0.71	0.81	0.66	0.76	1.19	1.18	0.83	0.62	0.74	0.46	1.02	0.84	0.9	XLOC_028755		lincRNA	novel
XLOC_022218	1.41	1.05	0.93	0.81	1.42	1.8	0.94	1.06	0.99	0.89	0.72	1.11	0.78	0.75	0.79	1.1	0.61	1.13	0.86	0.75	0.72	1.54	1.25	1.17	0.48	0.65	0.63	1.14	1.24	1.34	XLOC_022218		antisense	novel
XLOC_000304	1.27	1.33	0.93	1.79	2.93	3.25	1.37	1.09	0.9	0.61	0.95	1.57	1.02	1.28	0.67	1.39	1.22	1.88	0.75	1.08	0.62	4.28	2.1	2.15	0.48	0.6	1.04	2.06	3.61	2.34	XLOC_000304		lincRNA	novel
ENSRNOG00000056108	1.06	0.69	0.92	0.9	0.92	0.93	1.01	1.2	1.14	0.98	0.87	1.06	0.87	1.07	1.06	0.67	0.8	0.94	1.21	0.9	1.3	0.89	0.69	0.72	0.99	0.9	0.94	1.18	1.11	0.91	AABR07069473.1	8	lincRNA	--
XLOC_020116	0.56	0.47	0.92	0.63	0.82	0.57	0.68	0.94	0.71	0.64	0.58	0.42	0.52	0.71	0.73	0.23	1.22	0.76	0.44	0.8	0.48	0.38	0.4	0.28	0.65	0.61	0.28	0.57	0.75	0.97	XLOC_020116		lincRNA	novel
XLOC_009039	2.19	1.99	0.92	1.39	1.53	1.91	1.49	1.65	1.6	1.06	1.23	1.19	1.97	1.7	1.18	1.99	1.6	3.26	1.99	1.48	1.5	1.86	1.95	1.46	1.4	1.36	1.46	1.5	2.03	2.09	XLOC_009039		antisense	novel
ENSRNOG00000056265	1.71	1.31	0.92	2.11	2.33	1.42	1.2	1.24	0.89	1.08	1.09	1.15	1.28	1.25	1.23	1.65	1.47	1.59	1.29	1.11	1.29	1.92	1.59	1.65	1	1.2	1.12	1.86	1.86	1.61	AC105470.1	10	lincRNA	--
ENSRNOG00000061118	0.71	0.76	0.92	1.91	2.09	2.17	0.64	0.96	0.53	1.1	0.87	0.9	0.29	0.92	0.54	0.45	0.46	0.67	0.3	0.29	0.45	1.13	1.13	1.09	0.32	0.47	0.23	1.68	2.29	1.27	AABR07012047.1	2	lincRNA	--
XLOC_032015	1.48	1.08	0.91	0.88	0.6	1.04	1.62	1.36	0.68	1.57	1.14	2.04	1.05	0.91	1.78	0.75	1	1.17	0.89	0.61	1.01	0.84	0.57	0.88	0.66	0.7	0.58	1.17	0.87	1.21	XLOC_032015		lincRNA	novel
ENSRNOG00000052953	0.25	0.34	0.91	2.07	2.01	0.87	1.4	2.13	0.39	1.13	0.74	0.69	1.22	2.22	2.02	0.27	0.31	0.27	4.44	0.47	1.09	0.27	0.17	0.11	3.46	0.83	0.71	3.73	0.19	0.26	AABR07051592.1	3	lincRNA	--
XLOC_019532	1.52	0.46	0.91	0.8	0.54	0.51	1.31	0.7	1.09	0.69	1.16	0.23	0.85	0.94	0.82	0.46	0.44	0.71	0.49	0.54	0.58	0.12	0.14	0.22	1.35	1.44	0.55	1.07	0.68	0.35	XLOC_019532		lincRNA	novel
XLOC_024233	1.59	1.34	0.89	1.58	1.66	1.44	1.23	1.15	1.16	0.89	0.99	0.78	1.09	1.39	1.09	0.83	0.87	1.44	1.01	0.82	1.03	1.06	0.93	0.75	1.01	1.11	0.59	1.26	1.84	1.22	XLOC_024233		intronic	novel
XLOC_010114	1.94	2.08	0.89	2.59	2.69	2.78	1.35	1.56	1.16	1.88	1.45	1.43	1.15	1.41	1.53	1.86	1.34	2.19	1.25	1.33	1.15	2.53	2.03	1.76	0.91	1.33	1.01	2.54	2.35	2.11	XLOC_010114		intronic	novel
XLOC_022021	0.96	0.91	0.89	1.01	1.83	1.49	0.93	0.94	0.69	1.89	0.88	0.88	0.58	0.52	0.27	0.79	0.28	0.68	0.27	0.38	0.38	1.33	0.96	0.72	0.34	0.53	1.91	2.27	2.14	3.9	XLOC_022021		intronic	novel
XLOC_000350	0.94	1.08	0.88	1.3	1.54	1.69	1.02	0.95	0.97	0.81	0.83	1.35	0.68	1.1	0.82	1	0.62	0.79	0.65	0.85	0.84	1.65	1.23	1.12	0.58	0.82	0.55	1.25	1.78	1.75	XLOC_000350		lincRNA	novel
ENSRNOG00000052395	0.77	0.68	0.88	0.76	0.76	0.76	0.6	0.72	0.73	0.45	0.49	0.66	0.63	0.66	0.52	0.38	0.71	0.67	0.6	0.66	0.78	0.7	0.54	0.68	0.68	0.69	0.97	0.73	0.87	0.57	AABR07071395.1	8	lincRNA	--
XLOC_004723	1.78	2.42	0.87	2.69	2.18	1.23	1.59	2.14	1.11	1.95	1.28	0.95	1.16	1.82	1.22	1.3	0.52	1.32	1.12	0.86	0.71	1.6	0.47	0.82	0.85	1.21	1.31	2.5	2.74	1.79	XLOC_004723		lincRNA	novel
XLOC_019648	1.29	1.59	0.86	0.44	2.92	4	0.83	0.94	0.65	0.52	1.17	3.62	2.24	0.6	0.58	1.17	0.43	0.98	0.68	1.87	0.23	2.49	2.01	0.75	0.28	0.27	0.34	0.79	2	4.28	XLOC_019648		intronic	novel
ENSRNOG00000055573	0.56	0.32	0.86	0.41	0.58	0.9	0.66	0.66	0.25	0.17	0.45	0.7	0.45	0.53	0.86	0.76	0.78	0.76	0.71	0.77	0.82	0.63	0.78	0.78	0.3	0.76	0.36	1.03	0.97	1.42	Rn60_7_1407.2	7	lincRNA	--
ENSRNOG00000059866	2.03	2.79	0.85	1.83	2.09	3.38	2.53	2.88	0.63	1.6	0.98	1.41	1.5	2.02	1.59	1.47	2.73	1.69	0.98	1.65	0.91	2.66	2.15	1.45	1.67	1.73	1.76	2.11	2.1	2.45	Rn60_1_0436.1	1	antisense	--
ENSRNOG00000059163	1.09	1.29	0.84	0.97	1.44	1.56	0.96	0.94	0.7	0.85	1.19	1.41	1.12	0.79	0.63	1.36	0.81	1.32	0.87	0.64	0.47	1.56	1.27	0.82	0.63	0.67	0.72	1.74	1.67	2.08	AABR07069454.1	8	lincRNA	--
ENSRNOG00000059271	1	1.34	0.83	1.22	1.19	1.59	1.45	1.34	1.24	0.84	1	1.44	0.99	1.15	1.52	1.32	1.51	1.63	1.22	0.96	1.41	1.6	1.19	1.4	1.01	1.32	0.89	1.56	1.55	1.4	AABR07058985.2	4	lincRNA	--
XLOC_009079	0.4	0.42	0.83	0.45	0.38	1.18	0.47	0.29	0.72	0.11	0.5	0.46	0.03	0.4	0.05	0.03	0.06	0.12	0.03	0.12	0.05	0.29	0.3	0.06	0.06	0.17	0	0.34	0.5	0.1	XLOC_009079		antisense	novel
XLOC_023287	0.99	2.69	0.82	2.24	3.01	6.9	3.69	2.45	2.64	1.95	2.07	3.92	1.35	7.38	2.85	3.14	5.04	4.02	1.99	1.68	3.19	3.26	3.96	5.89	0.47	2.69	0.71	6.68	1.8	5.9	XLOC_023287		intronic	novel
ENSRNOG00000056573	0.44	0.12	0.81	0.96	0.56	1.19	0.39	0.77	0.13	0.41	0.59	0.27	0.35	0.37	1.34	0.86	0.71	1.52	0.1	0.22	0	0	1.32	0.99	0.24	0.21	0	1.61	0.86	0.58	AABR07052643.1	3	lincRNA	--
XLOC_033417	1.32	1.45	0.81	1.03	1.36	1.7	1.25	1.12	1.06	1	1.03	1.28	1.04	1.16	0.93	1.56	1.14	1.28	1.11	0.81	0.91	1.17	1.27	1.16	0.65	0.85	0.56	1.54	1.38	1.48	XLOC_033417		lincRNA	novel
XLOC_032717	1.05	0.6	0.81	0.86	0.59	0.96	0.47	0.82	0.62	1.25	0.71	1.26	0.92	0.58	0.67	1.25	0.67	0.8	0.86	1.35	1.14	0.77	0.68	0.6	1.6	1.33	1.75	0.34	0.8	1.18	XLOC_032717		intronic	novel
ENSRNOG00000056565	0.57	0.68	0.81	0.78	0.88	1.08	0.6	0.7	0.61	0.6	0.65	1.04	0.68	0.45	0.37	0.62	0.58	0.62	0.34	0.56	0.26	0.67	0.64	0.36	0.32	0.32	0.27	0.7	1.4	1.4	AABR07059002.1	4	lincRNA	--
XLOC_005166	0.82	0.68	0.8	0.32	0.64	0.94	0.82	0.85	0.91	1.51	0.94	0.84	1.49	0.74	0.51	1.17	0.63	0.53	1.44	0.77	1.39	0.65	1.04	0.59	0.88	0.75	1.09	0.58	0.24	0.78	XLOC_005166		lincRNA	novel
ENSRNOG00000051100	1.12	1.07	0.79	1.66	1.21	1.45	1.04	1.48	0.9	0.37	0.63	1.29	0.95	0.69	1.23	0.78	1.66	1.02	0.83	0.7	1.14	2.11	1.03	0.86	0.85	0.86	1	1.19	1.7	1.06	Rn60_13_0829.4	13	lincRNA	--
XLOC_024021	0.76	1.2	0.79	2.12	1.69	2.42	1.52	1.99	1.24	2.12	1.5	1.77	0.88	2.25	1.63	1.05	1.42	1.12	1.43	0.76	2.01	1.76	2.5	2.65	0.79	1.65	0.64	2.57	1.91	2.35	XLOC_024021		lincRNA	novel
XLOC_026174	0.74	0.48	0.78	0.67	0.68	0.82	0.62	0.21	0.36	0.71	0.45	0.49	0.28	0.29	0.12	0.29	0.19	0.25	0.2	0.19	0.14	0.24	0.33	0.26	0.14	0.22	0.21	1.01	0.92	1.01	XLOC_026174		lincRNA	novel
ENSRNOG00000054907	1.14	0.64	0.78	1.25	0.58	1.12	0.54	0.75	1.13	0.49	0.69	0.71	0.8	0.92	0.43	1.36	0.36	0.84	0.42	0.39	0.54	0.67	0.29	1.11	0.53	0.42	0.44	1.08	0.91	0.6	Rn60_2_2049.3	2	lincRNA	--
ENSRNOG00000058683	0.87	2.6	0.78	0.54	0.24	1.49	1.68	3.43	1.03	0.39	0.86	0.79	1.71	1.46	0.83	2.25	0.96	2.9	2.03	2.36	2.42	0.45	0.72	1.36	2.98	2.71	1.79	0.8	1.09	0.84	AABR07044635.1	20	lincRNA	--
ENSRNOG00000059440	1.28	1.56	0.78	1.1	1.02	1.4	0.84	0.7	0.84	0.62	0.84	1.02	1.18	1.07	0.31	1.87	0.99	1.16	0.97	0.7	1.18	1.44	0.92	1.14	1.03	0.83	1.02	0.92	0.87	0.75	Rn60_9_0975.2	9	lincRNA	--
XLOC_022020	0.9	0.83	0.78	1.3	1.43	1.61	0.88	0.81	0.59	1.46	0.71	1.14	0.65	0.54	0.4	0.52	0.32	0.51	0.17	0.24	0.26	0.95	0.83	0.52	0.34	0.58	1.82	2.05	2.11	3.46	XLOC_022020		intronic	novel
ENSRNOG00000051321	1.77	1.08	0.78	1.06	1.08	0.9	1.02	2.02	0.97	0.85	1.23	1.31	1.22	1.15	1.35	1.38	1.18	1.08	1.92	1.99	2.21	2.67	3.6	1.78	0.73	1.29	0.75	0.72	0.94	1.45	Rn60_X_0711.1	X	lincRNA	--
XLOC_010413	0.65	0.67	0.77	0.81	0.71	0.94	0.64	0.73	0.41	0.68	0.48	0.83	0.49	0.52	0.68	0.27	0.71	0.54	0.54	0.25	0.35	0.37	0.45	0.46	0.4	0.27	0.81	1.12	0.74	0.57	XLOC_010413		lincRNA	novel
XLOC_013587	0.11	0.13	0.77	0.33	0.18	0.06	0.34	0.2	0.47	0.42	0.61	1.35	0.6	0.61	0.58	0.81	0.41	0.11	0	0.05	0.1	0.77	0.28	0.22	0.3	0.48	0.11	0.76	0.77	0.89	XLOC_013587		lincRNA	novel
XLOC_032383	0.4	0.61	0.77	1.26	1.92	1.92	1	1.49	0.82	0.52	0.94	0.94	0.6	1.24	1.06	0.37	0.44	0.62	0.81	1.42	2.17	0.84	1.68	1.51	0.69	0.83	0.55	1.41	0.91	1.93	XLOC_032383		lincRNA	novel
XLOC_028171	1.3	1.41	0.77	1.42	0.99	1.32	0.82	1.16	0.92	0.82	1.05	1	0.95	1.22	1.15	1.24	1.27	1.39	0.76	0.69	0.9	1.05	1.09	1.04	0.93	1.09	0.74	1.37	1.5	1.14	XLOC_028171		intronic	novel
XLOC_008979	0.05	0.04	0.77	0.04	0.89	0.16	0.01	0.03	0.01	0.05	0.69	0.05	0.07	0.09	0.08	0.01	0.64	1.02	0.02	0.02	0.09	0.14	0.15	0.07	0.04	0.04	0.04	0.84	0.11	0.13	XLOC_008979		lincRNA	novel
XLOC_011541	0.41	0.67	0.77	0.48	0.63	1.18	0.43	0.46	0.67	0.52	0.7	0.83	0.67	0.56	0.47	1.25	0.96	0.77	0.63	0.34	0.54	0.97	0.91	0.95	0.44	0.51	0.29	0.77	0.89	1.03	XLOC_011541		intronic	novel
ENSRNOG00000053789	0.24	0.89	0.77	0.99	0.4	0.46	0.65	0.18	1.02	0.97	0.34	0.29	0.42	0.46	0.82	0.54	0.58	0.78	0.22	1.01	0.35	1.02	0.87	0.55	0.34	0.54	0.4	0.88	0.39	0.5	AC111369.1	10	lincRNA	--
XLOC_001158	0.56	0.66	0.76	0.92	1.1	1.18	0.83	0.93	0.49	0.58	0.72	0.97	0.56	0.61	0.49	0.54	0.74	0.85	0.35	0.38	0.38	1.22	0.94	0.41	0.35	0.42	0.31	0.8	1.34	1.18	XLOC_001158		lincRNA	novel
XLOC_020621	0.12	0.28	0.75	0.2	0.84	0.2	0.62	0.43	0.76	0.3	0.39	0.35	0.42	0.4	0.27	0.43	0.44	0.35	0.65	0.47	0.46	0.35	0.63	0.56	0.08	0.19	0.28	0.45	0.2	0.46	XLOC_020621		lincRNA	novel
ENSRNOG00000055192	0.64	0.92	0.75	1.59	1.33	1.69	1.49	1.57	1.27	1.91	1.23	1.2	0.76	1.64	1.54	0.91	1.5	1.84	0.82	0.64	1.48	1.88	1.88	2.59	0.58	1.25	0.3	2.06	1.59	1.74	AABR07024641.1	16	lincRNA	--
XLOC_025399	0.94	0.98	0.74	1.26	1.09	1.3	0.82	0.71	0.72	0.77	0.78	0.77	0.36	0.42	0.36	0.37	0.54	0.58	0.29	0.24	0.31	0.86	0.7	0.59	0.26	0.34	0.21	0.88	1.09	0.71	XLOC_025399		lincRNA	novel
ENSRNOG00000056778	0.39	0.87	0.74	0.92	0.99	0.93	0.91	0.68	0.6	0.48	0.57	1.03	0.7	0.91	0.46	1.04	0.69	1.17	0.84	0.72	0.89	0.96	1.09	0.92	0.44	0.61	0.32	0.93	1.07	0.31	AABR07015040.1	14	lincRNA	--
XLOC_019987	0.89	0.54	0.74	0.77	0.49	1.27	0.47	0.82	0.47	0.5	0.42	0.51	0.74	0.63	0.23	0.44	0.67	0.94	0.29	0.22	0.2	0.5	0.45	0.13	0.42	0.43	0.31	0.39	1.27	0.99	XLOC_019987		lincRNA	novel
XLOC_005126	2.33	1.52	0.74	0.72	0.69	0.99	0.63	0.65	1.24	1.65	0.66	0.9	3.72	2.34	1.88	1.47	0.36	0.63	0.88	3.21	0.45	1.01	0.77	0.74	1.26	0.87	0.94	0.59	0.57	0.5	XLOC_005126		lincRNA	novel
ENSRNOG00000061552	0.22	0.37	0.74	0.48	0.4	0.27	0.71	0.51	0.65	0.48	0.65	0.34	0.94	0.64	0.29	0.16	0.66	0.27	0.55	0.65	0.64	0.4	0.44	0.33	0.77	0.59	0.68	0.56	0.43	0.35	AABR07070486.1	8	lincRNA	--
XLOC_031828	0.65	0.76	0.73	1.02	0.98	1.09	1.07	0.62	0.65	0.76	1.43	1.04	0.76	0.92	1.1	0.53	0.8	0.53	1.04	0.84	0.69	0.94	0.81	1.09	0.9	0.97	1.16	0.94	0.9	0.66	XLOC_031828		antisense	novel
XLOC_030310	0.69	0.86	0.73	1.08	0.66	0.91	0.75	0.88	0.58	0.54	0.94	0.89	0.47	0.61	0.51	0.29	0.56	0.39	0.39	0.57	0.73	0.49	0.78	0.65	0.51	0.73	0.23	0.79	1.12	0.82	XLOC_030310		lincRNA	novel
XLOC_011542	0.77	0.84	0.73	0.69	0.71	1.14	0.95	0.68	0.92	0.73	0.87	1.33	0.64	0.62	0.8	1.6	1.25	0.92	0.73	0.51	0.75	1.14	0.96	1.32	0.49	0.55	0.42	1.23	1.14	1.13	XLOC_011542		intronic	novel
ENSRNOG00000061174	0.95	0.47	0.73	0.75	1.28	0.7	0.49	0.62	0.42	0.51	0.7	0.44	0.25	0.75	0.62	0.41	0.44	0.29	0.6	0.12	0.64	0.63	0.89	0.36	0.57	0.46	0.18	0.47	0.76	0.69	AC128986.1	3	lincRNA	--
ENSRNOG00000051722	0.46	0.75	0.73	0.58	2.05	0.72	11.43	22.61	1.73	1.07	0.57	2.99	3.14	1.56	8	0.2	2.9	3.41	2.19	0.92	1.85	0.27	0.87	0.6	4.42	1.36	1.02	1.2	2.81	0.71	AABR07065772.3	6	lincRNA	--
ENSRNOG00000057941	0.98	0.57	0.73	0.58	1.47	1.41	0.39	0.45	0.78	0.52	0.58	1.01	0.71	0.38	0.42	0.91	0.77	0.8	0.46	0.74	0.38	1.29	0.72	0.42	0.45	0.5	0.21	0.54	1.44	1.59	AABR07036331.2	12	lincRNA	--
XLOC_024846	1.96	0.54	0.73	0.41	0.35	0.5	0.44	0.44	0.59	0.24	0.07	0.13	0.18	0.13	0.39	0.57	0.3	0.38	0.17	0.56	0.1	0.08	0.37	0.15	0.26	0.37	0.3	0.16	0.54	0.43	XLOC_024846		intronic	novel
XLOC_033624	1.29	1.05	0.73	2.02	2.27	2.39	1.45	1.04	0.91	0.9	1.46	1.68	0.74	0.91	0.86	1.13	1.79	1.72	0.78	0.77	1.05	2.58	2.22	2.41	0.73	0.8	0.83	1.93	2.54	1.85	XLOC_033624		antisense	novel
ENSRNOG00000058323	0.71	0.79	0.72	1.29	1.11	0.89	0.79	0.77	0.71	0.56	0.81	0.8	0.62	0.79	0.75	0.6	1.17	0.89	0.63	0.42	0.63	0.97	0.69	1.1	0.61	0.76	0.57	1.25	1.2	0.75	LOC102550026	5	lincRNA	uncharacterized LOC102550026
ENSRNOG00000053948	0.57	0.65	0.72	1.27	0.81	0.93	0.85	0.94	0.77	0.94	1.13	0.8	0.56	0.89	0.65	0.37	0.8	0.74	0.33	0.3	0.51	0.43	0.6	0.56	0.64	0.76	0.41	0.93	1.25	0.79	AABR07026969.1	17	lincRNA	--
ENSRNOG00000054531	0.34	0.85	0.72	0.61	0.39	0.54	0.59	0.78	0.5	0.1	0.54	0.84	0.18	0.25	0.07	0.53	0.35	0.33	0.23	0.38	0.38	0.55	1.01	0.55	0.09	0.29	0.17	0.71	0.58	0.58	AABR07016578.1	14	lincRNA	--
ENSRNOG00000058135	0.5	0.8	0.72	1.38	0.6	1.03	0.35	1.37	0.94	0.73	0.77	1.25	0.63	1.16	1.97	0.2	0.74	0.54	1	0.42	0.79	1.19	1.34	0.97	0.67	1.02	0.56	0.47	1.36	1.02	AABR07045403.1	20	lincRNA	--
XLOC_024735	0.44	0.47	0.71	0.61	0.58	0.55	0.47	0.45	0.49	0.29	0.77	0.73	0.38	0.16	0.26	0.08	0.31	0.35	0.3	0.49	0.55	0.66	1.19	0.79	0.25	0.41	0.33	0.34	0.34	0.47	XLOC_024735		lincRNA	novel
XLOC_010175	0.6	0.52	0.7	0.78	0.76	0.71	0.55	0.44	0.56	0.59	0.7	0.65	0.72	0.39	0.36	0.42	0.45	0.63	0.64	0.48	0.47	0.8	0.64	0.75	0.44	0.63	0.6	0.49	0.79	0.74	XLOC_010175		intronic	novel
XLOC_004515	0.63	0.61	0.7	0.74	0.54	0.68	0.82	0.69	0.82	1.01	0.63	0.53	0.54	0.62	0.61	0.47	0.31	0.59	0.59	0.53	0.57	0.47	0.69	0.52	0.56	0.78	0.43	0.65	0.66	0.59	XLOC_004515		intronic	novel
ENSRNOG00000051303	0.86	0.99	0.7	2.04	2.17	1.9	1.27	1.18	0.81	0.87	1	1.45	0.86	1.19	1.06	0.78	1.51	1.55	1.12	0.8	0.98	1.74	2.06	1.58	0.58	1.01	0.46	1.57	1.93	1.34	Rn60_13_0839.5	13	lincRNA	--
XLOC_026693	0.61	0.45	0.7	0.72	0.49	0.45	0.54	0.42	0.47	0.66	0.39	0.57	0.54	0.33	0.48	0.27	0.51	0.62	0.19	0.49	0.48	0.36	0.35	0.32	0.26	0.48	0.4	0.59	0.79	0.57	XLOC_026693		lincRNA	novel
XLOC_020233	1.5	1.29	0.7	1.24	1.44	1.67	1.44	1.28	1.2	1.16	1.19	1.33	1.7	1.31	1.32	0.96	0.99	1.24	1.24	1.11	1.03	1.31	1.06	0.78	1.21	1.03	0.96	1.04	1.09	1.57	XLOC_020233		antisense	novel
XLOC_030184	1.08	0.74	0.69	0.38	1	1.62	0.58	1.04	0.52	0.56	0.84	1.03	1.29	0.74	0.29	1.2	0.32	0.68	0.81	0.92	0.39	1.09	0.66	0.47	0.7	0.46	0.5	0.6	1.06	2.11	XLOC_030184		intronic	novel
ENSRNOG00000053058	0.78	2	0.69	2.14	1.97	1.4	0.75	0.33	1.34	4.04	1.98	0.88	2.06	0.71	0.86	0.35	2.04	1.75	1.04	1.9	0.51	0.12	0.21	0.5	1.06	0.9	1.89	0.72	0.97	1.43	AABR07014885.1	14	lincRNA	--
ENSRNOG00000059601	0.43	0.47	0.69	0.88	0.53	0.7	0.51	0.66	0.41	0.46	0.44	0.7	0.67	0.87	0.53	0.51	1.08	0.98	0.38	0.43	0.39	0.77	0.65	0.72	0.44	0.44	0.24	0.73	0.91	0.37	AC127076.2	5	lincRNA	--
ENSRNOG00000053067	0.67	0.23	0.69	0.77	0.73	0.71	0.19	0.23	0.38	0.14	0.13	0.25	0.63	0.13	0.61	0.24	0.23	0.21	0.08	0.19	0.11	0.51	0.19	0.19	0.4	0.44	0.38	0.35	0.78	0.98	AABR07035008.1	12	lincRNA	--
XLOC_001932	3.58	3.84	0.69	3.37	0.85	0.9	0.94	2.52	2.08	1.24	1.07	0.61	0.77	0.37	0.54	0.37	0.25	0.42	2.61	0.46	0.4	3.35	1.1	0.37	0.92	1.05	0.85	0.72	1.02	0.89	XLOC_001932		lincRNA	novel
XLOC_013377	1.33	1.1	0.69	0.93	1.31	1.37	0.85	0.93	0.96	0.68	0.93	1.18	0.88	1.09	0.93	1.41	0.81	1.01	0.94	0.73	0.82	1.14	0.98	0.77	0.7	0.93	0.66	1.04	1.25	1.14	XLOC_013377		antisense	novel
ENSRNOG00000060584	0.46	0.31	0.68	0.27	0.76	0.82	0	0.11	0.22	0.23	0.2	0.58	0.3	0.31	0.16	0.27	0.6	0.55	0.17	0.18	0.42	1.13	0.65	0	0	0.63	0	0.52	0.64	1.48	AABR07064727.1	6	lincRNA	--
XLOC_028464	0.65	0.34	0.68	0.4	0.54	0.34	0.73	0.68	1.06	0.23	0.64	0.46	0.62	0.65	1.09	0.24	0.05	0.05	0.46	0.58	0.8	0.09	0.26	0.38	0.41	1.19	0.78	0.22	0.38	0.32	XLOC_028464		intronic	novel
ENSRNOG00000053588	0.5	0.63	0.67	0.25	0.71	0.84	0.52	0.46	0.39	0.62	0.77	0.84	0.92	0.31	0.17	0.51	0.37	0.43	0.22	0.59	0.45	0.47	0.37	0.28	0.56	0.29	0.43	0.3	0.88	0.84	AABR07044631.1	20	lincRNA	--
ENSRNOG00000056112	0.95	0.69	0.66	0.52	0.84	0.64	0.77	0.87	0.96	0.52	0.48	0.67	1.3	0.98	1.06	0.93	1.08	0.87	1.64	2.06	1.86	0.89	0.77	0.91	0.9	0.84	1.44	0.32	0.59	0.64	AABR07012065.1	2	lincRNA	--
XLOC_012974	0.94	0.63	0.66	0.81	0.98	0.71	0.75	0.48	0.83	0.67	0.91	0.84	0.28	0.3	0.26	0.38	0.57	0.63	0.29	0.37	0.48	0.44	0.67	0.71	0.25	0.2	0.18	0.78	0.58	0.73	XLOC_012974		lincRNA	novel
ENSRNOG00000051672	0.8	0.82	0.66	1.01	1.18	1.3	0.89	0.6	0.47	0.67	1.09	2.09	0.71	1.1	1.44	0.48	0.87	1.21	0.99	1.73	1.37	0.42	1.67	1.39	1.34	0.53	0.44	1.93	1.59	1.05	AABR07008030.1	2	lincRNA	--
XLOC_022864	0.93	1.34	0.66	1.29	1.69	1.27	0.78	0.91	1.21	0.9	0.85	1.01	0.87	0.83	0.67	0.74	1.45	1.06	1.26	0.92	1.05	1.66	1.04	1.13	0.78	0.86	0.75	1.42	1.62	1.67	XLOC_022864		antisense	novel
XLOC_018731	1.1	2.05	0.66	0.89	0.22	1.57	0.49	1.77	0.77	0.5	0.63	0.21	1.04	0.96	1.05	1.94	1.08	3.98	3.09	2.48	1.96	0.29	0.42	1.11	2.34	2.37	0.44	0.4	1.51	0.89	XLOC_018731		antisense	novel
XLOC_001466	0.93	0.81	0.65	0.69	1.11	1.58	0.66	0.7	0.58	1.1	0.62	0.89	0.95	0.59	0.34	1.28	0.45	0.66	1.1	0.79	0.28	1.47	1.17	0.9	0.37	0.27	0.27	0.59	1.06	2.14	XLOC_001466		intronic	novel
XLOC_002470	0.44	0.17	0.65	0.32	0.26	0.09	0.22	0.24	0.53	0.34	0.16	0.13	0.21	0.08	0.3	0.03	0.22	0.14	0.16	0.42	0.15	0.17	0.06	0.2	0.23	0.28	0.15	0.05	0.2	0.15	XLOC_002470		intronic	novel
XLOC_015602	1	0.77	0.65	1.05	1	1.08	0.99	0.57	0.88	0.71	0.89	1.03	0.56	0.7	0.74	0.94	0.9	0.95	0.57	0.47	0.56	1.05	1.13	1.26	0.52	0.64	0.5	0.95	1.14	0.97	XLOC_015602		intronic	novel
ENSRNOG00000052162	1.78	1.54	0.64	2.96	0.54	0.83	0.25	2.94	0.87	0.39	0.34	0.39	0.56	0.79	1.83	2.26	2.82	4.14	1.92	2.19	0.94	2.05	0.84	1.26	0.68	1.23	0.65	2.84	0.93	0.45	AABR07030257.1	10	lincRNA	--
ENSRNOG00000059841	0.74	0.25	0.64	0.4	0.23	0.15	0.57	0.43	0.88	0.14	0.24	0.23	0.4	0.31	0.06	0	0.17	0.15	0.03	0.07	0	0.15	0.07	0.11	0.48	0.4	0.27	0.29	0.29	0.2	AC111287.1	19	lincRNA	--
XLOC_007146	0.36	0.72	0.64	0.35	0.5	0.4	0.38	0.23	0.19	0.64	0.6	0.7	0.46	0.53	0.34	0.15	0.43	0.23	0.28	0.19	0.28	0.6	0.27	0.51	0.25	0.19	0.12	0.4	0.27	0.17	XLOC_007146		lincRNA	novel
XLOC_014383	0.76	1.01	0.63	0.23	1.35	1.99	0.39	0.71	0.22	1.19	0.53	0.71	1.22	0.6	0.49	2.17	0.27	0.58	1.2	0.83	0.39	1.25	1.03	0.77	0.7	0.5	0.31	0.67	1.29	2.44	XLOC_014383		intronic	novel
XLOC_012250	0.74	0.69	0.63	0.48	0.68	1.03	0.44	0.55	0.46	0.72	0.45	0.68	0.71	0.49	0.35	0.68	0.24	0.38	0.78	0.61	0.28	0.89	0.46	0.5	0.44	0.52	0.42	0.44	1.12	1.09	XLOC_012250		lincRNA	novel
XLOC_030073	0.75	0.88	0.63	0.26	0.91	0.74	0.44	0.53	0.85	0.34	0.4	1.17	0.83	0.74	0.63	1.26	0.72	0.69	0.55	0.4	0.38	2.02	1.77	1.37	0.8	0.43	0.68	0.51	0.57	0.31	XLOC_030073		lincRNA	novel
XLOC_007287	1.13	0.76	0.62	1.27	1.23	0.96	0.93	0.76	0.82	0.58	0.61	0.82	0.12	0.2	0.12	0.35	0.29	0.34	0.21	0.29	0.28	0.54	0.46	0.51	0.13	0.22	0.15	0.36	0.4	0.32	XLOC_007287		antisense	novel
XLOC_026189	0.5	0.74	0.62	0.98	0.91	0.73	0.72	0.68	0.9	1.07	1.16	0.68	0.79	0.6	0.39	0.1	0.68	0.42	0.55	0.66	0.65	0.35	0.35	0.49	0.62	0.86	0.65	0.84	0.9	0.8	XLOC_026189		lincRNA	novel
ENSRNOG00000054843	1.2	2.28	0.61	2.64	2.23	3.7	2.62	3.51	1.65	3.2	2.26	3	1.29	4.11	2.98	2.12	3.09	3.24	3.52	1.03	4.09	3.47	3.75	4.52	1.23	2.94	1.18	3.7	2.63	3.35	AABR07005593.1	1	lincRNA	--
XLOC_028436	0.26	0.36	0.61	1.24	1	0.2	0.32	0.29	0.8	0.5	0.69	0.37	0.19	0.4	0.17	0.05	0.15	0.18	0.13	0.28	0.23	0.16	0.12	0.04	0.48	0.79	0.16	0.17	0.41	0.21	XLOC_028436		lincRNA	novel
XLOC_024942	0.9	1	0.61	0.22	2.47	1.99	0.59	0.5	0.51	1.09	0.56	0.85	3.46	0.75	0.37	3.33	0.52	0.72	4.37	3.68	0.64	2.91	1.74	1.55	0.35	0.34	0.39	0.5	1.16	3.37	XLOC_024942		intronic	novel
ENSRNOG00000055488	1.03	1.34	0.61	0.63	1.49	2.44	0.81	0.76	0.67	0.99	0.86	1.85	1.23	0.57	0.93	1.27	0.46	0.79	1.39	1.02	0.85	1.64	1.72	0.5	0.49	0.52	0.67	1.07	2.02	3.27	AABR07017200.1	15	lincRNA	--
XLOC_016343	0.64	0.71	0.61	0.75	0.85	1	0.8	0.78	0.77	0.75	0.81	0.74	0.52	0.72	0.71	0.52	0.67	0.75	0.51	0.36	0.63	1.01	0.9	0.92	0.43	0.52	0.38	1.05	0.86	0.94	XLOC_016343		lincRNA	novel
XLOC_022314	0.4	0.51	0.61	0.35	1.76	0.22	0.95	5.1	0.26	0.95	0.34	0.28	0.38	0.18	11	0.21	0.36	0.04	0.96	0.17	0.59	0.21	0	1.81	0.75	1.14	0.76	1.09	0.35	0.37	XLOC_022314		lincRNA	novel
XLOC_024997	0.94	0.81	0.61	0.3	0.86	1.97	0.38	0.68	0.3	0.93	0.57	0.66	1.42	0.6	0.36	2.12	0.41	0.43	1.5	1.04	0.28	0.8	0.98	0.4	0.43	0.22	0.31	0.52	0.92	2.91	XLOC_024997		intronic	novel
ENSRNOG00000059660	3.98	2.76	0.61	0.53	2.46	7.51	0.29	1.16	1.65	1.11	2.63	12.01	5.84	1.04	0.69	22.38	8.82	5.76	8.16	2.23	1.34	33.84	38.55	24.64	0.75	0.53	0.26	3.48	6.94	44.02	AABR07065531.5	6	lincRNA	--
XLOC_009887	0.77	0.82	0.61	0.61	0.92	1.02	0.61	0.46	0.43	0.58	0.46	0.78	0.84	0.68	0.59	1.09	0.42	0.67	0.75	0.8	0.41	1.23	0.95	0.89	0.53	0.39	0.61	0.72	0.89	0.84	XLOC_009887		lincRNA	novel
ENSRNOG00000052641	0.67	0.68	0.6	0.35	0.47	0.58	0.83	0.89	0.65	1.33	0.48	0.36	0.98	0.79	0.7	0.76	0.35	0.46	0.99	0.62	0.46	0.61	0.66	0.39	0.64	0.66	0.58	0.27	0.48	0.73	AABR07049510.1	5	lincRNA	--
XLOC_014685	0.51	0.65	0.6	0.67	0.53	0.59	0.66	0.48	0.76	0.6	0.63	0.77	0.67	0.62	0.84	0.37	0.63	0.53	0.7	0.71	1.03	0.68	0.44	0.43	0.98	0.7	0.5	0.63	0.62	0.61	XLOC_014685		lincRNA	novel
XLOC_017009	0.31	0.63	0.59	0.74	0.64	0.48	0.41	0.73	0.45	0.34	0.22	0.73	0.54	0.62	0.76	0.1	0.84	0.43	0.18	0.23	0.18	0.88	0.24	0.44	0.18	0.33	0.21	0.53	1.37	0.93	XLOC_017009		intronic	novel
ENSRNOG00000055666	0.75	0.62	0.59	0.73	1.47	0.67	0.16	0.48	0.72	0.93	1.4	1.11	0.66	0.63	0.36	0.27	0.76	0.27	0.44	0.95	0.73	0.61	0.55	0.21	1.32	1.13	0.91	0.54	0.33	0.58	AC142360.1	6	lincRNA	--
XLOC_009087	1.02	1.29	0.59	0.59	0.69	1.42	0.52	1.19	0.55	0.63	0.33	0.48	0.8	0.78	0.72	1	0.96	0.4	0.48	0.23	0.34	0.98	0.71	0.23	0.38	0.6	1.65	1.04	1.53	2.22	XLOC_009087		intronic	novel
ENSRNOG00000055330	0.58	0.85	0.59	0.63	0.74	0.67	0.85	0.98	0.39	0.5	0.47	0.98	0.57	0.87	0.87	0.92	0.73	1.07	0.95	0.65	0.83	0.91	0.82	0.92	0.72	0.85	0.82	1.22	0.75	1.03	AABR07039234.1	X	lincRNA	--
XLOC_020131	0.51	0.49	0.59	0.18	0.35	0.83	0.44	0.3	0.39	0.33	0.53	0.52	0.92	0.47	0.53	0.88	0.2	0.26	0.25	0.43	0.32	0.58	0.55	0.4	0.22	0.17	0.21	0.23	0.43	0.76	XLOC_020131		intronic	novel
XLOC_004845	0	0.15	0.59	0	0.57	0.48	0.36	0	0.38	0.64	1.23	0.85	0.12	0.04	0.06	0.06	0.48	0.41	0	0.13	0.22	0	1.08	0.81	0.05	0.08	0.1	0.59	0.62	0.54	XLOC_004845		lincRNA	novel
XLOC_028054	0.81	0.54	0.59	0.6	0.58	1.05	0.5	0.61	0.67	0.39	0.78	0.58	0.37	0.39	0.26	0.18	0.29	0.43	0.43	0.44	0.5	0.56	0.58	0.31	0.43	0.44	0.23	0.72	0.93	0.5	XLOC_028054		intronic	novel
ENSRNOG00000055190	0.25	0.74	0.59	0.58	1.05	1.1	0.53	1.57	0.6	0.62	0.52	0.84	0.71	1.25	0.79	0.52	0.27	0.45	0.58	0.89	1.41	0.39	1.07	1.1	0.42	0.57	0.62	0.87	0.57	0.89	AABR07032393.1	18	lincRNA	--
ENSRNOG00000058515	1.04	1.53	0.59	0.85	0.8	1.33	1.08	1.02	0.26	1.02	0.75	0.92	1.22	1.5	0.99	1.45	0.97	0.99	1.07	1.04	1.09	0.81	0.39	1.31	1.03	1.02	2.15	1.13	0.47	0.6	AABR07054460.4	3	lincRNA	--
XLOC_004278	0.2	0.3	0.59	0.19	1.2	1.11	0.34	0.29	0.15	0.38	0.28	0.19	0.08	0.4	0.63	1	0.13	0.45	0.16	0.51	0.29	0.29	1.05	0.26	0.22	0.35	0.54	0.55	0.48	0.43	XLOC_004278		lincRNA	novel
XLOC_026372	0.56	0.3	0.59	0.32	1.25	0.95	0.36	0.29	0.19	0.31	0.28	0.27	0.22	0.65	0.4	1.29	0.11	0.39	0.43	0.5	0.23	0.18	0.77	0.56	0.21	0.25	0.43	0.36	0.43	0.71	XLOC_026372		lincRNA	novel
XLOC_011779	0.39	0.18	0.58	0.76	0.97	0.7	1.01	0.46	0.37	0.58	0.42	0.39	0.33	0.71	0.13	0.22	0.21	0.67	0.49	0.38	0.75	0.43	1.52	1.69	0.32	0.29	0.16	1.21	0.45	1.22	XLOC_011779		lincRNA	novel
ENSRNOG00000057566	0.04	0	0.58	0.08	1.1	1.1	0.76	0.05	0.05	0.75	0.42	0.48	0.6	1.77	0.45	0.5	0.56	0.25	0.04	1.49	1.31	0	1.29	0.91	0.46	0.55	0.04	0.53	0.38	1.14	AABR07029878.1	10	lincRNA	--
XLOC_026902	0.48	0.47	0.57	0.56	0.41	0.32	0.47	0.26	0.62	0.67	0.29	0.62	0.67	0.41	0.43	0.27	0.22	0.23	0.37	0.57	0.39	0.3	0.31	0.09	0.43	0.45	0.25	0.42	0.28	0.48	XLOC_026902		lincRNA	novel
XLOC_021071	0.67	0.74	0.57	0.04	0.89	0.05	0.02	1.66	0.08	0.21	0	0.02	0.01	0.01	1.61	0.01	0	0.01	1.26	0.07	1.41	1.04	0.21	0.13	0.08	2.82	0	0	0.05	0.05	XLOC_021071		lincRNA	novel
ENSRNOG00000054093	0.23	0.21	0.57	0.27	0.62	0.23	0.27	0.38	0.05	0.63	0.35	0.06	0.35	0.47	0.16	0.5	0.13	0.18	0.04	0.32	0.54	0.23	0.19	0.28	0.3	0.32	0.67	0.21	0.27	0.54	AABR07005837.2	1	lincRNA	--
XLOC_022631	0.47	0.99	0.56	0.81	0.84	0.75	0.34	0.66	0.69	0.78	0.96	0.63	0.92	0.85	0.38	0.88	0.6	0.75	1.08	0.55	0.61	1.02	0.93	0.4	0.89	0.78	0.73	0.59	0.72	0.93	XLOC_022631		lincRNA	novel
XLOC_006358	1.07	0.29	0.56	0.44	0.42	0.17	0.43	0.28	0.36	0.45	0.48	0.19	0.14	0.19	0.18	0.07	0.12	0.18	0.11	0.23	0.19	0.31	0.35	0.38	0.16	0.42	0.25	0.4	0.2	0.38	XLOC_006358		lincRNA	novel
XLOC_031539	0.63	0.52	0.56	0.76	0.95	1.14	0.5	0.56	0.37	0.37	0.3	0.56	0.28	0.43	0.33	0.26	0.42	0.36	0.22	0.37	0.19	0.86	0.46	0.5	0.1	0.14	0.13	0.61	1.1	0.79	XLOC_031539		lincRNA	novel
XLOC_022231	0.48	0.32	0.56	0.51	0.4	0.54	0.44	0.51	0.44	0.3	0.59	0.6	0.32	0.29	0.29	0.22	0.23	0.42	0.34	0.3	0.27	0.37	0.3	0.29	0.46	0.54	0.29	0.41	0.58	0.52	XLOC_022231		lincRNA	novel
XLOC_030800	0.48	0.37	0.56	0.38	0.56	0.92	0.59	0.49	0.42	0.36	0.5	0.67	0.5	0.43	0.24	0.5	0.47	0.65	0.37	0.55	0.52	0.76	0.77	0.5	0.24	0.49	0.22	0.65	0.56	0.88	XLOC_030800		lincRNA	novel
XLOC_004069	0.48	0.35	0.55	0.44	0.43	0.75	0.67	0.74	0.49	0.48	0.71	0.58	0.47	1.08	0.49	0.28	0.63	0.36	0.33	0.31	0.63	0.35	0.66	0.76	0.29	0.73	0.25	0.75	0.68	0.85	XLOC_004069		lincRNA	novel
ENSRNOG00000054936	0.45	0.62	0.55	0.84	0.59	0.51	0.3	0.41	0.83	0.72	0.45	0.64	0.38	0.24	0.45	0.28	0.86	0.32	0.47	0.25	0.75	0.63	0.96	0.68	0.55	0.56	0.3	0.54	0.79	0.37	AABR07045400.1	20	lincRNA	--
XLOC_033226	0.78	0.88	0.55	0.97	0.62	0.38	0.53	0.7	0.91	0.37	0.74	0.71	0.53	0.47	0.56	0.57	0.81	0.32	0.58	0.55	0.73	0.74	0.55	1.12	0.56	0.65	0.54	0.73	0.95	0.4	XLOC_033226		lincRNA	novel
XLOC_028179	0.8	0.76	0.54	1.3	1.35	1.73	0.9	0.94	0.78	0.83	0.5	0.91	0.54	1.15	0.9	0.76	0.91	1.07	0.61	0.84	1.3	1	1.4	1.65	0.34	0.86	0.37	1.73	1.03	1.27	XLOC_028179		lincRNA	novel
XLOC_026612	0.81	1.52	0.54	0.33	1.29	1.93	0.35	0.37	0.24	0.98	0.45	1.84	1.56	0.51	0.21	1.77	0.17	0.47	0.75	1.12	0.2	1.53	0.88	0.53	0.22	0.13	0.29	0.62	1.46	2.56	XLOC_026612		intronic	novel
XLOC_033403	0.73	1	0.54	1.63	0.81	1.29	0.88	1.35	0.92	1.54	0.7	1.22	1.18	1.46	1.46	1.28	1.88	1.62	0.92	0.94	1.58	0.73	1.6	1.86	0.74	1.16	0.5	1.25	1	1.31	XLOC_033403		lincRNA	novel
ENSRNOG00000056384	1.41	1.3	0.54	1.2	1.27	1.65	1.04	0.31	0.73	1.75	1.14	1.87	1.42	0.67	0.62	0.6	1.23	1.05	1.37	1.05	0.48	0.65	0.27	0.71	1.42	1.29	0.82	1.59	1.04	1.03	AABR07026612.1	16	lincRNA	--
XLOC_017056	0.45	0.62	0.54	0.53	0.49	0.46	0.95	0.49	0.86	0.44	0.28	0.35	0.36	0.67	0.46	0.26	1.02	0.75	0.77	0.29	0.66	0.38	0.47	0.35	0.35	0.43	0.15	0.36	0.51	0.39	XLOC_017056		lincRNA	novel
XLOC_009554	0.75	0.97	0.53	0.52	0.63	0.85	0.63	0.67	0.42	0.27	0.19	0.53	0.71	1.08	0.72	0.71	0.48	0.68	0.63	0.51	0.43	0.91	0.76	0.53	0.74	0.74	0.71	0.75	1.07	0.59	XLOC_009554		lincRNA	novel
ENSRNOG00000054712	0.21	0.79	0.53	0.52	0.39	0.42	0.19	0.5	0.38	0.4	0.46	0.27	0.23	0.63	0.56	0.16	0.5	0.11	0.25	0.48	0.39	0.48	0.32	0	0.12	0.52	0.33	0.06	0.69	0.4	AABR07044820.1	20	lincRNA	--
XLOC_007892	0.63	0.5	0.53	0.22	0.5	0.53	0.32	0.74	0.24	0.29	0.35	0.32	0.79	0.43	0.31	0.7	0.08	0.38	0.52	0.47	0.28	0.49	0.37	0.21	0.26	0.28	0.27	0.25	0.48	0.91	XLOC_007892		intronic	novel
ENSRNOG00000058777	0	0.24	0.53	0.28	0.22	0.49	0.76	0.17	0.17	0	0.31	0	0.38	0.3	0.37	0.14	0.33	0.42	0.2	0.14	0.32	0.29	0.07	0.43	0.38	0.35	0.15	0.56	0.35	0.45	AABR07030919.1	10	lincRNA	--
XLOC_028357	0.39	0.26	0.53	0.34	0.64	0.75	0.3	0.25	0.39	0.63	0.31	0.34	0.43	0.37	0.3	0.2	0.26	0.43	0.16	0.43	0.24	0.34	0.11	0.48	0.2	0.24	0.29	0.58	0.53	0.4	XLOC_028357		lincRNA	novel
XLOC_001907	0.67	0.6	0.53	0.25	0.81	1.42	0.29	0.59	0.36	0.56	0.37	0.53	0.81	0.43	0.33	1.1	0.24	0.59	0.61	0.53	0.32	0.82	0.68	0.42	0.38	0.31	0.34	0.51	0.82	1.49	XLOC_001907		intronic	novel
XLOC_028910	0.49	0.6	0.53	0.69	0.7	0.49	0.6	0.65	0.36	0.79	0.57	0.49	0.47	0.67	0.26	0.61	0.45	0.46	0.45	0.5	0.4	0.36	0.32	0.52	0.32	0.4	0.47	0.47	0.48	0.4	XLOC_028910		lincRNA	novel
XLOC_013083	0.67	0.49	0.53	0.7	0.69	0.64	0.54	0.45	0.87	0.41	0.59	0.96	0.48	0.59	0.61	0.21	0.69	0.6	0.74	0.51	0.64	0.65	0.49	0.68	0.52	0.68	0.55	0.93	0.85	0.32	XLOC_013083		antisense	novel
ENSRNOG00000056268	0.72	0.78	0.53	0.73	0.77	1.14	0.58	0.3	0.27	0.79	0.5	0.68	0.93	0.58	0.8	0.73	0.27	0.94	0.42	0.57	0.52	0.59	0.66	0.49	0.4	0.31	0.38	0.84	1.02	1.01	AC099449.1	1	lincRNA	--
XLOC_000308	1.01	1.14	0.53	0.88	1.77	1.82	0.78	0.69	0.47	0.44	0.58	1	0.87	1.37	1.09	1.64	0.67	1.16	0.85	0.97	0.83	2.48	1.31	1.54	0.53	0.51	1.21	1.12	1.63	1.75	XLOC_000308		intronic	novel
XLOC_031904	0.33	0.32	0.52	0.18	0.51	0.43	0.16	0.33	0.24	0.52	0.23	0.47	0.31	0.36	0.32	0.15	0.27	0.28	0.41	0.4	0.39	0.54	0.44	0.47	0.36	0.31	0.31	0.31	0.28	0.42	XLOC_031904		intronic	novel
ENSRNOG00000061925	0.71	0.5	0.52	0.43	0.34	0.55	0.36	0.47	0.48	1.05	0.31	0.6	0.75	0.82	0.64	1.05	0.23	0.4	1.25	0.65	0.64	0.55	0.48	0.31	0.41	0.75	0.47	0.46	0.64	0.84	AABR07059159.1	4	lincRNA	--
XLOC_013256	0.23	0.17	0.52	0.64	0.34	0.29	0.45	0.21	0.35	0.46	0.51	0.41	0.25	0.23	0.2	0.2	0.4	0.25	0.12	0.21	0.25	0.31	0.27	0.3	0.15	0.19	0.22	0.48	0.47	0.32	XLOC_013256		lincRNA	novel
ENSRNOG00000054795	0.85	2.62	0.52	0.76	1.37	3.21	1.12	1.03	0.45	1.15	0.41	1.03	1.2	0.65	0.25	0.78	0.49	0.81	0.67	0.85	0.52	2.37	0.93	0.5	0.38	1.37	0.28	0.88	2.9	3.96	AABR07041096.1	X	lincRNA	--
ENSRNOG00000055695	0.66	0.41	0.52	0.64	0.37	0.41	0.07	0.28	0.64	0.82	0.39	0.9	0.32	0.55	0.21	0.41	1	0.95	0.66	0.48	0.32	0.1	0.12	0.24	0.52	0.88	0.49	0.54	1.36	0.19	AABR07030450.1	10	lincRNA	--
XLOC_026508	0.38	0.62	0.52	0.75	0.44	0.29	0.47	0.45	0.42	0.53	0.53	0.56	0.31	0.28	0.14	0.14	0.25	0.14	0.36	0.31	0.11	0.25	0.14	0.23	0.18	0.26	0.23	0.42	0.49	0.37	XLOC_026508		lincRNA	novel
XLOC_018939	0.42	0.28	0.52	0.5	0.5	0.2	0.35	0.4	0.27	0.15	0.33	0.45	0.41	0.46	0.13	0.21	0.15	0.31	0.7	0.48	0.53	0.31	0.23	0.29	0.53	0.37	0.22	0.19	0.27	0.26	XLOC_018939		lincRNA	novel
XLOC_028859	0.89	0.86	0.52	0.67	0.9	1.01	0.86	0.8	0.67	0.42	0.38	0.63	0.84	0.88	0.95	1.07	1.08	1.06	0.91	0.65	0.48	0.7	0.85	0.92	0.66	0.63	0.92	0.79	0.83	0.9	XLOC_028859		intronic	novel
XLOC_030221	0.45	0.27	0.52	0.47	0.35	0.34	0.37	0.33	0.41	0.5	0.4	0.34	0.24	0.44	0.29	0.12	0.23	0.3	0.3	0.37	0.27	0.23	0.3	0.28	0.43	0.32	0.32	0.45	0.34	0.39	XLOC_030221		lincRNA	novel
XLOC_013371	1.2	0.45	0.52	0.24	0.64	0.52	0.26	0.64	0.35	0.28	0.21	0.28	0.31	0.31	0.88	0.47	1.06	0.91	0.31	0.41	0.15	1.29	0.95	0.27	0.85	1.36	0.1	0.39	0.05	0.52	XLOC_013371		intronic	novel
XLOC_028700	0.65	0.72	0.51	0.61	1.15	1.39	0.32	0.36	0.66	0.28	0.32	0.76	0.69	0.46	0.28	0.94	0.54	0.69	0.36	0.57	0.45	1	0.54	0.47	0.4	0.39	0.22	0.69	0.95	1.43	XLOC_028700		intronic	novel
XLOC_008480	0.3	0.3	0.51	0.37	0.24	0.3	0.45	0.45	0.27	0.19	0.37	0.52	0	0.22	0.26	0.33	0.27	0.29	0.24	0.22	0.26	0.21	0.3	0.34	0.12	0.22	0.11	0.13	0.18	0.08	XLOC_008480		lincRNA	novel
XLOC_014654	0.75	0.83	0.51	1.01	1	1.07	0.59	0.61	0.54	0.69	0.65	0.91	0.66	0.64	0.57	0.57	0.76	0.88	0.44	0.5	0.54	0.97	0.93	0.71	0.35	0.56	0.44	0.91	1.19	0.89	XLOC_014654		lincRNA	novel
XLOC_004910	1.05	1.07	0.51	1.23	1.26	1.39	0.92	0.85	0.64	0.69	0.9	0.99	0.84	1.07	0.79	1.31	0.77	1.03	0.79	0.51	0.83	1.28	1.23	1.29	0.56	0.77	0.91	1.01	1.25	1.23	XLOC_004910		intronic	novel
XLOC_024789	0.57	0.57	0.51	0.37	0.59	0.59	0.63	0.63	0.56	0.43	0.68	0.51	0.3	0.62	0.48	0.69	0.71	0.46	0.67	0.58	0.85	0.53	0.34	0.4	0.62	0.51	0.91	0.52	0.49	0.72	XLOC_024789		lincRNA	novel
ENSRNOG00000052757	0.7	0.51	0.51	0.79	0.95	1.02	0.49	0.36	0.43	0.76	0.63	0.63	0.48	0.63	0.44	0.36	0.44	0.53	0.49	0.47	0.48	0.64	0.87	0.42	0.24	0.22	0.17	0.82	0.99	1.01	AABR07049695.3	5	lincRNA	--
XLOC_022366	0.91	0.32	0.51	0.94	0.8	0.26	0.92	0.64	0.7	0.48	0.64	0.36	0.24	1	0.31	0.17	0.7	0.55	0.46	0.52	0.45	0.27	0.35	0.36	0.4	0.42	0.23	0.83	0.95	0.67	XLOC_022366		antisense	novel
ENSRNOG00000053575	0.6	0.27	0.51	0.7	1.6	0.71	0.49	0.28	0.71	0.45	0.65	0.52	0.13	0.1	0.42	0.12	0.5	0.18	0.16	0.12	0.16	0.58	0.78	0.18	0.06	0.88	0.25	0.81	0.59	0.45	AC096454.2	9	lincRNA	--
XLOC_006278	0.28	0.32	0.5	0.22	0.45	0.45	0.36	0.38	0.31	0.32	0.36	0.36	0.63	0.51	0.45	0.33	0.29	0.31	0.4	0.39	0.37	0.37	0.5	0.56	0.26	0.26	0.23	0.46	0.68	0.29	XLOC_006278		lincRNA	novel
XLOC_008008	0.52	1.23	0.5	0.37	1.57	1.27	0.75	0.61	0.6	1.52	1.25	2.22	1.81	1	0.57	1.29	1.02	1.12	3.53	2.31	1.66	2.82	2.05	1.41	0.81	0.67	0.69	0.36	0.58	1.51	XLOC_008008		intronic	novel
ENSRNOG00000052753	0.73	0.8	0.5	0.58	0.8	0.53	0.78	0.38	1	0.38	0.6	0.55	0.53	0.34	0.38	0.65	0.74	1.35	0.4	0.39	0.44	0.81	0.34	0.32	0.18	0.48	0.84	0.44	0.42	0.47	AABR07049961.1	5	lincRNA	--
XLOC_000654	0.7	0.85	0.5	1.29	0.68	1.23	0.54	0.6	0.67	1.73	1.09	1.21	0.87	0.43	0.44	1.07	1.03	2.11	0.74	1.11	0.41	1	1.32	0.75	0.56	0.58	0.25	1.58	1.53	2.23	XLOC_000654		lincRNA	novel
XLOC_001780	0.23	0.58	0.5	0.84	0.73	0.83	0.58	0.65	0.67	0.75	0.6	0.67	0.54	0.86	0.84	0.27	0.69	0.47	0.38	0.43	1.24	0.5	1.11	0.56	0.41	1.02	0.28	0.78	0.7	0.66	XLOC_001780		antisense	novel
XLOC_028816	0.96	0.67	0.49	1.18	1.41	1.32	1.61	0.97	1.07	1.46	0.98	1.27	0.95	1.25	1.72	1.15	1.33	1.1	1.59	1.11	1.74	1.38	1.66	1.55	0.67	1.11	0.8	1.15	0.95	1.05	XLOC_028816		lincRNA	novel
XLOC_012552	0.91	0.98	0.49	0.24	1.4	1.77	0.64	0.52	0.25	1.36	0.61	0.54	0.95	0.42	0.1	1.17	0.31	0.37	0.6	0.55	0.25	0.64	0.96	0.41	0.4	0.19	0.26	0.29	1.19	1.5	XLOC_012552		intronic	novel
XLOC_004215	0.55	0.5	0.49	0.48	0.41	0.88	0.36	0.39	0.43	0.47	0.3	0.55	0.4	0.36	0.26	0.45	0.33	0.35	0.48	0.45	0.42	0.61	0.59	0.37	0.18	0.38	0.31	0.4	0.71	0.73	XLOC_004215		intronic	novel
ENSRNOG00000055855	0.63	0.65	0.49	1.34	0.5	0.87	0.51	0.53	0.57	0.57	0.68	0.71	0.31	0.46	0.05	0.31	1.35	0.68	0.39	0.2	0.26	0.67	0.14	0.37	0.21	0.73	0.35	0.74	0.65	0.33	AABR07027254.1	17	lincRNA	--
XLOC_000867	0.33	0.42	0.49	0.35	0.85	0.58	0.32	0.25	0.36	0.36	0.51	0.63	0.15	0.22	0.37	0.35	0.4	0.58	0.2	0.38	0.14	0.39	0.77	0.3	0.18	0.43	0.2	0.44	0.59	0.56	XLOC_000867		lincRNA	novel
ENSRNOG00000061419	0	0	0.49	0.29	0.31	0.3	0.12	0	0	0	0.11	0	0	0.08	0	0.1	0.09	0	0	0	0	0.16	0.2	0	0.11	0.1	0	0.23	0.1	0.32	AABR07008485.1	2	lincRNA	--
ENSRNOG00000051356	0.3	0.32	0.49	0.86	0.42	0.47	0.4	0.35	0.36	0.83	0.82	0.81	0.19	0.26	0.27	0.26	0.49	0.57	0.18	0.35	0.38	0.47	0.68	0.64	0.3	0.35	0.24	0.55	0.66	0.47	Rn60_X_0744.3	X	lincRNA	--
ENSRNOG00000054465	0.58	0.33	0.49	0.28	0.37	0.35	0.25	0.17	0.42	0.49	0.31	0.27	0.15	0.12	0.38	0.6	0.43	0.28	0.4	0.29	0.16	0.44	0.14	0.43	0.31	0.18	0.55	0.04	0.39	0.19	AABR07045217.1	20	lincRNA	--
XLOC_016314	0.63	0.79	0.49	0.64	1.15	0.7	0.34	0.5	0.67	0.66	0.5	0.72	0.44	0.65	0.31	0.26	0.25	0.58	0.48	0.59	0.6	0.93	0.58	0.26	0.51	0.42	0.2	0.53	0.79	0.52	XLOC_016314		antisense	novel
XLOC_000001	0.2	0	0.49	0	0	0	0.19	0	0	0.05	0.04	0	0.25	0	0.14	0	0	0	0.04	0.23	0.52	0	0.74	0	0	0.15	0.04	0.09	0.31	0.21	XLOC_000001		lincRNA	novel
XLOC_019651	0.54	0.57	0.49	0.38	0.54	0.62	0.59	0.6	0.44	0.25	0.48	0.6	0.75	0.64	0.8	0.89	0.63	0.58	0.57	0.6	0.6	0.97	0.85	1.13	0.56	0.59	0.54	0.44	0.51	0.98	XLOC_019651		antisense	novel
ENSRNOG00000051825	0.33	0.31	0.49	0.39	0.4	0.23	0.21	0.36	0.26	0.16	0.36	0.29	0.36	0.3	0.47	0.39	0.5	0.46	0.22	0.38	0.39	0.43	0.41	0.31	0.23	0.38	0.21	0.35	0.44	0.3	AABR07005535.1	1	lincRNA	--
XLOC_031992	0.38	0.31	0.49	0.27	0.41	0.52	0.1	0.41	0.27	0.36	0.31	0.16	0.46	0.41	0.28	0.42	0.09	0.28	0.2	0.28	0.16	0.1	0.16	0.2	0.09	0.2	0.46	0.55	0.58	0.5	XLOC_031992		lincRNA	novel
XLOC_009780	0.33	0.41	0.48	0.55	0.81	0.68	0.27	0.35	0.31	0.24	0.39	0.74	0.52	0.62	0.61	0.56	0.5	0.44	0.12	0.41	0.34	0.44	0.42	0.55	0.38	0.4	0.2	0.8	1.14	1.06	XLOC_009780		lincRNA	novel
ENSRNOG00000058784	0.51	0.63	0.48	0.45	0.72	0.63	0.4	0.56	0.33	0.64	0.52	0.51	0.47	0.73	0.46	0.35	0.59	0.69	0.67	0.56	0.39	0.56	0.66	0.5	0.57	0.73	0.61	1.04	0.52	0.58	Rn60_20_0032.5	20	antisense	--
XLOC_028366	0.04	0.09	0.48	0.58	0.28	0.27	0.28	0.05	0.37	0.19	0.34	0.05	0.04	0.06	0.07	0	0	0.08	0	0.04	0	0.03	0.31	0	0.12	0.15	0	0.22	0.19	0	XLOC_028366		lincRNA	novel
XLOC_017801	0.45	0.82	0.48	0.49	0.23	0.33	0.33	0.91	0.46	0.62	0.3	0.56	0.47	0.59	1.32	0.05	0.5	0.21	0.44	0.43	0.14	0.26	0.27	0.38	0.46	0.47	0.39	0.49	0.59	0.23	XLOC_017801		lincRNA	novel
ENSRNOG00000058126	0.73	0.76	0.48	0.93	0.75	0.77	0.33	0.33	0.66	0.49	0.54	0.91	0.48	1.03	0.49	0.55	0.57	0.5	1.18	0.83	1.21	0.68	0.9	0.67	0.3	0.93	0.4	0.69	0.82	0.36	AABR07011682.1	2	lincRNA	--
XLOC_011340	0.47	0.35	0.48	0.79	0.5	0.51	0.68	0.34	0.32	0.45	0.42	0.47	0.34	0.33	0.3	0.29	0.47	0.42	0.19	0.28	0.17	0.74	0.67	0.37	0.13	0.27	0.15	0.51	0.66	0.51	XLOC_011340		intronic	novel
XLOC_008819	0.12	0.31	0.48	0.56	0.3	0.27	0.41	0.25	0.39	0.28	0.38	0.44	0.14	0.21	0.25	0.16	0.37	0.33	0.26	0.16	0.42	0.27	0.15	0.23	0.34	0.17	0.15	0.37	0.54	0.36	XLOC_008819		lincRNA	novel
XLOC_001054	0.7	0.58	0.48	0.65	0.96	1.14	0.65	0.52	0.68	0.49	0.57	0.94	0.39	0.32	0.35	0.2	0.4	0.58	0.25	0.37	0.41	0.78	0.64	0.29	0.34	0.49	0.17	0.59	0.82	0.83	XLOC_001054		intronic	novel
XLOC_006087	0.58	0.52	0.48	0.62	0.63	0.72	0.89	0.53	0.43	0.94	0.88	0.72	0.73	0.7	0.36	0.52	0.68	0.41	0.4	0.53	0.71	0.46	0.38	0.63	0.63	0.2	0.88	0.57	0.7	0.41	XLOC_006087		intronic	novel
XLOC_008809	0.51	0.35	0.48	0.56	0.49	0.33	0.2	0.31	0.39	0.23	0.54	0.55	0.3	0.57	0.31	0.23	0.41	0.57	0.16	0.27	0.14	0.36	0.28	0.27	0.45	0.55	0.35	0.7	0.55	0.38	XLOC_008809		lincRNA	novel
XLOC_022708	0.37	0.36	0.48	0.21	0.3	0.73	0.43	0.64	0.83	0.52	0.4	0.56	0.77	0.56	0.75	0.5	0.38	0.35	0.28	0.61	0.61	0.56	0.66	0.51	0.41	0.42	0.44	0.64	0.48	0.84	XLOC_022708		lincRNA	novel
XLOC_024353	0.59	0.53	0.47	0.3	1.34	1.45	0.27	0.44	0.39	0.42	0.41	0.99	0.78	0.35	0.22	0.76	0.32	0.54	0.74	0.78	0.36	1.56	1.03	0.69	0.21	0.15	0.35	0.44	1.09	1.38	XLOC_024353		lincRNA	novel
XLOC_006921	0.76	0.11	0.47	0.34	0.31	0.26	0.22	1	0.18	0.28	0.45	0.17	0.16	0.61	0.45	0.13	0.05	0	0.25	0.29	0.28	0.06	0.02	0.09	0.2	0.2	0.27	0.55	0.33	0.38	XLOC_006921		antisense	novel
XLOC_013240	0.65	0.31	0.47	0.24	0.28	0.6	0.13	0.18	0.35	0.2	0.32	0.37	0.31	0.43	0.11	0.11	0	0.24	0.34	0.17	0.16	0.43	0.37	0.38	0.07	0.13	0.29	0.4	0.46	0.26	XLOC_013240		antisense	novel
ENSRNOG00000055119	1.2	0.87	0.47	0.81	1.51	1.74	0.77	0.61	0.64	0.7	0.85	0.93	0.83	0.64	0.2	1	0.38	1.09	1.07	0.97	0.65	1.51	1.31	0.75	0.99	0.71	0.65	1.04	1.82	1.99	AABR07002882.1	1	lincRNA	--
XLOC_016615	0.5	0.27	0.47	0.12	0.79	2	0.44	0.42	0.38	0.94	0.4	0.39	0.56	0.32	0.15	1.3	0.04	0.39	1.09	0.37	0.26	0.46	0.94	0.4	0.37	0.14	0.22	0.59	1.4	2.1	XLOC_016615		intronic	novel
XLOC_026784	0.37	0.59	0.47	0.33	0.44	0.41	0.4	0.43	0.45	0.45	0.66	0.36	0.67	0.63	0.39	0.63	0.34	0.26	0.58	0.63	0.36	0.81	0.51	0.26	0.52	0.33	0.38	0.22	0.57	0.73	XLOC_026784		intronic	novel
XLOC_009084	0.31	0.51	0.47	0.43	0.27	0.43	0.3	0.51	0.36	0.44	0.3	0.24	0.63	0.42	0.53	0.24	0.14	0.05	0.39	0.41	0.41	0.57	0.39	0.31	0.41	0.46	0.47	0.33	0.22	0.41	XLOC_009084		intronic	novel
XLOC_026363	0.64	0.83	0.47	0.19	1.07	2.03	0.83	0.43	0.36	1.56	0.29	0.74	0.8	0.54	0.13	1.61	0.14	0.57	0.88	0.6	0.28	1	0.96	0.45	0.49	0.16	0.11	0.37	1.32	2.62	XLOC_026363		intronic	novel
XLOC_004140	0.23	0.3	0.46	0.46	0.33	0.37	0.3	0.3	0.32	0.26	0.43	0.41	0.35	0.21	0.21	0.19	0.2	0.22	0.23	0.36	0.28	0.36	0.36	0.16	0.29	0.3	0.14	0.26	0.54	0.43	XLOC_004140		antisense	novel
XLOC_012266	0.32	0.52	0.46	0.54	0.65	0.37	0.24	0.41	0.27	0.45	0.64	0.22	0.25	0.36	0.25	0.18	0.4	0.4	0.23	0.36	0.54	0.36	0.38	0.33	0.27	0.46	0.31	0.37	0.44	0.35	XLOC_012266		lincRNA	novel
XLOC_015981	0.64	0.44	0.46	0.41	0.41	0.48	0.4	0.38	0.52	0.71	0.54	0.41	0.21	0.18	0.24	0.27	0.22	0.21	0.13	0.16	0.09	0.11	0.11	0.11	0.22	0.17	0.17	0.24	0.23	0.19	XLOC_015981		lincRNA	novel
XLOC_022203	0	0.47	0.46	0.11	0	0.04	0.13	0.62	0.13	0.65	0.12	0.05	0.04	0.22	0	0	0.1	0.07	0.17	0.04	0.1	0	0	0.04	0.08	0.04	0.26	0.08	0.18	0.04	XLOC_022203		intronic	novel
XLOC_030454	0.14	0.16	0.46	0.42	0.69	0.49	0.41	0.41	0.51	0.72	0.81	0.43	0.03	0.33	0.05	0.06	0.21	0.3	0.15	0.44	0.18	0.28	0.45	0.2	0.3	0.52	0.12	0.19	0.56	0.33	XLOC_030454		lincRNA	novel
XLOC_014120	0.19	0.14	0.46	0.3	0.13	0	0	0.07	0.15	0.15	0	0	0.06	0.56	0.21	0.06	0.22	0	0	0.06	0.05	0.05	0.06	0.06	0	0.06	0	0	0.24	0.13	XLOC_014120		lincRNA	novel
XLOC_009686	0.46	0.85	0.46	0.9	0.26	0.54	0.79	0.68	0.94	0.52	1.08	0.63	0.26	0.45	0.42	0.2	0.9	0.24	0.59	0.56	0.36	0.63	0.12	0.62	0.39	0.39	0.54	0.6	0.64	0.61	XLOC_009686		lincRNA	novel
XLOC_001354	0.61	1.86	0.46	1.42	0.31	2.39	0.75	1.32	1.32	2.03	1.21	0.76	0.81	4	1.9	3.97	3.78	6.54	3.1	0.59	3.18	1.79	2.03	3.45	0.88	1.33	0.86	3.21	2.53	3.21	XLOC_001354		lincRNA	novel
XLOC_032418	0	0.18	0.46	0.26	0.39	0.43	0.25	0.06	0.51	0.33	0.17	0	0.11	0.62	0.27	0.15	0.29	0.21	0.24	0.05	0.42	0.39	0.16	0.42	0.22	0.26	0.27	0	0.36	0.11	XLOC_032418		lincRNA	novel
XLOC_029820	1	0.6	0.46	1.07	1.38	0.96	0.81	0.83	0.58	0.46	0.58	0.68	0.79	0.64	0.43	0.93	0.81	0.56	0.55	0.67	0.59	0.99	1.18	1.21	0.37	0.44	0.39	1.02	1.16	0.75	XLOC_029820		lincRNA	novel
XLOC_016340	0.43	0.64	0.45	0.15	1.02	1.29	0.14	0.34	0.09	0.21	0.49	0.87	0.62	0.11	0.08	0.45	0.15	0.19	0.07	0.28	0.04	0.59	0.62	0.24	0.06	0.03	0.03	0.12	0.78	2.07	XLOC_016340		intronic	novel
XLOC_008065	0.07	0.1	0.45	0.13	0.07	0.11	0.08	0.13	0.15	0.11	0.21	0.08	0.07	0.02	0.07	0	0.26	0.27	0.04	0.13	0.04	0.03	0.04	0.06	0.11	0.06	0.09	0.07	0.06	0.09	XLOC_008065		lincRNA	novel
ENSRNOG00000059825	0.45	0.67	0.45	0.13	1.03	1.62	0.27	0.43	0.27	0.17	0.34	0.63	0.64	0.57	0	0.94	0.38	0.4	0.46	0.32	0.08	0.89	0.64	0.96	0.15	0.04	0.19	0.31	1.3	0.97	Rn60_20_0046.5	20	lincRNA	--
ENSRNOG00000060037	0	0.25	0.45	0.22	0.3	0.58	0.26	0.26	0.26	0.46	0.32	0.37	0.72	0.31	0.65	0.51	0.27	0.44	0.34	0.66	0.87	0.3	0.07	0.45	0.24	0.51	0.46	0.33	0.51	0.31	AABR07014638.1	14	lincRNA	--
XLOC_004743	0.19	0.51	0.45	0.55	0.35	0.96	0.46	0.43	0.3	0.45	0.49	0.16	0.7	0.51	0.18	0.49	0.23	0.31	0.67	0.52	0.45	0.89	0.59	0.42	0.33	0.34	0.47	0.45	0.41	0.65	XLOC_004743		lincRNA	novel
XLOC_024874	0.23	0.13	0.45	0.22	0.18	0.06	0.1	0.3	0.17	0.18	0.12	0.11	0.06	0.14	0.1	0.11	0.23	0.14	0.15	0.33	0.27	0.31	0.3	0.17	0.21	0.13	0.08	0.13	0.25	0.38	XLOC_024874		antisense	novel
XLOC_001411	0.32	0.21	0.45	0.44	0.26	0.38	0.26	0.21	0.36	0.24	0.27	0.43	0.21	0.3	0.19	0.18	0.36	0.36	0.14	0.27	0.1	0.27	0.39	0.33	0.17	0.38	0.25	0.43	0.17	0.36	XLOC_001411		antisense	novel
ENSRNOG00000058999	0.11	0	0.45	0.16	0.32	0.17	0.1	0.07	0.03	0.03	0.06	0.14	0.06	0.09	0.2	0.19	0.21	0.19	0.03	0.17	0.05	0.23	0.2	0.51	0.09	0.22	0.23	0.09	0.05	0.21	AABR07053470.1	3	lincRNA	--
ENSRNOG00000052421	0.39	0.33	0.45	0.41	0.66	1.54	0.2	0.42	0.28	0.35	0.38	0.55	0.52	0.41	0.29	0.44	0.55	0.51	0.29	0.31	0.2	0.95	0.54	0.4	0.22	0.24	0.18	0.68	1.42	1.26	AABR07012475.2	2	lincRNA	--
ENSRNOG00000054024	0.52	0.47	0.45	0.2	0.59	0.51	0.67	0.97	0.37	0.45	0.22	0.91	0.95	0.57	0.18	0.51	0.48	0.41	0.9	0.57	0.28	0.42	0.57	0.37	0.67	0.46	1.07	0.29	0.51	0.88	AC098750.2	2	lincRNA	--
ENSRNOG00000052921	0.54	1.27	0.45	1.41	0.41	1.18	0.39	1.06	0.3	0.36	0.16	0.41	0.39	0.46	0.7	0.57	0.13	0.57	0.73	0.43	0.52	1.06	0.55	0.47	0.47	0.32	0.41	0.86	1.21	0.81	AABR07021221.1	13	lincRNA	--
XLOC_020555	0.29	0.28	0.45	0.31	0.57	0.67	0.45	0.38	0.33	0.23	0.37	0.42	0.41	0.3	0.15	0.17	0.3	0.41	0.2	0.24	0.3	0.5	0.35	0.23	0.42	0.26	0.24	0.41	0.49	0.61	XLOC_020555		antisense	novel
XLOC_023608	0.31	0.37	0.45	0.29	0.03	0.67	0.4	0.44	0.27	0.08	0.51	0.47	0.97	0.38	0.19	0.15	0.1	0.02	0.29	0.43	0.06	1.84	0.65	0.39	0.04	0.16	0.04	0.09	0.3	0.51	XLOC_023608		lincRNA	novel
XLOC_000380	0.38	0.21	0.45	0.32	0.3	0.32	0.45	0.2	0.35	0.25	0.44	0.29	0.34	0.25	0.38	0.2	0.34	0.33	0.17	0.33	0.42	0.32	0.28	0.38	0.44	0.35	0.29	0.38	0.34	0.31	XLOC_000380		antisense	novel
XLOC_018468	0.65	1.23	0.45	0.32	0.96	0.83	0.42	0.66	0.54	1.71	0.64	0.59	0.85	1.01	1.02	2.14	2.09	1.71	1.92	0.49	0.5	1.17	1.22	0.58	0.91	0.66	3.84	1.84	0.86	2.46	XLOC_018468		intronic	novel
XLOC_026177	0.29	0.31	0.45	0.51	0.95	0.47	0.38	0.27	0.43	0.44	0.71	0.42	0.24	0.39	0.62	0.87	0.55	0.35	0.33	0.5	0.24	0.45	0.42	0.26	0.33	0.36	0.61	0.32	0.35	0.4	XLOC_026177		lincRNA	novel
XLOC_005485	0.52	0.92	0.45	0.68	0.54	0.59	0.57	0.9	0.51	0.62	0.45	0.29	0.32	0.29	0.31	0.23	0.43	0.47	0.2	0.18	0.17	0.18	0.17	0.11	0.17	0.25	0.41	0.36	0.49	0.36	XLOC_005485		lincRNA	novel
XLOC_030766	1.09	0.58	0.44	0.95	0.79	0.66	0.58	0.6	0.68	0.36	0.59	0.59	0.76	0.74	0.37	2.59	0.44	0.73	0.97	0.8	0.52	1.05	0.81	1	0.67	0.58	0.54	0.54	0.65	0.79	XLOC_030766		lincRNA	novel
XLOC_016217	0.59	0.5	0.44	0.87	0.65	0.55	0.59	0.5	0.52	0.96	0.94	0.69	0.46	0.5	0.48	0.36	0.78	0.85	0.43	0.56	0.53	0.63	0.99	0.66	0.61	0.86	0.21	0.82	0.95	0.63	XLOC_016217		lincRNA	novel
XLOC_000610	0.42	0.32	0.44	0.39	0.57	0.57	0.3	0.32	0.3	0.38	0.43	0.38	0.58	0.37	0.2	0.52	0.32	0.37	0.21	0.33	0.39	0.29	0.6	0.32	0.24	0.28	0.23	0.29	0.32	0.47	XLOC_000610		lincRNA	novel
ENSRNOG00000056261	0.47	0.4	0.43	0.23	0.6	0.81	0.41	0.55	0.55	1.45	0.38	0.88	0.38	0.1	0	0.11	0.11	0.69	0.11	0.23	0.11	0.19	0.7	0.24	0.13	0.34	0	1.19	0.8	1.49	AABR07036417.1	12	lincRNA	--
XLOC_019997	0.89	0.55	0.43	0.16	0.79	1.28	0.23	0.33	0.34	0.22	0.43	0.62	0.83	0.29	0.16	0.46	0.21	0.32	0.44	0.51	0.17	0.55	0.39	0.22	0.21	0.17	0.05	0.23	0.78	1.67	XLOC_019997		intronic	novel
XLOC_026746	0.56	0.57	0.43	0.47	0.61	0.7	0.45	0.35	0.37	0.43	0.49	0.53	0.74	0.43	0.28	0.55	0.41	0.49	0.89	0.68	0.34	0.52	0.99	0.59	0.42	0.56	0.2	0.57	0.5	0.8	XLOC_026746		lincRNA	novel
XLOC_007562	0.57	0.86	0.43	0.33	0.94	1.58	0.33	0.5	0.23	0.57	0.25	0.45	0.88	0.25	0.2	1.33	0.21	0.67	0.51	0.73	0.16	0.96	0.58	0.37	0.13	0.15	0.13	0.33	0.87	1.34	XLOC_007562		intronic	novel
XLOC_007821	0.38	0.29	0.43	0.84	0.72	0.5	0.34	0.74	0.49	0.39	0.55	0.28	0.27	0.34	0.11	0.33	0.34	0.3	0.31	0.24	0.55	0.93	0.34	0.81	0.46	0.45	0.47	0.49	0.86	0.63	XLOC_007821		lincRNA	novel
XLOC_000681	0.69	0.74	0.42	0.79	0.83	1.09	0.6	0.67	0.54	0.52	0.49	0.8	0.54	0.58	0.62	0.6	0.51	0.69	0.57	0.43	0.63	1.1	0.83	0.75	0.33	0.47	0.53	1	1.16	0.87	XLOC_000681		lincRNA	novel
ENSRNOG00000057496	0.36	0.27	0.42	0.42	0.4	0.32	0.2	0.25	0.3	0.29	0.49	0.35	0.16	0.25	0.34	0.11	0	0.08	0.12	0.28	0.35	0.28	0.34	0.15	0.18	0.06	0.2	0.1	0.34	0.37	AABR07071917.1	1	lincRNA	--
XLOC_027935	0.34	0.35	0.42	0.14	0.27	1.19	0.15	0.35	0.09	0.1	0.2	0.35	0.46	0.27	0.18	0.49	0.31	0.39	0.21	0.14	0.05	0.61	0.44	0.37	0.06	0.09	0.08	0.28	0.74	0.76	XLOC_027935		intronic	novel
XLOC_018491	0.4	0.39	0.42	0.21	0.48	0.83	0.26	0.36	0.07	0.31	0.33	0.31	0.75	0.31	0.11	0.41	0.06	0.39	0.11	0.15	0.11	0.52	0.18	0.27	0.23	0.09	0.03	0.24	0.75	0.97	XLOC_018491		intronic	novel
XLOC_000383	0.63	0.66	0.42	0.2	0.58	0.72	0.37	0.24	0.32	0.41	0.46	0.57	0.8	0.32	0.17	0.39	0.31	0.4	0.49	0.73	0.25	0.73	0.59	0.2	0.17	0.21	0.1	0.13	0.58	1.16	XLOC_000383		intronic	novel
XLOC_000325	0.9	2.08	0.42	0.97	0.37	1.91	0.8	0.7	0.44	0.8	0.45	0.19	1.8	1.32	1.07	1.74	1.51	2.11	0.79	1.58	0.62	1.57	0.98	0.64	1.34	0.97	1.67	1.64	1.82	2.3	XLOC_000325		lincRNA	novel
ENSRNOG00000056429	0.51	0	0.42	0	0.18	0.34	0.2	0.2	0.2	0	0.37	0.43	0.18	0.14	0.3	0	0.48	0.34	0.31	0.34	0.15	0.14	0.17	0.52	0	0.5	0	0.58	0.34	0.18	AABR07002902.1	1	lincRNA	--
ENSRNOG00000051073	0.72	0.45	0.42	0.28	0.43	0.61	0.88	0.66	0.56	1.06	0.62	0.45	0.84	0.62	0.47	0.8	0.3	0.43	0.7	0.5	0.29	0.41	0.6	0.42	0.58	0.42	0.56	0.27	0.55	0.92	Rn60_X_1141.3	X	antisense	--
XLOC_007883	0.3	0.31	0.42	0.15	0.38	0.47	0.25	0.28	0.29	0.28	0.16	0.51	0.36	0.31	0.22	0.44	0.14	0.24	0	0.76	0.17	0.25	0.36	0.31	0.27	0.09	0.12	0.26	0.27	0.83	XLOC_007883		intronic	novel
XLOC_019895	0.3	0.1	0.42	0.21	0.31	0.21	0.1	0.3	0.2	0.26	0.18	0	0.35	0.45	0.29	0.08	0.08	0.04	0.19	0.53	0.29	0	0.04	0	0.48	0.16	0.3	0.23	0.33	0.13	XLOC_019895		antisense	novel
ENSRNOG00000051962	0.54	0.17	0.42	0.58	0.1	1.02	0.29	0.06	0.06	0.18	0.11	0.06	0.11	0.46	0.09	0.87	0.41	0	0.5	0.15	0.44	0.16	0.25	0.45	0.64	0	0.2	0.06	0.63	0.32	AABR07013157.1	2	lincRNA	--
ENSRNOG00000056401	0.09	0	0.41	0.23	0.44	0.33	0.39	0.55	0.33	0.18	0.15	0.24	0.1	0.51	0.25	0	0.18	0.19	0.04	0.14	0.34	0.46	0.38	0.57	0.1	0.05	0	0.16	0.32	0.4	AABR07044063.2	19	lincRNA	--
XLOC_031853	0.64	0.68	0.41	0.35	0.79	1.5	0.34	0.64	0.44	0.5	0.4	1.07	0.94	0.49	0.45	1.12	0.57	0.74	0.63	0.7	0.42	1.23	0.91	0.71	0.35	0.28	0.3	0.68	0.84	1.37	XLOC_031853		lincRNA	novel
XLOC_020863	0.34	0.69	0.41	0.63	0.21	0.37	0.6	0.32	0.4	0.29	0.25	0.55	0.14	0.33	0.23	0.32	0.33	0.16	0.66	0.36	0.26	0.21	0.26	0.93	0.56	0.51	0.3	0.63	0.45	0.38	XLOC_020863		lincRNA	novel
ENSRNOG00000060472	0.45	0.25	0.41	0.11	0.46	0.44	0.53	0.13	0.27	0.14	0.12	0.14	0.24	0.09	0	0	0	0	0	0	0.1	0.27	0.11	0	0	0.11	0	0.51	0.44	0.6	AABR07051952.1	3	lincRNA	--
XLOC_024895	0.89	0.7	0.41	0.89	0.74	0.7	0.73	0.67	1.12	0.96	0.73	0.54	0.65	0.46	0.58	0.57	0.38	0.45	0.54	0.53	0.86	0.4	0.73	0.3	0.9	0.76	0.9	0.7	0.5	0.7	XLOC_024895		intronic	novel
ENSRNOG00000055574	0	0.11	0.41	0	0.1	0.05	0	0.06	0.11	0.06	0.1	0	0	0.08	0.08	0	0	0	0	0	0	0	0	0	0	0.05	0	0.05	0.09	0	AC109886.1	3	lincRNA	--
XLOC_026994	0.4	0.43	0.41	0.37	0.32	0.39	0.17	0.51	0.15	0.21	0.32	0.21	0.22	0.33	0.18	0.16	0.43	0.24	0.17	0.08	0.11	0.32	0.22	0.35	0.3	0.14	0.06	0.25	0.22	0.24	XLOC_026994		lincRNA	novel
ENSRNOG00000051938	0.29	0.41	0.4	0.39	0.7	1	0.58	0.15	0.2	0.47	0.52	0.59	0.49	0.41	0.09	0.35	0.42	0.53	0.27	0.66	0.3	0.49	0.71	0.44	0.29	0.2	0.32	0.44	0.67	0.88	AABR07001591.1	1	lincRNA	--
ENSRNOG00000056791	0	0.28	0.4	0.24	0	0.24	0	0.29	0.19	0.3	0.09	0.1	0.18	0.34	0.14	0.4	0.23	0.16	0.07	0.08	0.22	0.2	0.16	0.16	0.09	0.08	0.08	0.37	0.16	0.35	AABR07026534.3	16	lincRNA	--
ENSRNOG00000053180	0.14	0.18	0.4	0.55	0.31	0.59	0.29	0.19	0.29	0.87	0.58	0.58	0	0.18	0.28	0.4	0.23	0.19	0.3	0.35	0.22	0.15	0.35	0.14	0.17	0.32	0.06	0.18	0.21	0.23	AABR07001003.1	1	lincRNA	--
XLOC_020189	0.54	0.46	0.4	0.51	0.45	0.67	0.38	0.53	0.37	0.47	0.29	0.66	0.41	0.28	0.03	0.39	0.19	0.2	0.4	0.21	0.29	0.76	0.96	0.73	0.37	0.39	0.41	0.71	0.81	0.73	XLOC_020189		antisense	novel
XLOC_022731	0.63	0.88	0.4	0.98	1.02	1.03	0.98	0.73	0.64	0.71	0.86	0.92	0.72	0.96	0.87	0.79	1.26	0.97	0.86	0.63	1.12	0.88	0.97	1.22	0.64	0.76	0.48	1.24	1.08	1.23	XLOC_022731		lincRNA	novel
XLOC_020515	0.21	0.37	0.4	0.57	0.35	0.8	0.26	1.64	0.63	0.27	0.39	0.57	0.46	1.79	1.34	0.41	0.13	1.05	0.45	0.44	1.25	0.38	0.53	0.79	0.3	1.21	0.24	0.84	0.47	1.35	XLOC_020515		lincRNA	novel
XLOC_028286	0.44	0.39	0.4	0.43	0.5	0.49	0.25	0.22	0.2	0.21	0.32	0.37	0.23	0.19	0.22	0.26	0.35	0.36	0.15	0.27	0.28	0.42	0.47	0.83	0.11	0.2	0.16	0.32	0.44	0.45	XLOC_028286		intronic	novel
ENSRNOG00000059335	0.18	0.08	0.4	0.54	0.36	0.1	0.09	0.2	0.41	0.25	0.13	0.03	0.05	0.06	0.39	0.1	0.21	0	0.09	0.35	0.04	0.06	0	0.05	0.08	0.32	0.03	0.14	0.32	0.16	AABR07030793.1	10	lincRNA	--
ENSRNOG00000051098	0.72	0.18	0.39	0.39	0.66	0.4	0.57	0.47	0.28	0.5	0.52	0.4	0.43	0.67	0.28	0.63	0.52	0.64	0.07	0.48	0.36	0.85	0.4	0.16	0.86	0.63	0.25	1	0.71	0.26	Rn60_10_0890.4	10	antisense	--
ENSRNOG00000059784	0.12	0.26	0.39	0.62	0.42	0.2	0.24	0.17	0.51	0.11	0.44	0.54	0.28	0.48	0.25	0.31	0.16	0.31	0.13	0.14	0.26	0.45	0.12	0.35	0.56	0.34	0.39	0.2	0.88	0.37	AABR07071697.1	8	lincRNA	--
ENSRNOG00000054287	0.96	0.97	0.39	0.63	0.55	0.32	0.51	1.13	1.14	0.93	0.69	0.27	2.19	2.88	3.36	2.73	0.99	0.95	1.47	3.94	1.54	0.61	0.21	0.54	0.92	0.73	1.43	0.85	0.42	0.68	AABR07052504.1	3	lincRNA	--
ENSRNOG00000051958	0.43	0.3	0.39	0.33	0.39	0.32	0.45	0.41	0.48	0.29	0.29	0.35	0.33	0.43	0.43	0.09	0.58	0.33	0.38	0.43	0.33	0.44	0.58	0.41	0.27	0.37	0.23	0.25	0.26	0.32	AABR07037943.1	X	lincRNA	--
XLOC_001348	0.4	0.24	0.39	0.5	0.3	0.38	0.71	0.43	0.41	0.3	0.32	0.93	0.3	0.21	0.29	0.09	0.97	1.11	0.21	0.17	0.17	0.45	0.28	0.52	0.39	0.28	0.2	1.08	0.64	0.75	XLOC_001348		lincRNA	novel
XLOC_015465	0.79	0.3	0.39	0.27	0.43	0.59	0.48	0.43	0.37	0.09	0.26	0.32	0.23	0.23	0.24	0.23	0.27	0.28	0.23	0.16	0.13	0.21	0.33	0.14	0.21	0.26	0.29	0.32	0.32	0.46	XLOC_015465		intronic	novel
ENSRNOG00000054946	0.33	0.23	0.39	0.49	0.22	0.27	0.25	0.15	0.29	0.23	0.23	0.25	0.15	0.23	0.13	0.23	0.33	0.52	0.04	0.08	0.12	0.28	0.27	1.08	0.13	0.26	0.14	0.37	0.4	0.3	AABR07054126.1	3	lincRNA	--
XLOC_012319	0.24	0.15	0.39	0.26	0.14	0.08	0.12	0.25	0.25	0.2	0.17	0.16	0.36	0.26	0.18	0.05	0.12	0.2	0.23	0.28	0.25	0.02	0.1	0.08	0.41	0.32	0.18	0.2	0.18	0.14	XLOC_012319		lincRNA	novel
ENSRNOG00000051364	0.25	0.14	0.39	0.18	0.32	0.62	0.22	0.37	0	0.16	0.14	0.24	0.27	0.32	0.11	0.31	0.12	0.5	0.17	0.13	0.11	0.21	0.32	0.19	0.07	0.31	0.32	0.28	0.74	0.34	LOC102547954	10	lincRNA	uncharacterized LOC102547954
XLOC_012502	0.32	0.14	0.39	0.17	0.45	0.28	0.31	0.18	0.08	0.43	0.24	0.7	0.11	0.13	0.03	0.45	0	0	0.03	0.17	0.08	0.38	0.73	0.45	0.11	0.13	0.05	0.35	0.32	0.24	XLOC_012502		lincRNA	novel
ENSRNOG00000060675	0.21	0.29	0.38	0.41	0.53	0.56	0.49	1.03	0.31	0.26	0.39	0.07	0.06	0.96	0.36	0.1	0.43	0.36	0.05	0.62	0.14	0.47	0.21	0.21	0.61	0.15	0.64	0.35	0.66	0.28	AABR07055801.1	7	lincRNA	--
ENSRNOG00000051771	0.01	0.48	0.38	0.28	0.01	0.43	0.24	0.54	0.39	0	0	0.21	0.16	0.01	0.02	0.21	0.53	0.4	0.42	0.01	0.4	0.43	0.01	0.44	0.21	0.19	0.01	0.02	0.03	0.04	AABR07006894.1	1	lincRNA	--
XLOC_028698	0.66	0.56	0.38	0.57	0.96	1.32	0.47	0.26	0.54	0.42	0.48	1.13	0.83	0.51	0.33	0.78	0.7	0.77	0.48	0.55	0.46	0.89	0.53	0.37	0.49	0.43	0.2	0.67	1.1	1.31	XLOC_028698		intronic	novel
XLOC_026523	0.36	0.08	0.38	0.36	0.12	0.13	0.3	0.48	0.3	0.39	0.23	0.13	0.19	0.16	0.26	0.02	0.15	0.2	0.09	0.11	0.13	0.09	0.1	0.19	0.23	0.26	0.44	0.17	0.25	0.16	XLOC_026523		antisense	novel
XLOC_007907	0.36	0.26	0.38	0.08	0.31	0.5	0	0.18	0.2	0.5	0.27	0.44	0.43	0.18	0.11	0.59	0.16	0.22	0.56	0.29	0.09	0.38	0.27	0.19	0.27	0.22	0.18	0.23	0.38	0.88	XLOC_007907		intronic	novel
XLOC_024842	0.46	0.84	0.38	0.21	0.38	0.15	0.22	0.36	0.73	0.23	0.47	0.62	0.26	0.43	0.21	0.21	0.5	0.27	0.25	0.33	0.27	0.27	0.12	0.24	0.32	0.26	0	0.2	0.18	0.32	XLOC_024842		lincRNA	novel
XLOC_026622	0.07	0.42	0.38	0.37	0.18	0.2	0.08	0.4	0.28	0.13	0.15	0.09	0.14	0.17	0.17	0.55	0.09	0.23	0.21	0.39	0.06	0.11	0.17	0.27	0.11	0.45	0.07	0.26	0.49	0.32	XLOC_026622		lincRNA	novel
XLOC_022394	0.4	0.45	0.38	0.61	0.55	0.55	0.28	0.33	0.39	0.44	0.24	0.34	0.19	0.44	0.2	0.26	0.42	0.61	0.27	0.28	0.23	0.39	0.44	0.49	0.21	0.25	0.18	0.49	0.48	0.55	XLOC_022394		lincRNA	novel
ENSRNOG00000061366	0.24	0.37	0.38	0.37	0.27	0.56	0.36	0.22	0.33	0.15	0.33	0.38	0.13	0.22	0.45	0.42	0.29	0.54	0.43	0.09	0.42	0.37	0.19	0.24	0.46	0.21	0.07	0.37	0.37	0.35	AABR07037528.1	X	lincRNA	--
XLOC_020107	0.32	0.22	0.38	0.36	0.36	0.71	0.16	0.14	0.22	0.29	0.29	0.31	0.21	0.17	0.05	0.17	0.15	0.19	0.15	0.16	0.05	0.47	0.25	0.16	0.16	0.16	0.17	0.35	0.6	0.55	XLOC_020107		lincRNA	novel
XLOC_025895	0.51	0.28	0.38	0.41	0.56	0.41	0.33	0.43	0.3	0.4	0.43	0.39	0.08	0.11	0.14	0.14	0.12	0.12	0.11	0.09	0.1	0.12	0.15	0.14	0.15	0.05	0.08	0.14	0.17	0.1	XLOC_025895		lincRNA	novel
XLOC_014565	0.43	0.41	0.38	0.04	0.59	1.09	0.36	0.25	0.39	1.78	0.56	0.75	0.93	0.55	0.25	1.51	0.25	0.38	2.12	0.61	0.38	0.9	1.42	0.34	0.61	0.2	0.17	0.35	0.36	1.35	XLOC_014565		intronic	novel
XLOC_031874	0.79	0.69	0.38	0.67	0.94	1.2	0.5	0.6	0.46	0.57	0.46	0.67	0.53	0.59	0.43	0.83	0.21	0.58	0.54	0.53	0.37	1.16	0.9	0.99	0.3	0.26	0.47	0.86	0.94	0.97	XLOC_031874		antisense	novel
ENSRNOG00000058926	0.35	0.55	0.38	0.28	0.52	0.39	0.47	0.7	0.34	0.49	0.52	0.41	0.33	0.59	0.66	0.24	0.35	0.46	0.34	0.55	0.46	0.43	0.71	0.44	0.33	0.43	0.41	0.27	0.41	0.23	AC111319.2	9	lincRNA	--
ENSRNOG00000054174	0.16	0.53	0.38	0.61	0.32	0.77	0.09	0.46	0.09	0.39	0.5	0.29	0.08	0.33	0.14	0.38	0.14	0.23	0.14	0.7	0.21	0.57	0.47	0.24	0.08	0.38	0.8	0.09	0.31	0.75	AABR07030351.1	10	lincRNA	--
XLOC_015462	0.24	0.24	0.38	0.1	0.58	0.68	0.26	0.28	0.23	0.37	0.26	0.35	0.99	0.45	0.48	0.54	0.15	0.43	0.5	0.73	0.17	0.59	0.23	0.12	0.17	0.22	0.16	0.11	0.32	0.65	XLOC_015462		intronic	novel
XLOC_024579	0.37	0.33	0.38	0.09	0.42	0.58	0.11	0.3	0.1	0.09	0.11	0.25	0.55	0.2	0.09	0.59	0.03	0.14	0.33	0.45	0.03	0.46	0.29	0.16	0.1	0.08	0.11	0.2	0.44	0.91	XLOC_024579		intronic	novel
XLOC_008841	0.26	0.29	0.37	0.51	0.49	0.57	0.25	0.21	0.35	0.67	0.82	0.45	0.33	0.29	0.3	0.13	0.36	0.27	0.3	0.25	0.28	0.35	0.46	0.28	0.23	0.29	0.17	0.48	0.65	0.78	XLOC_008841		antisense	novel
XLOC_030597	0.44	0.37	0.37	0.15	0.22	0.12	0.34	0.39	0.42	0.33	0.06	0.15	0.16	0.32	0.38	0.3	0.27	1.01	0.53	0.27	0.25	0.46	0.29	0.37	0.25	0.31	0.4	0.36	0.3	0.31	XLOC_030597		lincRNA	novel
ENSRNOG00000059218	0	0.11	0.37	0.29	0	0.29	0.35	0.12	0.12	0.25	0	0	0.21	0.17	0.35	0.49	0.37	0.69	0.09	0.3	0	0.57	0.2	0.1	0.11	0.49	0.1	0.22	0	0.74	AABR07010592.2	2	lincRNA	--
XLOC_024395	0.81	0.83	0.37	0.16	0.58	1.06	0.22	0.38	0.15	0.2	0.12	0.6	1.11	0.3	0.1	0.72	0.09	0.29	0.37	0.75	0.13	1.27	0.3	0.26	0.12	0.04	0.07	0.41	1.22	1.48	XLOC_024395		intronic	novel
XLOC_010478	0.56	0.68	0.37	0.91	0.77	1	0.48	0.48	0.22	0.32	0.24	0.79	0.39	1.19	0.32	0.36	0.67	0.57	0.36	0.14	0.23	0.77	0.54	1.14	0.12	0.39	0.19	0.99	0.72	0.77	XLOC_010478		lincRNA	novel
ENSRNOG00000051636	0.34	0.42	0.37	0.26	0.24	0.27	0.2	0.24	0.16	0.25	0.47	0.29	0.11	0.28	0.18	0.13	0.13	0.33	0.09	0.3	0.09	0.25	0.37	0.24	0.14	0.16	0.14	0.23	0.17	0.25	AABR07049695.2	5	lincRNA	--
ENSRNOG00000056433	0.15	0.26	0.37	0.22	0.39	0.37	0.09	0.97	0.98	1.22	1.14	0.28	1.06	0.32	0.66	0.07	0.49	0.6	0.14	1.2	0.27	0.98	0.45	0.23	0.08	1.33	0.93	0.34	0.07	0.32	AC115420.3	4	lincRNA	--
ENSRNOG00000053542	0.3	0.08	0.37	0.39	0.55	1.51	0.08	0.12	0.2	0.25	0.18	0.37	0.32	0.03	0	0.23	0.12	0.39	0.12	0.4	0.24	0.81	0.37	0.3	0.25	0.13	0.17	0.45	1.31	1.06	AABR07067469.2	9	lincRNA	--
ENSRNOG00000056366	0.15	1.03	0.37	0.89	0.16	1.5	0.54	0.36	0.36	0	0.66	0.95	0.16	0.26	0	0	0	0.15	0.14	0	0	1.48	0.15	0.46	0.33	0.15	0	0.51	1.49	0.65	AABR07026614.1	16	lincRNA	--
XLOC_032181	0.35	0.29	0.37	0.12	0.24	0.44	0.25	0.26	0.28	0.33	0.31	0.27	0.39	0.22	0.25	0.72	0.12	0.15	0.29	0.29	0.19	0.12	0.25	0.17	0.35	0.2	0.26	0.14	0.23	0.43	XLOC_032181		intronic	novel
ENSRNOG00000054147	0.21	0.07	0.37	0.12	0.12	0.15	0.04	0.42	0.04	0.08	0.13	0.19	0.13	0.08	0	0.18	0.11	0.27	0.17	0.39	0.16	0.17	0.09	0.12	0.32	0.18	0.03	0.24	0.18	0.19	AC139608.1	17	lincRNA	--
XLOC_000929	0.23	0.11	0.37	0.13	0.2	0.61	0.13	0.29	0.1	0.26	0.13	0.27	0.29	0.11	0.09	0.59	0.07	0.21	0.24	0.25	0.04	0.32	0.32	0.09	0.06	0.16	0.18	0.26	0.56	0.76	XLOC_000929		intronic	novel
XLOC_005172	0.44	0.48	0.37	0.41	0.43	0.51	0.5	0.67	0.43	0.45	0.43	0.31	0.83	0.48	0.37	0.31	0.22	0.42	0.39	0.47	0.24	0.44	0.52	0.43	0.62	0.39	0.48	0.32	0.78	0.67	XLOC_005172		intronic	novel
XLOC_011275	0.2	0.3	0.37	0.16	0.38	0.2	0.24	0.35	0.08	0.29	0.18	0.04	0.21	0.5	0.23	0.03	0.21	0.06	0.24	0.19	0.15	0.19	0.23	0.2	0.35	0.25	0.37	0.37	0.42	0.52	XLOC_011275		antisense	novel
XLOC_004339	1.35	1.33	0.37	0.91	0.66	0.39	1.08	0.81	0.37	0.93	0.41	0.36	0.45	1.29	0.63	1.05	0.24	0.84	0.88	0.23	0.16	0.68	0.28	0.36	0.64	0.98	5.82	1.68	0.74	4.28	XLOC_004339		intronic	novel
ENSRNOG00000052838	0.81	0.41	0.37	0.26	0.71	1.12	0.56	0.21	0.25	0.52	0.9	0.75	0.48	0.33	0.31	0.56	1.14	0.68	0.36	0.36	0.35	0.83	0.78	0.81	0.71	0.38	0.46	0.44	0.91	1.08	AABR07063274.1	6	lincRNA	--
XLOC_006093	0.24	0.27	0.36	0.21	0.19	0.16	0.19	0.34	0.28	0	0.29	0.23	0.11	0.13	0.14	0.2	0.31	0.13	0.31	0.05	0.39	0.21	0.16	0.31	0.17	0.25	0.21	0.29	0.33	0.22	XLOC_006093		lincRNA	novel
XLOC_033460	0.56	0.42	0.36	0.8	0.43	0.51	0.39	0.21	0.47	0.53	0.34	0.62	0.32	0.28	0.34	0.4	0.36	0.51	0.33	0.43	0.45	0.54	0.37	0.42	0.36	0.33	0.39	0.52	0.57	0.56	XLOC_033460		intronic	novel
XLOC_017210	0.45	0.7	0.36	0.12	0.61	0.92	0.26	0.26	0.31	0.34	0.33	0.3	0.67	0.5	0.22	0.85	0.2	0.44	0.49	0.57	0.13	0.79	0.55	0.27	0.25	0.21	0.25	0.33	0.58	1.17	XLOC_017210		intronic	novel
XLOC_020696	0.59	0.56	0.36	0.44	0.7	0.62	0.19	0.31	0.39	0.83	0.55	0.66	0.24	0.38	0.16	0.24	0.41	0.4	0.13	0.26	0.2	0.92	0.61	0.48	0.35	0.36	0.16	0.59	0.82	0.99	XLOC_020696		lincRNA	novel
XLOC_015183	0.35	0.5	0.36	0.43	0.43	0.49	0.49	0.45	0.28	0.87	0.44	0.44	0.37	0.48	0.2	0.08	0.37	0.37	0.39	0.28	0.28	0.58	0.4	0.55	0.31	0.36	0.12	0.26	0.71	0.52	XLOC_015183		lincRNA	novel
XLOC_011465	0.41	0.42	0.36	1.04	0.72	0.57	0.41	0.26	0.29	0.52	0.49	0.45	0.15	0.34	0.14	0.2	0.23	0.3	0.25	0.21	0.19	0.69	0.47	0.57	0.25	0.32	0.23	0.63	0.78	0.68	XLOC_011465		intronic	novel
XLOC_018790	0.34	0.69	0.36	0.09	0.52	0.92	0.26	0.16	0.17	0.84	0.26	0.28	0.59	0.33	0.15	1.75	0.15	0.23	1.05	0.67	0.23	0.68	0.59	0.12	0.37	0.17	0.25	0.21	0.49	1.08	XLOC_018790		intronic	novel
XLOC_001637	0.16	0.68	0.36	0.46	0.76	0.49	0.53	0.44	0.24	1.05	0.7	1.17	0.44	0.33	0.26	0.47	1.27	1.24	0.51	0.21	0.33	0.44	1.43	0.96	0.3	0.27	0.22	0.07	0.9	0.6	XLOC_001637		lincRNA	novel
XLOC_012615	0.24	0.21	0.36	0.37	0.45	0.07	0.15	0.06	0.32	0.24	0.38	0.18	0.33	0.19	0.22	0.15	0.06	0.1	0.2	0.29	0.15	0.21	0.19	0.07	0.19	0.35	0.14	0.27	0.21	0.12	XLOC_012615		intronic	novel
XLOC_000498	0.47	0.35	0.36	0.36	0.45	0.49	0.34	0.36	0.39	0.27	0.3	0.29	0.47	0.56	0.22	0.33	0.42	0.56	0.28	0.35	0.34	0.47	0.33	0.5	0.35	0.26	0.3	0.45	0.45	0.32	XLOC_000498		intronic	novel
XLOC_006245	0.1	0.26	0.36	0.27	0.11	0.15	0.26	0.35	0.25	0.15	0.33	0.24	0.1	0.24	0.19	0.12	0.32	0.19	0.14	0.18	0.29	0.3	0.16	0.3	0.15	0.17	0.11	0.25	0.19	0.2	XLOC_006245		lincRNA	novel
XLOC_026800	0.39	0.35	0.36	0.9	0.7	1.09	0.61	0.59	0.53	0.91	0.4	0.44	0.46	0.81	0.46	0.64	0.44	0.44	0.53	0.54	0.59	0.85	0.96	1.23	0.45	0.65	0.39	0.91	0.73	1.05	XLOC_026800		antisense	novel
XLOC_013650	0.15	0.88	0.36	0.5	0.45	0.41	0.29	0.97	0.69	0.45	0.31	0.34	0.66	0.76	0.74	0.23	1.21	0.66	0.71	0.45	0.66	0.81	0.33	0.14	0.71	0.94	0.95	0.65	0.8	0.68	XLOC_013650		lincRNA	novel
XLOC_016787	0.26	0	0.35	0.08	0.05	0.23	0.28	0.18	0.34	0.06	0.17	0.19	0.3	0.3	0.09	0.35	0.14	0.27	0.32	0.42	0.27	0.1	0.15	0.03	0.3	0.15	0.13	0.11	0.4	0.19	XLOC_016787		lincRNA	novel
ENSRNOG00000052852	0.29	0.55	0.35	1.5	1.39	0.95	0.8	0.45	0.46	1.2	0.52	1.08	0.1	2.27	1.35	0.47	0.18	0.1	0.09	0.38	0.87	0.63	2.61	0.97	0.52	0.85	0.1	1.31	1.52	1.23	AABR07012752.1	2	lincRNA	--
ENSRNOG00000060987	0.19	0.27	0.35	1.21	0.74	1.69	2.08	5.35	1.86	2.01	1.59	1.73	20.62	1.92	8.15	0.75	5.53	6.69	8.99	0.62	18.08	0.16	0.33	1.58	1.33	1.63	1.47	0.86	0.14	0.66	AABR07051716.2	3	lincRNA	--
XLOC_021646	0.53	0.45	0.35	0.37	0.37	0.34	0.44	0.33	0.54	0.43	0.52	0.42	0.14	0.14	0.19	0.15	0.21	0.16	0.12	0.1	0.11	0.12	0.15	0.24	0.13	0.17	0.17	0.2	0.15	0.17	XLOC_021646		lincRNA	novel
XLOC_000790	0.2	0.27	0.35	0.1	0.39	0.65	0.18	0.16	0.18	0.34	0.16	0.64	0.49	0.1	0.07	0.25	0.09	0.17	0.32	0.5	0.12	0.3	0.36	0.15	0.09	0.08	0.13	0.2	0.46	0.78	XLOC_000790		intronic	novel
ENSRNOG00000053143	0	0.11	0.35	0.18	0.1	0.09	0	0.44	0	0	0	0.24	0.2	0	0.5	0.09	0.09	0	0.09	0.66	0.17	0.23	0.19	0.1	0.31	0.09	0.1	0.11	0.28	0.1	Rn60_7_1407.3	7	lincRNA	--
XLOC_012755	0.72	0.44	0.35	0.42	0.57	0.58	0.56	0.57	0.51	0.58	0.57	0.51	0.2	0.13	0.09	0.29	0.2	0.29	0.12	0.2	0.13	0.23	0.25	0.15	0.26	0.13	0.17	0.12	0.21	0.18	XLOC_012755		lincRNA	novel
XLOC_026654	0.68	0.21	0.35	0.16	0.53	0.18	0.14	0.26	0.31	0.25	0.15	0.31	0.24	0.32	0.1	0.08	0.02	0.49	0.25	0.22	0.28	0.13	0.1	0.38	0.17	0.21	0.39	0.32	0.14	0.17	XLOC_026654		lincRNA	novel
ENSRNOG00000058847	0.34	0.52	0.35	0.36	0.27	0.58	0.6	0.22	0.29	0.53	0.31	0.28	0.83	0.68	0.34	0.39	0.33	0.6	0.25	0.14	0.28	0.12	0.13	0.14	0.15	0.44	0.7	0.51	0.38	0.22	AABR07044001.4	19	lincRNA	--
XLOC_032395	0.59	0.51	0.35	0.57	0.62	0.83	0.52	0.48	0.55	0.47	0.44	0.74	0.4	0.46	0.68	0.62	0.54	0.62	0.49	0.31	0.52	0.77	0.83	0.61	0.3	0.42	0.32	0.61	0.71	0.66	XLOC_032395		intronic	novel
XLOC_004801	0.09	0.68	0.35	0.46	0.49	0.5	0.45	0.59	0.45	0.39	0.27	0.51	0.5	0.55	0.53	0.33	0.77	0.7	0.37	0.49	0.77	0.38	0.43	0.87	0.36	0.33	0.69	0.63	0.37	0.66	XLOC_004801		antisense	novel
XLOC_012468	0.45	0.36	0.35	0.16	0.45	0.89	0.43	0.26	0.32	0.19	0.27	0.39	1.16	0.03	0.28	0.09	0.13	0.14	0.03	0.06	0.04	0.12	0.24	0.09	0.08	0.06	0.03	0.36	0.48	1.28	XLOC_012468		intronic	novel
ENSRNOG00000052706	0.14	0.16	0.35	0.14	0	0.14	0.17	0.5	0	0.18	0.15	0.18	0	0.48	0.25	0.14	0	0	0.13	0	0.26	0.23	0	0	0	0.28	0	0.32	0.56	0.15	AABR07072841.1	3	lincRNA	--
XLOC_007536	1	0.57	0.35	0.57	0.51	0.58	0.3	0.35	0.8	0.67	0.43	0.22	0.61	0.66	0.32	0.35	0.39	0.73	0.27	0.37	0.29	0.11	0.2	0.11	1.02	0.93	0.08	0.54	0.47	0.74	XLOC_007536		lincRNA	novel
XLOC_010366	0.45	0.37	0.35	0.53	0.37	0.4	0.45	0.48	0.43	0.44	0.5	0.33	0.16	0.23	0.15	0.18	0.25	0.26	0.16	0.16	0.22	0.2	0.23	0.23	0.14	0.19	0.22	0.24	0.32	0.29	XLOC_010366		antisense	novel
XLOC_001737	0.25	0.26	0.35	0.81	0.66	0.7	0.4	0.22	0.32	0.31	0.41	0.37	0.3	0.35	0.16	0.35	0.28	0.36	0.32	0.22	0.23	0.44	0.42	0.37	0.17	0.12	0.17	0.51	0.88	0.69	XLOC_001737		intronic	novel
ENSRNOG00000059041	0.42	0.2	0.35	0.27	0.78	0.84	0.28	0.19	0.22	0.15	0.41	0.48	0.49	0.26	0.18	0.2	0.12	0.21	0.08	0.4	0.26	0.57	0.34	0.37	0.23	0.26	0.14	0.35	0.55	0.77	AC141169.2	9	lincRNA	--
ENSRNOG00000051545	0.29	0.43	0.35	1.11	1.27	1.13	0.67	0.78	1.24	0.95	0.41	0.48	0.72	1.52	1.33	1.3	0.35	2.16	0.52	0.95	1.45	1.01	1.53	0.67	0.51	1.86	0.29	1.72	1.12	1.21	AABR07032590.1	18	lincRNA	--
XLOC_011309	0.46	0.33	0.35	0.42	0.3	0.3	0.23	0.3	0.36	0.16	0.32	0.5	0.42	0.33	0.25	0.15	0.31	0.39	0.44	0.36	0.32	0.39	0.5	0.3	0.38	0.38	0.19	0.4	0.35	0.35	XLOC_011309		lincRNA	novel
ENSRNOG00000060536	0.1	0.23	0.35	0.4	0.08	0.35	0.15	0.18	0.12	0.32	0.36	0.42	0.14	0.22	0.27	0.13	0.48	0.33	0.14	0.41	0.18	0.1	0.26	0.21	0.17	0.3	0.08	0.29	0.33	0.44	AABR07070078.1	8	lincRNA	--
XLOC_016696	0.2	0.28	0.34	0.33	0.05	0.34	0.27	0.24	0.24	0.2	0.2	0.34	0.4	0.32	0.31	0.48	0.39	0.35	0.4	0.22	0.3	0.54	0.18	0.34	0.47	0.3	0.63	0.2	0.31	0.45	XLOC_016696		lincRNA	novel
XLOC_018772	0.41	0.3	0.34	0.2	0.8	1.24	0.2	0.28	0.21	0.73	0.22	0.71	0.62	0.23	0.07	1.38	0.23	0.27	0.33	0.46	0.1	0.81	0.68	0.29	0.11	0.08	0.06	0.24	0.77	2.2	XLOC_018772		intronic	novel
ENSRNOG00000057757	0	0.08	0.34	0	0	0.07	0	0	0	0	0	0	0	0	0.12	0	0	0	0.06	0.14	0.06	0	0	0	0	0	0	0	0.07	0	AABR07058501.1	7	lincRNA	--
ENSRNOG00000059944	0.05	0.06	0.34	0.11	0.06	0.22	0.26	0	0	0.07	0	0	0	0	0.1	0.05	0.1	0	0	0.22	0.1	0	0.05	0	0.12	0.11	0.11	0.12	0.11	0.06	AABR07006685.1	1	lincRNA	--
XLOC_026325	0.57	0.16	0.34	0.36	0.25	0.32	0.45	0.22	0.36	0.48	0.35	0.62	0.31	0.49	0.49	0.37	0.38	0.28	0.14	0.18	0.35	0.27	0.31	0.5	0.24	0.16	0.34	0.48	0.37	0.27	XLOC_026325		lincRNA	novel
ENSRNOG00000053035	0.06	0.12	0.34	0.47	0.15	0.29	0.22	0	0.2	0.34	0.27	0.13	0.36	0.41	0.41	0.14	0.18	0.13	0	0	0.17	0	0.13	0.02	0.27	0.39	0.09	0.05	0.31	0.02	AABR07073245.1	6	lincRNA	--
ENSRNOG00000052761	0.44	0.18	0.34	0.27	0.41	0.23	0.28	0.14	0.42	0.15	0.6	0.3	0.13	0.23	0.28	0.08	0.26	0.27	0.22	0.35	0.14	0.32	0.4	0.12	0.26	0.43	0.33	0.27	0.58	0.38	AC095390.1	12	lincRNA	--
XLOC_032136	0.43	0.45	0.34	0.1	0.93	1.02	0.19	0.1	0.15	0.62	0.22	0.42	0.35	0.23	0.06	0.96	0.09	0.25	0.54	0.42	0.07	0.82	0.71	0.37	0.12	0.11	0.1	0.33	1.17	2.04	XLOC_032136		intronic	novel
XLOC_026701	0.37	0.52	0.34	0.21	0.22	0.91	0.22	0.57	0.07	0.61	0.16	0.42	0.42	0.25	0.1	0.61	0.11	0.09	0.41	0.15	0.11	0.51	0.39	0.12	0.25	0.09	0.46	0.27	0.56	1.02	XLOC_026701		lincRNA	novel
XLOC_024930	0.25	0.24	0.34	0.19	0.48	0.43	0.14	0.2	0.14	0.45	0.2	0.13	0.16	0.11	0.04	0.23	0.11	0.24	0.24	0.11	0.12	0.33	0.46	0.16	0.1	0.04	0.08	0.11	0.3	0.82	XLOC_024930		intronic	novel
ENSRNOG00000060365	0.52	0.49	0.34	0.42	0.52	0.22	0.35	0.44	0.35	0.51	0.54	0.3	0.42	0.53	0.52	0.27	0.4	0.3	0.24	0.46	0.3	0.4	0.28	0.36	0.3	0.42	0.33	0.27	0.42	0.46	AABR07016845.1	15	lincRNA	--
XLOC_003899	0.46	0.34	0.34	0.38	0.33	0.38	0.32	0.31	0.26	0.35	0.34	0.35	0.15	0.21	0.17	0.15	0.27	0.23	0.27	0.16	0.14	0.2	0.26	0.22	0.27	0.28	0.27	0.18	0.22	0.23	XLOC_003899		lincRNA	novel
XLOC_028632	0.57	0.5	0.34	0.1	0.93	1.37	0.33	0.34	0.19	0.53	0.49	0.98	0.86	0.23	0.12	0.91	0.11	0.13	1.05	0.68	0.46	0.92	0.95	0.38	0.2	0.01	0.29	0.31	0.5	1.68	XLOC_028632		intronic	novel
XLOC_016817	0.48	0.28	0.33	0.14	0.37	0.55	0.25	0.49	0.18	0.14	0.28	0.43	0.29	0.19	0.11	0.29	0.14	0.29	0.21	0.33	0.14	0.6	0.36	0.33	0.18	0.23	0.3	0.26	0.4	0.61	XLOC_016817		intronic	novel
XLOC_009838	0.18	0	0.33	0.22	0.51	0.44	0.05	0.26	0.11	0.33	0.19	0.5	0.47	0.15	0.15	0.17	0.08	0.13	0.44	0.3	0.23	0.46	0.44	0.31	0.23	0.13	0.27	0.4	0.39	0.33	XLOC_009838		lincRNA	novel
ENSRNOG00000057234	0.41	0.38	0.33	0.46	0.84	0.87	0.32	0.32	0.32	0.93	0.51	0.25	0.58	0.51	0.59	0.6	0.69	0.34	0.62	0.54	0.37	0.17	0.27	0.34	0.29	0.46	0.14	0.54	0.67	0.5	AABR07071589.1	8	lincRNA	--
XLOC_028258	0.2	0.15	0.33	0.46	0.21	0.23	0.31	0.39	0.31	0.21	0.5	0.29	0.31	0.19	0.34	0.41	0.12	0.29	0.24	0.19	0.17	0.29	0.29	0.29	0.42	0.35	0.53	0.15	0.13	0.35	XLOC_028258		lincRNA	novel
XLOC_017110	0.27	0.42	0.33	0.42	0.38	0.31	0.37	0.25	0.45	0.27	0.42	0.24	0.17	0.23	0.2	0.35	0.38	0.25	0.15	0.16	0.28	0.31	0.34	0.27	0.12	0.17	0.2	0.45	0.34	0.42	XLOC_017110		lincRNA	novel
XLOC_026839	0.27	0.17	0.33	0.27	0.75	0.45	0.57	0.5	0.18	0.19	0.23	0	0.16	0.12	0.26	0.29	0.22	0.44	0.16	0.2	0.13	0.29	0.15	0.15	0.22	0.29	0.18	0.3	0.15	0.25	XLOC_026839		antisense	novel
XLOC_032116	0.43	0.3	0.33	0.34	0.46	0.62	0.37	0.39	0.26	0.4	0.3	0.43	0.72	0.41	0.37	0.52	0.26	0.44	0.47	0.41	0.32	0.68	0.44	0.35	0.32	0.12	0.53	0.45	0.61	0.84	XLOC_032116		lincRNA	novel
XLOC_011118	0.94	0.63	0.33	0.41	0.55	1.6	0.61	0.29	0.63	0.64	0.29	0.38	0.36	0.28	0.29	0.35	0.5	0.81	0.54	0.24	0.5	0.67	1.15	0.36	0.26	0.22	0.17	0.3	0.99	0.79	XLOC_011118		lincRNA	novel
XLOC_020444	0.51	0.32	0.33	0.53	0.39	0.07	0.36	0.55	0.45	0.35	0.51	0.32	0.2	0.15	0.25	0.04	0.69	0.35	0.16	0.33	0.33	0.34	0.29	0.07	0.23	0.34	0.26	0.26	0.29	0.39	XLOC_020444		lincRNA	novel
XLOC_022893	0.49	0.64	0.33	0.29	0.5	0.46	0.5	0.32	0.56	0.29	0.26	0.29	0.52	0.76	0.54	0.47	0.26	0.22	0.86	0.54	0.6	0.66	0.61	0.2	0.52	0.65	0.39	0.37	0.32	0.48	XLOC_022893		antisense	novel
ENSRNOG00000061256	0.32	0.28	0.33	0.17	0.2	0.34	0.23	0.32	0.21	0.35	0.25	0.07	0.56	0.41	0.38	0.34	0.23	0.22	0.34	0.44	0.18	0.23	0.25	0.1	0.41	0.3	0.36	0.25	0.22	0.4	AABR07006888.2	1	lincRNA	--
XLOC_024268	0.47	0.3	0.33	0.36	0.4	0.46	0.25	0.34	0.39	0.24	0.34	0.44	0.32	0.32	0.43	0.46	0.21	0.38	0.49	0.41	0.73	0.26	0.39	0.57	0.21	0.25	0.2	0.49	0.37	0.3	XLOC_024268		intronic	novel
XLOC_014293	1.12	1.93	0.33	0.42	0.88	0.26	0.69	1.56	1.82	1.92	0.52	0.67	0.73	1.93	1.8	0.61	0.72	0.61	0.62	1.95	2.41	1.1	1.19	1.31	1.16	0.76	0.96	0.47	0.62	0.39	XLOC_014293		intronic	novel
XLOC_000639	0.57	0.5	0.33	0.37	0.54	0.5	0.32	0.4	0.35	0.22	0.44	0.42	0.28	0.47	0.36	0.36	0.26	0.4	0.32	0.25	0.34	0.5	0.33	0.36	0.32	0.28	0.35	0.39	0.49	0.52	XLOC_000639		intronic	novel
XLOC_005232	0.29	0.36	0.33	0.06	0.1	0.11	0.09	0.17	0.35	0.14	0.07	0.01	0.44	0.73	0.27	0.17	0.08	0.4	0.29	0.9	0.15	0.5	0.18	0.13	0.08	0.06	0.15	0.1	0.07	0.08	XLOC_005232		lincRNA	novel
ENSRNOG00000060680	0.55	0.5	0.33	0.78	0.53	0.23	0.02	0.4	0.59	0.21	0.19	0.6	0.04	0.03	0.43	0.07	0.69	0.42	0.16	0.29	0.15	0.39	0.04	0.35	0.08	0.5	0.24	0.5	0.49	0.49	AABR07027309.1	17	lincRNA	--
XLOC_022952	0.4	0.3	0.33	1.24	0.82	0.26	0.16	0.31	0.47	0.16	0.14	0.08	0.14	0.22	0	0	0	0.38	0.06	0.38	0.12	0.21	0.06	0	0.14	0.19	0	0.22	0.26	0	XLOC_022952		lincRNA	novel
ENSRNOG00000056427	0	0.07	0.32	0.38	0.34	0.06	0.08	0	0.08	0.24	0.35	0	0	0.05	0	0.32	0.12	0.13	0.18	0	0.06	0.05	0.2	0.07	0.42	0	0.07	0.15	0	0.07	AABR07007717.1	2	lincRNA	--
XLOC_000161	0.17	0.12	0.32	0.14	0.28	0.45	0.24	0.11	0.12	0.25	0.19	0.33	0.15	0.14	0.16	0.35	0.2	0.32	0.13	0.22	0.13	0.1	0.25	0.11	0.07	0.11	0.03	0.12	0.14	0.34	XLOC_000161		lincRNA	novel
XLOC_007597	0.15	0.22	0.32	0.13	0.24	0.16	0.22	0.22	0.29	0.15	0.27	0.08	0.25	0.19	0.11	0.04	0.07	0.15	0.15	0.2	0.09	0.1	0.06	0.09	0.15	0.15	0.76	0.17	0.26	0.2	XLOC_007597		lincRNA	novel
XLOC_007646	0.39	0.32	0.32	0.08	0.36	0.28	0.32	0.33	0.15	0.38	0.34	0.37	0.61	0.35	0.21	0.42	0.24	0.22	0.28	0.5	0.22	0.3	0.18	0.15	0.29	0.23	0.16	0.26	0.33	0.59	XLOC_007646		intronic	novel
XLOC_016186	0.17	0.03	0.32	0.08	0.24	0.11	0.07	0.37	0.03	0.04	0.16	0.14	0.39	0.02	0.1	0.06	0.13	0.08	0.26	0.22	0.18	0.34	0.17	0	0.06	0.08	0.12	0	0.08	0.27	XLOC_016186		intronic	novel
XLOC_005039	0.39	0.14	0.32	0.5	0.37	0.49	0.32	0.21	0.43	0.4	0.29	0.16	0.13	0.36	0.17	0.09	0.41	0.23	0.15	0.12	0.29	0.26	0.43	0.25	0.18	0.2	0.08	0.52	0.49	0.24	XLOC_005039		antisense	novel
XLOC_005273	0.02	0	0.32	0	0.02	0	0	0	0	0	0	0.23	0	0	0.16	0	0.22	0.51	0	0	0.31	0	0	0	0	0	0.11	0	0	0.16	XLOC_005273		lincRNA	novel
ENSRNOG00000057498	0.59	0.41	0.32	0.55	0.5	0.44	0.35	0.61	0.35	0.75	0.37	0.39	0.22	0.46	0.3	0.61	0.66	0.61	0.47	0.24	0.14	0.62	0.57	1.01	0.46	0.07	0.37	0.95	0.83	1.12	AABR07063724.1	6	lincRNA	--
XLOC_017222	0.66	1.15	0.32	1.88	0.94	1.69	1.44	1.51	1.33	1.43	0.98	1.42	0.62	1.89	1.44	1.1	1.74	1.56	1.51	0.58	1.8	1.65	1.7	2.8	0.72	1.45	0.46	2.7	1.79	1.94	XLOC_017222		lincRNA	novel
XLOC_022311	0.44	0.41	0.31	0.92	0.88	0.72	0.37	0.58	0.41	0.58	0.83	0.24	0.28	0.69	0.43	0.28	0.53	0.75	0.3	0.43	0.6	0.52	0.59	0.46	0.29	0.34	0.16	0.73	0.79	0.67	XLOC_022311		intronic	novel
XLOC_006926	0.15	0.39	0.31	0.26	0.89	0.8	0.27	0.19	0.27	0.47	0.52	1.05	0.07	0.03	0	0.09	0.31	0.22	0.16	0.13	0.3	1.87	1.79	0.41	0.05	0.14	0.03	0.71	0.43	0.91	XLOC_006926		intronic	novel
XLOC_001620	0.09	0.68	0.31	0.55	0.68	0.76	0.43	0.47	0.22	0.69	0.7	0.26	0.54	0.43	0.15	0.22	0.13	0.3	0.38	0.43	0.35	0.11	0.08	0.1	0.24	0.05	0.37	0.91	1.46	0.57	XLOC_001620		lincRNA	novel
ENSRNOG00000053160	0.25	0.09	0.31	0.45	0.3	0.08	0.2	0.24	0.44	0.16	0.32	0.37	0.09	0.04	0	0.29	0.27	0.45	0.08	0.37	0.11	0.17	0.17	0.04	0.27	0.16	0.04	0.33	0.41	0.31	AABR07071659.2	8	lincRNA	--
XLOC_018490	0.39	0.29	0.31	0.11	0.42	0.89	0.1	0.37	0.2	0.22	0.17	0.61	0.48	0.23	0.14	0.23	0.13	0.12	0.4	0.43	0.16	0.51	0.23	0.07	0.14	0.07	0.13	0.28	0.56	0.57	XLOC_018490		intronic	novel
XLOC_001491	0.28	0.5	0.31	0.5	0.41	0.68	0.52	0.6	0.18	0.31	0.39	0.26	0.29	0.49	0.49	0.37	0.51	0.69	0.41	0.48	0.32	0.58	0.61	0.58	0.22	0.26	0.23	0.8	0.48	0.6	XLOC_001491		intronic	novel
XLOC_009678	0.36	0.29	0.31	0.36	0.44	0.57	0.14	0.29	0.19	0.25	0.35	0.26	0.2	0.26	0.41	0.31	0.2	0.24	0.18	0.27	0.17	0.38	0.32	0.4	0.15	0.14	0.21	0.39	0.49	0.35	XLOC_009678		antisense	novel
XLOC_028450	0.4	0.43	0.31	0.43	0	0.75	0.2	0.44	0.22	0	0.07	0.13	0.2	0.5	0.35	0.42	0.04	0.02	0.48	0.32	0.27	0.55	0.57	0.41	0.33	0.36	0.21	0.72	0.48	0.74	XLOC_028450		lincRNA	novel
ENSRNOG00000052150	1.52	0.86	0.31	0.41	1.22	0.58	0.3	0.89	0.4	0.63	0.27	0.32	0.46	0.28	0.59	0.58	0.16	0.5	0.77	0.34	0.76	0.9	0.34	0.17	0.82	0.74	1.04	0.57	0.33	0.81	AABR07067034.1	9	lincRNA	--
XLOC_000530	0.2	0.18	0.31	0.2	0.41	0.26	0.41	0.2	0.32	0.55	0.66	0.52	0.78	0.24	0.53	0.32	0.14	0.27	0.43	0.67	0.48	0.28	0.74	0.65	0.19	0.44	0.76	0.34	0.48	0.56	XLOC_000530		intronic	novel
ENSRNOG00000061122	0.52	0.55	0.31	0.11	0.38	0.59	0.25	0.27	0.25	0.12	0.12	0.31	0.62	0.19	0.13	0.59	0.11	0.31	0.46	0.67	0.42	1.11	0.52	0.62	0.31	0.3	0.3	0.13	0.38	0.8	AABR07035758.1	12	lincRNA	--
XLOC_013129	0.83	0.63	0.31	0.19	1.09	1.99	0.24	0.42	0.14	0.54	0.33	0.43	0.92	0.3	0.15	1.38	0.11	0.42	0.43	0.45	0.08	0.84	0.69	0.5	0.26	0.17	0.15	0.4	1.16	2.39	XLOC_013129		intronic	novel
ENSRNOG00000054390	0.52	0.45	0.31	0.47	0.28	0.94	0.47	0.3	0.26	0.56	0.45	0.97	0.5	0.6	0.47	0.74	0.8	0.77	0.49	0.57	0.32	0.84	0.65	0.63	0.54	0.51	0.26	0.59	0.58	0.9	AABR07050283.1	5	lincRNA	--
XLOC_013375	0.17	0.16	0.31	0.28	0.47	0.11	0.17	0.1	0.37	0.35	0.46	0.07	0.09	0.05	0.05	0.03	0.18	0.3	0.08	0.08	0.15	0.07	0.25	0.31	0	0.21	0.11	0.25	0.36	0.35	XLOC_013375		lincRNA	novel
XLOC_027130	0.24	0.35	0.31	0.38	0.5	0.55	0.42	0.35	0.32	0.39	0.34	0.37	0.03	0.02	0.09	0.26	0.11	0.17	0.07	0.09	0.1	0.18	0.24	0.28	0.08	0.11	0.1	0.17	0.31	0.13	XLOC_027130		lincRNA	novel
ENSRNOG00000055995	0.06	0.07	0.31	0.19	0.2	0.06	0	0.67	0	0.16	0	0.32	0.14	0.11	0.22	0	0.06	0	0.06	0.13	0	0	0	0.13	0.07	0	0	0.21	0.19	0.07	AABR07021213.1	13	lincRNA	--
XLOC_018544	0	0.29	0.31	0.25	0.3	0.17	0.1	0.1	0.15	0.21	0.27	0.32	0.26	0.1	0.07	0.24	0.27	0.12	0.3	0.08	0.15	0.23	0.08	0.08	0	0.08	0.63	0.19	0.2	0.04	XLOC_018544		intronic	novel
XLOC_032299	0.4	0.71	0.31	0.22	0.78	1.7	0.1	0.32	0.17	0.28	0.15	0.62	0.82	0.2	0.07	0.5	0.07	0.48	0.29	0.43	0.12	0.95	0.39	0.27	0.1	0.11	0.15	0.48	1.22	2.15	XLOC_032299		intronic	novel
XLOC_030169	0.23	0.46	0.31	0.42	0.45	0.38	0.24	0.33	0.33	0.32	0.27	0.22	0.11	0.29	0.22	0.46	0.39	0.34	0.54	0.27	0.27	0.36	0.42	0.28	0.37	0.41	0.33	0.79	0.47	0.56	XLOC_030169		lincRNA	novel
XLOC_009657	0.19	0.59	0.31	0.2	0.29	0.15	0.25	0.26	0.3	0.56	0.31	0.4	0.41	0.41	0.3	0.32	0.19	0.17	0.65	0.16	0.36	0.17	0.14	0.12	0.42	0.2	0.36	0.43	0.28	0.43	XLOC_009657		lincRNA	novel
ENSRNOG00000057327	0.25	0.28	0.31	0.12	0.13	1.17	0.22	0.66	0.44	0.31	0.34	0.08	0.4	0.16	0.33	0.37	0.52	0.68	0.51	0.31	0.17	0.46	0.25	0.38	0.54	0	0.19	0	0.37	0.4	AABR07065118.1	6	lincRNA	--
ENSRNOG00000057097	0.23	0.36	0.31	0.37	0.3	0.44	0.33	0.46	0.33	0.14	0.31	0.27	0.27	0.29	0.18	0.16	0.3	0.27	0.25	0.19	0.31	0.38	0.29	0.23	0.14	0.38	0.17	0.28	0.3	0.56	AABR07051249.1	3	lincRNA	--
XLOC_001094	0.45	0.33	0.3	0.35	0.34	0.49	0.29	0.28	0.37	0.2	0.37	0.41	0.36	0.2	0.3	0.48	0.6	0.62	0.33	0.49	0.37	0.44	0.34	0.23	0.28	0.24	0.4	0.4	0.37	0.32	XLOC_001094		antisense	novel
XLOC_004583	0.59	0.43	0.3	0.33	0.46	0.59	0.37	0.43	0.28	0.28	0.3	0.36	0.51	0.47	0.52	0.49	0.34	0.49	0.44	0.49	0.49	0.57	0.54	0.44	0.39	0.35	0.28	0.49	0.45	0.56	XLOC_004583		intronic	novel
ENSRNOG00000059549	0.38	0.18	0.3	0.2	0.23	0.33	0.18	0.23	0.16	0.19	0.17	0.33	0.36	0.19	0.04	0.13	0.12	0.15	0.1	0.09	0.16	0.42	0.4	0.27	0.19	0.26	0.09	0.3	0.22	0.43	AABR07019306.1	15	lincRNA	--
XLOC_000839	0.29	0.55	0.3	0.31	0.48	0.46	0.69	0.54	0.49	0.57	0.47	0.46	0.31	0.54	0.25	0.19	0.62	0.56	0.35	0.42	0.4	0.54	0.33	0.31	0.41	0.16	0.46	0.22	0.49	0.43	XLOC_000839		lincRNA	novel
ENSRNOG00000055234	0.27	0.33	0.3	0.28	0.32	0.43	0.37	0.44	0.41	0.29	0.11	0.5	0.34	0.28	0.37	0.28	0.34	0.22	0.3	0.24	0.32	0.37	0.26	0.34	0.16	0.38	0.22	0.44	0.33	0.37	AABR07057519.1	7	lincRNA	--
XLOC_005129	0.31	0.29	0.3	0.11	0.33	0.48	0.19	0.36	0.18	0.38	0.26	0.37	0.4	0.25	0.14	0.44	0.09	0.3	0.25	0.38	0.11	0.61	0.16	0.1	0.1	0.1	0.1	0.11	0.4	0.66	XLOC_005129		intronic	novel
XLOC_034030	0.15	0.14	0.3	0.03	0.31	0.18	0.29	0.18	0.11	0.15	0.07	0.15	0.06	0	0	0.26	0.05	0.06	0.05	0.03	0.08	0.07	0.12	0.12	0	0.09	0.03	0.1	0.06	0.16	XLOC_034030		lincRNA	novel
ENSRNOG00000052290	0	0	0.3	0	0	0.24	0	0	0	0	0	0	0	0	0.42	0	0	0	0	0	0.22	0	0.24	0	0	0	0	0	0.71	0	AABR07010040.1	2	lincRNA	--
XLOC_026700	0.56	0.39	0.3	0.48	0.29	0.55	0.04	0.57	0.49	0.43	0.41	0.56	0.55	0.46	0.41	0.46	0.34	0.47	0.31	0.4	0.66	0.41	0.2	0.48	0.43	0.52	0	0.35	0.4	0.54	XLOC_026700		lincRNA	novel
ENSRNOG00000052066	0.64	0.33	0.3	0.58	0.27	0.32	0.27	0.36	0.17	0.41	0.31	0.36	0.15	0.21	0.29	0.4	0.42	0.28	0.23	0.49	0.22	0.08	0.25	0.39	0.13	0.32	0.27	0.32	0.26	0.52	AABR07018269.2	15	lincRNA	--
XLOC_006809	0.26	0.37	0.3	0.06	0.47	0.79	0.12	0.12	0.02	0.05	0.06	0.55	0.6	0.08	0.1	0.26	0.05	0.08	0.24	0.38	0.01	0.68	0.39	0.14	0.06	0.05	0.06	0.14	0.59	1.07	XLOC_006809		intronic	novel
XLOC_025183	0.58	0.57	0.3	0.32	0.6	0.25	0.34	0.48	0.33	2.08	0.38	0.2	0.08	0.07	0.05	0.27	0.08	0.08	0.13	0.01	0.03	0.13	0.14	0.13	0.08	0.12	0.79	0.66	0.21	0.81	XLOC_025183		lincRNA	novel
XLOC_010262	0.59	0.72	0.3	1.2	1.11	1.31	0.52	0.52	0.29	0.06	0.79	0.37	0.05	0.68	0.75	0.7	0.27	0.42	0.3	0.47	0.38	1.63	0.48	0.53	0.41	0.23	0.54	0.81	2.6	0.81	XLOC_010262		lincRNA	novel
XLOC_015903	0.33	0.39	0.3	0.43	0.43	0.42	0.36	0.38	0.32	0.34	0.33	0.36	0.05	0.08	0.05	0.16	0.11	0.17	0.07	0.03	0.04	0.19	0.17	0.2	0.04	0.07	0.08	0.18	0.16	0.09	XLOC_015903		lincRNA	novel
XLOC_034218	0.12	0.1	0.29	0.06	0.18	0.17	0.03	0.1	0.1	0.15	0.16	0.04	0.12	0.15	0.1	0.14	0.19	0.03	0.1	0.17	0.08	0.07	0.11	0.23	0.06	0.03	0.15	0.07	0.03	0.18	XLOC_034218		lincRNA	novel
XLOC_002922	0.56	0.39	0.29	0.85	0.98	0.21	1.46	0.37	0.34	1.15	1.17	0.4	0.08	0.22	0.09	0.05	0.12	0.13	0.05	0.1	0.21	0.13	0.18	0.26	0.03	0.22	0.13	0.18	0.08	0.05	XLOC_002922		antisense	novel
ENSRNOG00000053516	0.24	0.37	0.29	0.4	0.03	0.64	0.31	0.66	0.25	0.18	0.13	0.19	1.18	1.02	1.09	0.61	1.71	1.14	2.36	1.44	1.71	0.85	0.36	0.48	1.59	0.84	0.61	0.57	0.5	0.38	AABR07044454.1	20	lincRNA	--
XLOC_028127	0.22	0.24	0.29	0.03	0.33	0.48	0.15	0.08	0.15	0.28	0.05	0.3	0.43	0.08	0.08	0.22	0.11	0.15	0.22	0.22	0.06	0.25	0.14	0.1	0.12	0.06	0.1	0.09	0.17	0.58	XLOC_028127		intronic	novel
XLOC_030860	0.16	0.05	0.29	0.25	0.53	0.32	0.33	0.11	0.11	0.12	0.28	0.41	0.12	0.34	0.2	0.02	0.17	0.13	0.06	0.22	0.3	0.2	0.07	0.14	0.1	0.02	0.07	0.33	0.38	0.19	XLOC_030860		lincRNA	novel
ENSRNOG00000060966	0.24	0.23	0.29	0.27	0.49	0.55	0.28	0.47	0.19	0.59	0.47	0.6	0.34	0.63	0.21	0.23	0.37	0.28	0.44	0.12	0.25	0.32	0.8	0.4	0.3	0.27	0.37	0.27	0.43	0.55	AC096326.1	1	lincRNA	--
XLOC_027404	0.46	0.33	0.29	0.3	0.21	0.47	0.39	0.26	0.25	0.2	0.32	0.36	0.08	0.12	0.18	0.1	0.27	0.21	0.11	0.06	0.1	0.15	0.18	0.26	0.1	0.14	0.11	0.3	0.19	0.14	XLOC_027404		lincRNA	novel
XLOC_001288	0.36	0.22	0.29	0.4	0.57	0.49	0.15	0.18	0.15	0.45	0.3	0.37	0.25	0.16	0.14	0.08	0.27	0.27	0.13	0.31	0.17	0.37	0.21	0.27	0.13	0.14	0.17	0.33	0.33	0.44	XLOC_001288		intronic	novel
ENSRNOG00000059628	0.16	0.09	0.29	0.3	0.32	0.38	0.09	0	0.37	0.77	0.5	0.29	0	0.13	0	0	0.14	0.23	0	0	0	0.13	0	0.08	0.25	0	0	0.26	0.31	0.17	AABR07007878.1	2	lincRNA	--
XLOC_016100	0.75	1.51	0.29	0.12	2.63	0.26	1.39	1.01	2.35	0.12	0.17	0.22	1.05	0.16	0.35	0.25	0.26	0.29	2.49	2.54	0.21	0.16	0.62	0.25	0.95	0.12	1.2	0.18	0.44	0.26	XLOC_016100		intronic	novel
XLOC_024902	0.35	0.52	0.29	0.48	0.74	1.11	0.49	0.58	0.5	0.34	0.47	0.96	0.94	0.66	0.44	0.48	0.37	0.66	1.52	1.38	1	1.41	0.91	0.85	0.3	0.46	0.22	0.45	0.73	1.26	XLOC_024902		lincRNA	novel
XLOC_013324	0.43	0.23	0.29	0.56	0.43	0.36	0.42	0.36	0.38	0.57	0.37	0.24	0.15	0.39	0.2	0.21	0.23	0.51	0.14	0.2	0.15	0.16	0.16	0.13	0.4	0.36	0.12	0.36	0.43	0.34	XLOC_013324		lincRNA	novel
XLOC_032198	0.12	0.08	0.29	0.32	0.15	0.15	0.23	0.23	0.26	0.28	0.31	0.19	0.22	0.23	0.13	0.1	0.4	0.1	0.15	0.17	0.23	0.13	0.16	0.22	0.17	0.23	0.27	0.26	0.27	0.11	XLOC_032198		lincRNA	novel
XLOC_024403	0.32	0.42	0.29	0.2	0.96	1.53	0.21	0.05	0.17	0.31	0.16	0.26	0.39	0.17	0.07	2.01	0.2	0.3	0.48	0.4	0.01	1.4	1.06	0.43	0.2	0.01	0.1	0.29	1.08	1.73	XLOC_024403		intronic	novel
XLOC_022780	0.57	0.7	0.29	0.7	0.37	0.59	0.59	0.31	0.67	0.79	0.64	0.41	0.69	0.66	0.44	1.08	0.62	0.64	1.18	0.82	0.72	0.53	0.55	0.54	0.47	0.87	0.94	0.37	0.48	0.47	XLOC_022780		lincRNA	novel
ENSRNOG00000052948	0.2	0	0.29	0.23	0.28	0.23	0.05	0.37	0.23	0.1	0.17	0.1	0.13	0.16	0.14	0.08	0.18	0.08	0.11	0.54	0.49	0.06	0.08	0.04	0.42	0.57	0.48	0.13	0.27	0.17	AABR07049134.4	5	lincRNA	--
XLOC_012349	0.41	0.54	0.29	0.13	0.49	0.82	0.12	0.67	0.18	0.75	0.27	0.36	0.76	0.33	0.11	1	0.2	0.37	0.74	0.5	0.1	0.68	0.36	0.41	0.14	0.16	0.17	0.37	0.64	1.25	XLOC_012349		lincRNA	novel
ENSRNOG00000061384	0	0.09	0.28	0	0.08	0.15	0.09	0	0	0.09	0	0	0	0.13	0	0	0	0	0	0	0	0	0	0	0.16	0	0	0	0	0.08	AABR07071779.2	8	lincRNA	--
XLOC_004529	0.44	0.41	0.28	0.12	0.71	0.9	0.17	0.2	0.16	0.2	0.16	0.48	0.52	0.19	0.22	0.59	0.2	0.35	0.44	0.53	0.15	0.67	0.39	0.25	0.16	0.1	0.11	0.19	0.61	1.11	XLOC_004529		intronic	novel
XLOC_006903	0.23	0.54	0.28	0.67	0.21	0.31	0.32	0.13	0.21	0.11	0.24	0.26	0.12	0.13	0.46	0.13	0.37	0.26	0.12	0.13	0.02	0.43	0.18	0.4	0.14	0.28	0.18	0.38	0.39	0.21	XLOC_006903		lincRNA	novel
XLOC_009168	0.07	0.07	0.28	0.26	0.88	0.03	0.19	0.04	0.15	0	0.42	0.37	0.14	0.11	0.11	0	0.09	0	0.44	0.13	0.74	0.03	0.25	0.26	0.03	0.34	0.2	0	0.35	0.14	XLOC_009168		intronic	novel
ENSRNOG00000052542	0.09	0.13	0.28	0.45	0.41	0.99	0.34	0.07	0.85	0.11	0.09	0.36	0.28	0.36	0.25	0.34	0.85	0.4	0.11	1.2	0.28	0.63	0.35	0.06	0.22	0.42	0.27	0.36	0.4	0.52	AABR07035591.1	12	lincRNA	--
XLOC_022207	0.29	0.23	0.28	0.21	0.38	0.22	0.08	0.22	0.16	0.44	0.36	0.24	0.34	0.44	0.18	0.17	0.62	0.24	0.14	0.28	0.21	0.21	0.33	0.54	0.27	0.21	0.12	0.37	0.36	0.17	XLOC_022207		antisense	novel
XLOC_008929	0.21	0.15	0.28	0.89	0.04	0.32	0.24	0.27	0.21	0.44	0.4	0.5	0.23	0.02	0.28	0.27	0.16	0.12	0.17	0.15	0.16	0.66	1.39	0.91	0.06	0.22	0.13	0	0.23	0.39	XLOC_008929		lincRNA	novel
XLOC_030222	0.16	0.11	0.28	0.21	0.51	0.29	0.25	0.17	0.07	0.16	0.18	0.23	0.25	0.23	0.21	0.24	0.2	0.3	0.31	0.19	0.15	0.38	0.22	0.28	0.18	0.17	0.07	0.17	0.31	0.47	XLOC_030222		lincRNA	novel
XLOC_006806	0.15	0.31	0.28	0.05	0.43	0.91	0.14	0.18	0.09	0.7	0.16	0.62	0.52	0.24	0.02	0.85	0.13	0.12	0.73	0.45	0.11	0.66	0.66	0.28	0.19	0.02	0.07	0.18	0.54	1.2	XLOC_006806		intronic	novel
XLOC_028091	0.13	0.07	0.28	0.34	0.24	0.38	0.21	0.37	0.05	0.2	0.25	0.41	0.24	0.27	0.24	0.59	0.13	0.21	0.28	0.32	0.25	0.21	0.36	0.27	0.27	0.34	0.14	0.27	0.59	0.33	XLOC_028091		lincRNA	novel
XLOC_028337	0.25	0.19	0.28	0.1	0.11	0.39	0.17	0.22	0.05	0.03	0.11	0.18	0.07	0.09	0.11	0.04	0.17	0.2	0.06	0.12	0.14	0.36	0.06	0.16	0.07	0.06	0.06	0.23	0.12	0.19	XLOC_028337		lincRNA	novel
XLOC_006085	0.14	0.03	0.28	0.03	0.15	0.03	0.07	0.07	0	0.04	0	0.11	0.09	0.07	0.05	0.03	0.05	0.03	0.05	0.14	0.08	0.09	0.08	0	0.15	0.11	0.03	0.13	0.08	0.03	XLOC_006085		antisense	novel
XLOC_008556	0.6	0.9	0.28	0.64	0.61	0.39	0.97	0.36	0.23	0.46	0.52	0.46	0.39	0.79	0.24	0.46	0.69	0.43	0.6	0.38	0.57	0.54	0.5	0.7	0.68	0.45	0.31	0.56	0.41	0.35	XLOC_008556		intronic	novel
ENSRNOG00000059662	0.44	0.7	0.28	0.45	0.32	0.63	0.25	0.52	0.32	0.29	0.36	0.22	0.34	0.49	0.29	0.36	0.49	0.55	0.19	0.24	0.18	0.24	0.17	0.09	0.19	0.25	0.23	0.47	0.53	0.28	AABR07004228.1	1	lincRNA	--
XLOC_013243	0.18	0.57	0.28	0.12	0.15	0.43	0.16	0.3	0.1	0.05	0.15	0.08	0.48	0.19	0.21	0.19	0.2	0.3	0.21	0.53	0.12	0.35	0.18	0.06	0.22	0.16	0.12	0.15	0.34	0.55	XLOC_013243		intronic	novel
XLOC_010329	0.24	0.19	0.28	0.57	0.44	0.72	0.21	0.28	0.14	0.3	0.23	0.15	0.22	0.21	0.16	0.47	0.23	0.51	0.11	0.13	0.15	0.53	0.34	0.51	0.14	0.1	0.07	0.33	0.51	0.46	XLOC_010329		intronic	novel
XLOC_025804	0.51	0.57	0.28	0.55	0.5	0.52	0.69	0.53	0.66	0.52	0.52	0.53	0.18	0.23	0.16	0.13	0.25	0.26	0.12	0.17	0.19	0.48	0.25	0.33	0.21	0.23	0.18	0.36	0.37	0.2	XLOC_025804		lincRNA	novel
ENSRNOG00000056189	0.46	0.26	0.28	0.23	0.36	0.23	0.41	0.68	0.27	0.43	0.5	0.44	0.25	0.19	0	0.34	0.43	0.46	0.21	0.23	0.1	0.38	0.35	0.23	0.37	0.34	0.12	0.26	0.23	0.49	Rn60_20_0055.15	20	antisense	--
XLOC_030253	0.45	0.39	0.28	0.57	0.54	0.72	0.32	0.35	0.44	0.36	0.4	0.38	0.22	0.32	0.2	0.31	0.32	0.39	0.19	0.19	0.15	0.38	0.24	0.21	0.28	0.29	0.21	0.89	0.64	0.71	XLOC_030253		lincRNA	novel
XLOC_001398	0.38	0.52	0.28	0.22	0.53	0.39	0.57	0.28	0.15	0.25	0.28	0.44	0.4	0.39	0.46	0.65	0.64	0.41	0.53	0.64	0.3	0.48	0.58	0.41	0.49	0.2	0.24	0.2	0.4	0.37	XLOC_001398		intronic	novel
XLOC_026317	0.32	0.23	0.28	0.45	0.24	0.48	0.27	0.2	0.1	0.07	0.28	0.25	0.18	0.24	0.29	0.16	0.18	0.08	0.08	0.11	0.28	0.41	0.34	0.23	0.39	0.11	0.4	0.35	0.33	0.33	XLOC_026317		lincRNA	novel
ENSRNOG00000051580	0.34	0.38	0.28	0.33	0.46	0.22	0.27	0.79	0.13	0.42	0	0	0.24	0.09	0	0	0	0.11	0.62	0.11	0	0.09	0	0.11	0	0.33	0.23	0.25	0.11	0.12	AABR07052608.1	3	lincRNA	--
XLOC_024552	0.11	0.09	0.28	0.11	0.23	0.08	0.21	0.19	0.12	0.21	0.08	0.06	0.23	0.28	0.28	0.17	0.27	0.18	0.07	0.19	0.07	0.1	0.09	0.05	0.1	0.09	0.44	0.17	0.15	0.18	XLOC_024552		antisense	novel
XLOC_012128	0.35	0.61	0.27	0.06	0.75	0.9	0.25	0.29	0.1	0.23	0.11	0.63	0.51	0.24	0.1	0.95	0.18	0.33	0.62	0.29	0.16	0.69	0.75	0.33	0.11	0.07	0.15	0.22	0.68	1.08	XLOC_012128		intronic	novel
XLOC_004398	0.25	0.33	0.27	0.27	0.31	0.33	0.13	0.24	0.33	0.41	0.45	0.3	0.25	0.2	0.13	0.19	0.41	0.21	0.24	0.27	0.37	0.36	0.39	0.28	0.31	0.25	0.12	0.18	0.42	0.38	XLOC_004398		lincRNA	novel
ENSRNOG00000057070	0	0.12	0.27	0.11	1.02	0.11	0	0	0	0.14	0.24	0.83	0.24	0.37	0	0.11	1.02	0.44	0.1	0.55	0.4	0.63	0.89	0.33	0	0.43	0.45	0.5	0	0.82	AABR07014350.1	14	lincRNA	--
XLOC_018548	0.32	0.38	0.27	0.37	0.59	0.7	0.31	0.43	0.27	0.28	0.52	0.52	0.26	0.39	0.25	0.25	0.01	0	0.39	0.29	0.34	0.36	0.27	0.49	0.35	0.31	0.11	0.56	0.69	0.78	XLOC_018548		intronic	novel
XLOC_026279	0.02	0.08	0.27	0.18	0.25	0.29	0.22	0.49	0.24	0.18	0.18	0.3	0.25	0.2	0.25	0.05	0.2	0.21	0.05	0.19	0.4	0.12	0.29	0.32	0.15	0.17	0.09	0.22	0.14	0.13	XLOC_026279		lincRNA	novel
XLOC_032507	0.38	0.33	0.27	0.37	0.24	0.44	0.28	0.31	0.3	0.23	0.16	0.31	0.14	0.16	0.04	0.08	0.3	0.2	0.08	0.04	0.17	0.22	0.14	0.45	0.09	0.12	0.1	0.26	0.38	0.16	XLOC_032507		lincRNA	novel
XLOC_020440	0.19	0.06	0.27	0.19	0.25	0.3	0.19	0.19	0.55	0.41	0.12	0.17	0.26	0.25	0.05	0	0.02	0.11	0.1	0.08	0.14	0.04	0.08	0.05	0.31	0.1	0.11	0.12	0.24	0.03	XLOC_020440		lincRNA	novel
XLOC_031818	0.36	0.45	0.27	0.29	0.29	0.48	0.26	0.36	0.45	0.4	0.39	0.46	0.34	0.29	0.41	0.54	0.51	0.26	0.47	0.26	0.28	0.39	0.33	0.36	0.29	0.3	0.13	0.46	0.35	0.45	XLOC_031818		lincRNA	novel
ENSRNOG00000058472	0.22	0.11	0.27	0.15	0.33	0.28	0.15	0.18	0.3	0.16	0.38	0.59	0.14	0.11	0	0.37	0.18	0.16	0.17	0.35	0.17	0.51	0.29	0.22	0.14	0.22	0	0.32	0.25	0.6	AABR07049292.1	5	lincRNA	--
XLOC_012427	0.25	0.14	0.27	0.07	0.35	0.17	0.09	0.07	0.16	0.22	0.04	0.15	0.24	0.19	0	0.07	0.11	0.16	0.1	0.26	0.08	0.05	0.01	0.04	0.03	0.14	0.08	0.04	0.37	0.1	XLOC_012427		lincRNA	novel
XLOC_012420	0.13	0.17	0.27	0.19	0.32	0.32	0.19	0.21	0.12	0.16	0.12	0.18	0.12	0.11	0.13	0.13	0.2	0.06	0.12	0.09	0.09	0.28	0.17	0.13	0.07	0.09	0.29	0.16	0.21	0.15	XLOC_012420		antisense	novel
XLOC_001962	0.24	0.27	0.27	0.33	0.47	0.22	0.21	0.19	0.12	0.15	0.17	0.3	0.39	0.15	0.17	0.26	0.11	0.17	0.14	0.13	0.16	0.49	0.23	0.25	0.1	0.19	0.2	0.24	0.25	0.39	XLOC_001962		lincRNA	novel
XLOC_000258	0.26	0.22	0.27	0.09	0.25	0.46	0.18	0.32	0.21	0.12	0.32	0.34	0.23	0.11	0.11	0.14	0.18	0.17	0.14	0.16	0.19	0.28	0.2	0.16	0.16	0.18	0.2	0.21	0.39	0.23	XLOC_000258		lincRNA	novel
ENSRNOG00000054414	0.11	0	0.27	0.16	0.17	0.05	0.13	0.13	0.07	0.07	0.12	0.21	0.06	0.19	0	0.22	0.31	0	0.2	0.11	0.1	0.23	0.39	0.06	0.12	0.11	0.4	0.06	0.05	0	AABR07043276.1	19	lincRNA	--
XLOC_004070	0.46	0.4	0.27	0.71	1.13	0.55	0.5	0.7	0.35	0.48	0.62	0.53	0.37	0.56	0.44	0.21	0.64	0.66	0.33	0.34	0.39	0.57	0.72	0.6	0.56	0.49	0.11	0.57	0.81	0.62	XLOC_004070		lincRNA	novel
XLOC_024494	0.26	0.33	0.27	0.54	0.5	0.45	0.31	0.39	0.34	0.46	0.35	0.4	0.12	0.17	0.16	0.28	0.31	0.49	0.22	0.18	0.31	0.42	0.27	0.2	0.18	0.32	0.19	0.51	0.9	0.4	XLOC_024494		antisense	novel
XLOC_005222	0.26	0.36	0.27	0.31	0.25	0.59	0.37	0.16	0.44	0.25	0.43	0.4	0.17	0.46	0.34	0.19	0.25	0.55	0.33	0.34	0.67	0.3	0.44	0.51	0.19	0.26	0.14	0.48	0.38	0.45	XLOC_005222		lincRNA	novel
ENSRNOG00000061007	0.19	0.42	0.27	0.29	0.34	0.07	0.61	0.3	0.44	0.28	0.52	0.19	0.12	0.12	0.26	0.15	0.35	0.26	0.48	0.41	0.3	0.24	0.34	0.41	0.16	0.29	0.31	0.42	0.15	0.08	AABR07021888.1	13	lincRNA	--
XLOC_014627	0.31	0.54	0.27	0.09	0.77	1.31	0.15	0.31	0.12	0.45	0.2	0.36	0.76	0.2	0.02	1.76	0.11	0.29	0.49	0.46	0.09	0.82	0.96	0.37	0.24	0.08	0.12	0.21	0.74	2.02	XLOC_014627		intronic	novel
XLOC_009867	0.16	0.04	0.27	0.28	0.16	0.22	0.11	0.04	0.11	0.08	0.17	0.12	0.03	0.16	0.05	0.06	0.23	0.12	0.06	0.06	0.03	0.18	0.12	0	0.07	0.03	0.09	0.14	0.28	0.53	XLOC_009867		lincRNA	novel
ENSRNOG00000059066	0.13	0.2	0.27	0.43	0.05	0.09	0.16	0.26	0.16	0.22	0.19	0	0.29	0.26	0.23	0.04	0	0.18	0.16	0	0.12	0	0	0.04	0.14	0.22	0.23	0.15	0.13	0.24	Rn60_20_0026.4	20	lincRNA	--
XLOC_004770	0.22	0.23	0.27	0.08	0.26	0.51	0.08	0.16	0.13	0.17	0.29	0.27	0.4	0.09	0.11	0.36	0.09	0.3	0.34	0.14	0.15	0.24	0.34	0.13	0.17	0.11	0.09	0.14	0.17	0.47	XLOC_004770		intronic	novel
XLOC_026645	0.41	0.34	0.26	0.08	0.32	0.38	0.12	0.25	0.27	0.66	0.11	0.18	0.22	0.35	0.12	0.34	0.14	0.2	0.6	0.18	0.27	0.38	0.29	0.17	0.29	0.11	0.07	0.12	0.26	0.84	XLOC_026645		intronic	novel
XLOC_004929	0.14	0.24	0.26	0.27	0.05	0.05	0.03	0.14	0.11	0.06	0.15	0.09	0.12	0.34	0.24	0.02	0.21	0.11	0.16	0.11	0.16	0.09	0.09	0.14	0.26	0.39	0.21	0.2	0.07	0.22	XLOC_004929		lincRNA	novel
XLOC_000646	0.57	1.02	0.26	0.45	0.16	0.49	0.31	0.72	0.25	0.28	0.18	0.21	0.6	0.45	0.75	0.42	0.5	0.63	0.57	0.45	0.35	0.38	0.31	0.23	0.61	0.69	0.4	0.37	0.48	0.58	XLOC_000646		lincRNA	novel
XLOC_026520	0.12	0.25	0.26	0.14	1.15	0.48	0.17	0.13	0.22	0.25	0.67	0.95	0.29	0.19	0.09	0.14	0.29	0.52	1.21	0.65	0.68	1.32	1.26	0.84	0.13	0.17	0.2	0.19	0.1	0.62	XLOC_026520		lincRNA	novel
XLOC_018776	0.46	0.55	0.26	0.21	0.22	0.33	0.32	0.32	0.32	0.19	0.07	0.19	0.22	0.15	0.05	0.17	0.11	0.29	0.43	0.32	0.13	0.41	0.33	0.39	0.29	0.32	0.15	0.27	0.15	0.57	XLOC_018776		lincRNA	novel
XLOC_002562	0.17	0.53	0.26	0.56	0.3	0.48	0.17	0.2	0.15	0.13	0.18	0.26	0.13	0.28	0.14	0.14	0.34	0.36	0.13	0.08	0.18	0.37	0.16	0.48	0.04	0.3	0.19	0.4	0.63	0.42	XLOC_002562		antisense	novel
XLOC_015499	0.22	0.22	0.26	0.21	0.38	0.24	0.25	0.27	0.25	0.19	0.43	0.34	0.21	0.31	0.17	0.2	0.11	0.24	0.19	0.2	0.2	0.19	0.19	0.15	0.16	0.21	0.19	0.34	0.32	0.25	XLOC_015499		lincRNA	novel
XLOC_012458	0.57	0.4	0.26	0.22	0.47	0.77	0.25	0.31	0.35	0.17	0.32	0.32	1.14	0.04	0.24	0.03	0.09	0.27	0.01	0.04	0.07	0.12	0.34	0.08	0.1	0.02	0.06	0.25	0.33	1.19	XLOC_012458		intronic	novel
XLOC_000082	0	0.03	0.26	0	0.03	0.18	0.09	0	0	0	0	0.13	0.05	0	0.04	0.02	0.02	0.02	0	0.13	0	0.04	0.03	0.03	0	0	0	0	0.15	0.05	XLOC_000082		intronic	novel
XLOC_001048	0.21	0.21	0.26	0.28	0.37	0.38	0.37	0.34	0.26	0.25	0.28	0.27	0.23	0.26	0.2	0.21	0.29	0.37	0.35	0.4	0.39	0.41	0.53	0.48	0.17	0.2	0.17	0.37	0.42	0.51	XLOC_001048		antisense	novel
XLOC_020522	0.44	0.14	0.26	0.11	0.62	0.67	0.15	0.23	0.2	0.28	0.18	0.32	0.54	0.21	0.14	0.33	0.14	0.23	0.32	0.3	0.11	0.55	0.42	0.29	0.19	0.13	0.07	0.26	0.34	0.87	XLOC_020522		intronic	novel
XLOC_004827	0.31	0.28	0.26	0.69	0.54	0.68	0.37	0.46	0.27	0.41	0.63	0.57	0.15	0.53	0.28	0.3	0.24	0.3	0.26	0.5	0.36	0.73	0.53	0.51	0.3	0.24	0.44	0.41	0.58	0.65	XLOC_004827		lincRNA	novel
XLOC_001608	0.13	0.24	0.26	0.1	0.24	0.06	0.15	0.15	0.38	0.61	0.35	0.05	0.34	0.19	0.07	0.35	0.17	0.06	0.09	0.27	0.22	0.25	0.06	0.04	0.09	0.14	0.53	0.21	0.1	0.24	XLOC_001608		antisense	novel
XLOC_024402	0.33	0.39	0.26	0.19	0.7	1.23	0.15	0.06	0.04	0.09	0.08	0.12	0.43	0.17	0	1.66	0.13	0.25	0.23	0.36	0.09	1.25	0.43	0.21	0.04	0.06	0.18	0.31	1.01	1.21	XLOC_024402		intronic	novel
XLOC_020021	0.29	0.52	0.26	0.71	0.69	0.64	0.42	0.15	0.44	0.33	0.22	0.6	0.35	0.58	0.32	0.67	0.62	0.56	0.44	0.36	0.25	0.96	0.71	0.86	0.24	0.22	0.19	0.8	0.88	0.86	XLOC_020021		lincRNA	novel
XLOC_028522	0.02	0.13	0.26	0.33	0.17	0.14	0.17	0.22	0.06	0.32	0.46	0.18	0.07	0.33	0.04	0.02	0.02	0.11	0.15	0.16	0.14	0.21	0.16	0.12	0.1	0.16	0	0.29	0.14	0.07	XLOC_028522		lincRNA	novel
XLOC_012199	0.25	0.71	0.26	0.3	0.15	0.34	0.17	0.36	0.47	0.21	0.47	0.57	0.22	0.39	0.05	0.64	0.35	0.78	0.54	0.18	0.3	1.07	1.01	1.05	0.19	0.29	0.11	0.21	0.1	0.57	XLOC_012199		intronic	novel
XLOC_008479	0.49	0.4	0.26	0.62	0.63	0.42	0.33	0.23	0.2	0.32	0.26	0.26	0.07	0.06	0.09	0.21	0.25	0.12	0.08	0.16	0.08	0.21	0.27	0.37	0.09	0.14	0.1	0.13	0.16	0.17	XLOC_008479		lincRNA	novel
XLOC_008940	0.17	0.31	0.26	0.44	0.23	0.31	0.07	0.27	0.28	0.21	0.23	0.38	0.29	0.68	0.12	0.2	0.22	0.11	0.24	0.15	0.44	0.25	0.43	0.3	0.15	0.19	0.14	0.39	0.35	0.48	XLOC_008940		lincRNA	novel
XLOC_006801	0.28	0.41	0.26	0.05	0.5	0.88	0.07	0.11	0.09	0.41	0.18	0.69	0.67	0.21	0.09	1.08	0.18	0.2	0.82	0.6	0.2	0.57	0.47	0.21	0.09	0.08	0.15	0.27	0.71	1.62	XLOC_006801		intronic	novel
XLOC_009184	0.31	0.27	0.26	0.38	0.46	0.29	0.28	0.23	0.15	0.41	0.34	0.39	0.26	0.27	0.16	0.18	0.2	0.27	0.14	0.22	0.18	0.38	0.37	0.19	0.19	0.22	0.24	0.37	0.27	0.39	XLOC_009184		lincRNA	novel
XLOC_007670	0.23	0.31	0.26	0.03	0.18	0.35	0.11	0.16	0.07	0.11	0.17	0.34	0.35	0.07	0.06	0.31	0.04	0.11	0.1	0.2	0.13	0.22	0.15	0.14	0.07	0.06	0.07	0.02	0.29	0.68	XLOC_007670		intronic	novel
XLOC_024393	0.2	0.24	0.26	0.64	0.85	0.48	0.16	0.09	0.28	0.15	0.35	0.33	0.22	0.29	0.25	0.31	0.25	0.37	0.31	0.35	0.19	0.51	0.18	0.22	0.12	0.11	0.05	0.44	0.49	0.44	XLOC_024393		intronic	novel
XLOC_021750	0.05	0.18	0.26	0.2	0.48	0.36	0.67	0.36	0	0.39	0.73	0.39	0.33	0.51	0.09	0.2	0.19	0.05	0.14	0.3	0.5	0.16	0.66	0.31	0.27	0.15	0.16	0.23	0.1	0.43	XLOC_021750		lincRNA	novel
XLOC_002387	0.51	0.42	0.26	0.41	0.59	0.41	0.28	0.3	0.46	0.17	0.15	0.28	0.17	0.3	0.05	0.21	0.32	0.33	0.25	0.2	0.12	0.26	0.23	0.65	0.2	0.16	0.12	0.4	0.36	0.26	XLOC_002387		intronic	novel
XLOC_033356	0.27	0.29	0.25	0.33	0.61	0.42	0.48	0.44	0.26	0.33	0.41	0.49	0.38	0.43	0.39	0.08	0.33	0.12	0.27	0.34	0.28	0.77	0.54	0.11	0.25	0.33	0.57	0.33	0.64	0.43	XLOC_033356		lincRNA	novel
XLOC_010288	0.21	0.26	0.25	0.08	0.05	0.18	0.06	0.12	0.15	0.06	0.22	0.16	0.16	0.21	0.17	0	0.09	0.22	0.07	0.07	0.24	0.1	0.05	0.15	0.05	0.12	0.05	0.11	0.05	0.03	XLOC_010288		lincRNA	novel
ENSRNOG00000052942	0.13	0.21	0.25	0.19	0.24	0.31	0.52	0.3	0.27	0.21	0.17	0.27	0.18	0.44	0.22	0.04	0.27	0.31	0.21	0.06	0.19	0.26	0.4	0.4	0.08	0.36	0.09	0.43	0.21	0.61	AABR07062513.2	4	lincRNA	--
ENSRNOG00000055513	0	0	0.25	0	0	0.2	0.48	0	0.24	0	0	0	0	0	0	0	0	0	0	0	0	0	0	0	0	0	0	0	0	0	AABR07061385.1	4	lincRNA	--
ENSRNOG00000056020	0.21	0	0.25	0	0	0	0	0	0	0	0	0.26	0	0	0	0	0	0	0	0	0	0	0	0	0	0	0	0	0	0	AABR07068709.1	9	lincRNA	--
ENSRNOG00000061600	0.65	0.26	0.25	0.54	1.03	0.44	0.33	0.41	0.33	0.9	0.54	0.31	0.43	0.44	0.31	0.64	0.21	0.45	0.34	0.35	0.34	0.61	0.5	0.43	0.32	0.39	0.77	0.42	0.52	0.37	AABR07006957.1	1	lincRNA	--
XLOC_028708	0.57	0.41	0.25	0.45	0.53	0.65	0.38	0.41	0.33	0.32	0.33	0.51	0.3	0.28	0.3	0.62	0.46	0.52	0.51	0.47	0.33	0.51	0.49	0.49	0.23	0.25	0.23	0.45	0.33	0.44	XLOC_028708		intronic	novel
XLOC_022435	0.43	0.24	0.25	0.16	0.2	0.15	0.34	0.08	0.19	0.22	0.33	0.1	0.09	0.07	0.11	0.04	0.1	0.16	0.07	0.19	0.13	0.1	0.11	0.04	0.18	0.23	0.19	0.41	0.38	0.18	XLOC_022435		lincRNA	novel
XLOC_021259	0.35	0.31	0.25	0.38	0.46	0.44	0.33	0.28	0.23	0.34	0.31	0.37	0.08	0.1	0.07	0.08	0.15	0.18	0.07	0.05	0.06	0.14	0.11	0.16	0.05	0.08	0.05	0.15	0.15	0.11	XLOC_021259		lincRNA	novel
ENSRNOG00000059416	0.14	0	0.25	0.07	0.07	0	0.16	0	0	0	0.15	0.09	0.3	0.17	0.12	0	0.26	0.14	0	0.07	0.06	0	0	0	0	0.13	0	0	0	0.37	AC115159.2	10	lincRNA	--
XLOC_032131	0.46	0.16	0.25	0.11	0.48	0.81	0.07	0.05	0.05	0.3	0.2	0.27	0.2	0.25	0	0.52	0.05	0.14	0.26	0.24	0.08	0.66	0.51	0.16	0.13	0.1	0.04	0.1	0.74	2.16	XLOC_032131		intronic	novel
XLOC_027916	0.38	0.12	0.25	0.2	0.51	1	0.14	0.18	0.06	0.22	0.26	0.2	0.68	0.21	0.15	0.65	0.11	0.4	0.29	0.31	0.08	0.52	0.42	0.26	0.03	0.09	0.09	0.33	0.68	1.19	XLOC_027916		intronic	novel
XLOC_032437	0.09	0.28	0.25	0.26	0.61	1.4	0.75	0.64	0.69	0.47	0.25	0.92	0.31	1.14	0.62	0.31	1.01	1.09	0.69	0.64	1.2	1.02	0.37	0.84	0	1.33	0.38	1.07	0.34	0.87	XLOC_032437		intronic	novel
XLOC_016125	0.35	0.18	0.25	0.37	0.36	0.34	0.24	0.19	0.35	0.17	0.3	0.16	0.18	0.32	0.4	0.17	0.31	0.4	0.15	0.14	0.19	0.13	0.12	0.19	0.26	0.31	0.16	0.59	0.36	0.22	XLOC_016125		lincRNA	novel
XLOC_000392	0.43	0.36	0.25	0.24	0.16	0.29	0.23	0.26	0.52	0.45	0.4	0.51	0.28	0.32	0.38	0.23	0.21	0.26	0.22	0.16	0.3	0.29	0.3	0.38	0.29	0.3	0.19	0.35	0.31	0.34	XLOC_000392		antisense	novel
XLOC_005120	0.26	0.24	0.25	0.08	0.22	0.43	0.18	0.32	0.3	0.22	0.17	0.16	0.15	0.14	0.28	0.41	0.17	0.45	0.19	0.2	0.18	0.25	0.14	0.14	0.12	0.16	0.16	0.25	0.27	0.14	XLOC_005120		intronic	novel
XLOC_017063	0.16	0.27	0.25	0.12	0.29	0.85	0.16	0.19	0.07	0.48	0.22	0.3	0.28	0.21	0.12	0.61	0.05	0.17	0.18	0.17	0.08	0.33	0.29	0.13	0.15	0.14	0.06	0.18	0.37	0.81	XLOC_017063		intronic	novel
XLOC_011980	0.03	0.11	0.25	0.07	0.03	0.3	0.04	0	0.08	0.38	0.11	0.38	0.11	0.14	0.23	0.23	0.24	0.36	0.12	0	0.09	0.08	0.39	0.5	0.07	0.13	0	0.52	0.1	0.35	XLOC_011980		lincRNA	novel
XLOC_007803	0.25	0.11	0.25	0.04	0.38	0.66	0.13	0.06	0.14	0.3	0.21	0.22	0.46	0.07	0.07	0.37	0.08	0.17	0.27	0.13	0.09	0.41	0.23	0.14	0.14	0.08	0.02	0.14	0.34	0.95	XLOC_007803		intronic	novel
ENSRNOG00000051136	0.07	0	0.25	0	0.07	0.13	0.08	0.08	0	0.17	0.15	0.08	0	0.06	0	0	0.19	0.07	0.19	0.2	0	0.06	0	0	0	0	0.07	0	0	0.07	Rn60_X_1141.2	X	antisense	--
XLOC_019830	0.35	0.32	0.25	0.48	0.75	0.32	0.3	0.24	0.34	0.23	0.23	0.32	0.08	0.14	0.06	0.19	0.12	0.23	0.1	0.09	0.24	0.4	0.44	0.15	0.13	0.19	0.08	0.37	0.57	0.46	XLOC_019830		lincRNA	novel
XLOC_020610	0.12	0.12	0.25	0.24	0.35	0.71	0.12	0.07	0.05	0.41	0.37	0.22	0.17	0.08	0.06	0.5	0.18	0.5	0.09	0.14	0.06	0.22	0.17	0.16	0.08	0.11	0.06	0.5	0.35	0.43	XLOC_020610		antisense	novel
ENSRNOG00000060393	0.07	0.23	0.25	0.07	0.07	0.13	0	0	0	0	0.07	0.09	0	0.06	0.12	0.07	0.13	0.13	0.06	0.07	0.31	0.28	0.61	0.07	0.07	0.27	0.07	0.38	0.13	0.72	AABR07068044.2	9	lincRNA	--
XLOC_030197	0.07	0.14	0.25	0.18	0.13	0.13	0.14	0.17	0.08	0.12	0.17	0.28	0.1	0.2	0.11	0.11	0.21	0.18	0.07	0.11	0.04	0.26	0.24	0.12	0.08	0.17	0.19	0.26	0.28	0.21	XLOC_030197		lincRNA	novel
XLOC_032024	0.84	0.75	0.25	0.71	1.39	2.3	0.44	0.62	0.34	0.23	0.21	0.85	1.21	0.42	0.26	1.26	0.38	0.72	0.42	1	0.36	2.02	0.85	0.79	0.44	0.41	0.29	0.87	2	1.91	XLOC_032024		antisense	novel
XLOC_001558	0.18	0.4	0.25	0.04	0.55	0.92	0.05	0.11	0.1	0.42	0.19	0.2	0.58	0.33	0.21	0.71	0.16	0.31	0.42	0.51	0.13	0.82	0.61	0.21	0.2	0.06	0.19	0.28	0.68	1.38	XLOC_001558		intronic	novel
ENSRNOG00000060422	0.41	0.43	0.25	0.52	0.6	0.38	0.3	0.46	0.45	0.54	0.45	0.59	0.17	0.38	0.32	0.13	0.32	0.14	0.31	0.16	0.34	0.37	0.34	0.21	0.24	0.43	0.5	0.69	0.39	0.61	AC120076.1	11	lincRNA	--
XLOC_031986	0.38	0.34	0.25	0.32	0.48	0.64	0.25	0.26	0.28	0.11	0.16	0.4	0.26	0.23	0.21	0.41	0.27	0.37	0.27	0.23	0.22	0.62	0.46	0.42	0.23	0.16	0.24	0.31	0.44	0.63	XLOC_031986		intronic	novel
XLOC_033561	0.36	0.27	0.24	0.01	0.36	0.4	0.07	0.14	0.18	0.37	0.13	0.24	0.56	0.17	0.13	0.33	0.14	0.2	0.54	0.19	0.08	0.17	0.29	0.13	0.3	0.17	0.09	0.2	0.14	0.42	XLOC_033561		intronic	novel
XLOC_027928	0.2	0.28	0.24	0.22	0.41	0.36	0.13	0.29	0.14	0.26	0.3	0.25	0.26	0.24	0.13	0.28	0.12	0.13	0.24	0.23	0.24	0.45	0.3	0.33	0.13	0.1	0.2	0.15	0.25	0.33	XLOC_027928		intronic	novel
XLOC_029854	0.19	0.22	0.24	0.12	0.29	0.29	0.23	0.24	0.26	0.44	0.19	0.24	0.34	0.22	0.08	0.45	0.11	0.16	0.37	0.39	0.09	0.31	0.22	0.1	0.14	0.06	0.19	0.07	0.2	0.54	XLOC_029854		intronic	novel
XLOC_015480	0.21	0.17	0.24	0.08	0.28	0.57	0.11	0.23	0.21	0.22	0.07	0.24	0.5	0.16	0.05	0.55	0.05	0.3	0.34	0.25	0.08	0.4	0.42	0.14	0.16	0.1	0.08	0.14	0.7	1.2	XLOC_015480		intronic	novel
ENSRNOG00000054776	0.27	0.33	0.24	0.21	0.28	0.5	0.16	0.14	0.14	0.26	0.12	0.43	0.58	0.08	0.1	0.89	0.07	0.34	0.35	0.13	0.1	0.17	0.31	0.1	0.27	0.19	0.08	0.11	0.32	0.47	AABR07002898.1	1	lincRNA	--
XLOC_016749	0.39	0.22	0.24	0.06	0.46	0.39	0.12	0.12	0.14	0.37	0.23	0.16	0.6	0.17	0.09	0.13	0.12	0.08	0.29	0.28	0.08	0.34	0.32	0.09	0.23	0.12	0.05	0.07	0.33	0.83	XLOC_016749		intronic	novel
XLOC_027712	0.08	0.05	0.24	0.11	0.06	0.21	0.19	0.12	0.05	0.24	0.19	0.28	0.33	0.24	0.3	0.12	0.43	0.45	0.26	0.1	0.13	0.2	0.19	0.52	0.45	0.3	0.48	0.15	0.17	0.14	XLOC_027712		antisense	novel
ENSRNOG00000058506	0.4	0.59	0.24	0.62	0.25	0.31	0.28	0.37	0.38	0.44	0.43	0.15	0.17	0.33	0.28	0.16	0.15	0.16	0.11	0.16	0.14	0.19	0.16	0.28	0.13	0.04	0.37	0.58	0.7	0.34	AC095078.2	4	lincRNA	--
ENSRNOG00000052222	0.67	0.36	0.24	0.35	0.57	0.86	0.42	0.42	0.3	1.58	0.45	0.3	0.73	0.57	0.35	1.3	0.2	0.47	1.13	0.53	0.45	0.52	0.86	0.48	0.4	0.39	0.35	0.49	0.58	1.29	AABR07071813.1	8	lincRNA	--
XLOC_008825	0.39	0.48	0.24	0.59	0.56	1.19	0.42	0.34	0.29	0.23	0.29	0.37	0.28	0.42	0.34	0.62	0.54	0.45	0.43	0.32	0.33	0.89	0.53	0.58	0.32	0.27	0.16	0.51	0.7	0.69	XLOC_008825		intronic	novel
XLOC_027722	0.05	0	0.24	0.19	0.15	0.1	0.03	0.11	0.2	0.09	0.29	0.18	0	0.06	0.04	0.07	0.07	0.14	0.04	0.19	0.21	0.08	0.07	0.05	0.03	0.14	0.1	0.24	0.14	0.1	XLOC_027722		lincRNA	novel
ENSRNOG00000058321	0.24	0.2	0.24	0.35	0.45	0.6	0.19	0.2	0.13	0.11	0.05	0.31	0.31	0.08	0.15	0.29	0.23	0.31	0.35	0.22	0.17	0.42	0.26	0.46	0.2	0.09	0.22	0.21	0.61	0.5	AABR07021910.1	13	lincRNA	--
ENSRNOG00000061547	0.15	0.3	0.24	0.37	0.27	0.31	0.29	0.36	0.15	0.24	0.19	0.29	0.37	0.44	0.29	0.24	0.35	0.42	0.45	0.28	0.28	0.43	0.16	0.23	0.21	0.21	0.3	0.26	0.32	0.21	AABR07028795.2	17	lincRNA	--
XLOC_014520	0.25	0.23	0.24	0.25	0.41	0.24	0.2	0.18	0.28	0.27	0.19	0.07	0.28	0.21	0.16	0.1	0.23	0.4	0.19	0.17	0.34	0.29	0.26	0.25	0.09	0.16	0.11	0.09	0.24	0.24	XLOC_014520		lincRNA	novel
XLOC_000474	0.42	0.38	0.24	0.05	0.34	0.36	0.19	0.32	0.17	0.31	0.24	0.47	0.67	0.23	0.07	0.4	0.08	0.12	0.34	0.31	0.07	0.33	0.3	0.12	0.14	0.05	0.13	0.15	0.29	0.63	XLOC_000474		intronic	novel
XLOC_013458	0.14	0.36	0.24	0.5	0.41	0.3	0.38	0.22	0.3	0.42	0.57	0.16	0.22	0.12	0.11	0.03	0.38	0.34	0.07	0.12	0.11	0.15	0.2	0.14	0.47	0.33	0.19	0.48	0.52	0.33	XLOC_013458		lincRNA	novel
ENSRNOG00000056213	0.34	0.16	0.24	0.19	0.5	0.52	0.46	0.62	0.68	1.32	0.36	0.18	0.68	0.77	0.59	0.57	0.22	0.29	0.8	0.48	0.3	0.31	0.29	0.29	0.31	0.42	0.3	0.38	0.33	0.51	AC130741.1	16	lincRNA	--
XLOC_010099	0.44	0.32	0.24	0.18	0.5	0.39	0.23	0.35	0.32	0.16	0.24	0.33	0.27	0.26	0.24	0.32	0.13	0.29	0.17	0.24	0.35	0.77	0.56	0.45	0.13	0.22	0.25	0.39	0.49	0.45	XLOC_010099		antisense	novel
XLOC_016476	0.12	0.48	0.24	0.53	0.4	0.39	0.15	0.72	0.39	0.07	0.24	0.12	0.27	0.17	0.21	0.09	0.11	0.18	0.07	0.2	0.38	0.24	0.5	0.14	0.02	0.15	0.27	0.44	0.25	0.19	XLOC_016476		lincRNA	novel
XLOC_006911	0.17	0.13	0.24	0.24	0.13	0.17	0.26	0.17	0.15	0.06	0.22	0.19	0.08	0.16	0.11	0.17	0.28	0.2	0.16	0.19	0.28	0.14	0.31	0.18	0.12	0.12	0.09	0.2	0.19	0.27	XLOC_006911		lincRNA	novel
ENSRNOG00000058477	0.26	0.07	0.24	0.26	0.2	0.2	0.7	0.39	0.31	0.08	0.21	0.17	0.28	0.44	0.35	0	0.06	0	0.24	0.26	0.3	0.22	0.27	0.27	0.28	0.32	0.2	0.22	0.45	0.63	AC114460.2	1	lincRNA	--
ENSRNOG00000060041	0.4	0.26	0.24	0.19	0.07	0.07	0.08	0.58	0.59	0.29	0.11	0.21	0	0.22	0.35	0.1	0.06	0.1	0	0.07	0.12	0.16	0.2	0.2	0.25	0.42	0.24	0.49	0.46	0.25	AABR07002677.2	1	lincRNA	--
XLOC_003302	0.05	0.11	0.24	0.05	0.15	0.05	0.12	0.12	0.12	0.12	0.05	0	0	0.08	0	0.24	0.09	0.09	0	0.05	0.04	0.12	0	0.05	0.21	0.09	0.1	0.05	0.14	0	XLOC_003302		intronic	novel
XLOC_007698	0.32	0.31	0.24	0.33	0.44	0.29	0.16	0.44	0.34	0.15	0.32	0.26	0.36	0.24	0.13	0.21	0.13	0.41	0.73	0.37	0.15	0.46	0.58	0.45	0.36	0.29	0.28	0.39	0.46	0.39	XLOC_007698		antisense	novel
XLOC_032085	0.27	0.35	0.24	0.44	0.4	0.35	0.32	0.25	0.25	0.44	0.17	0.44	0.04	0.31	0.1	0.19	0.11	0.36	0.28	0.13	0.22	0.2	0.27	0.17	0.24	0.28	0.27	0.67	0.41	0.43	XLOC_032085		intronic	novel
XLOC_018726	0.13	0.21	0.24	0.26	0.35	0.37	0.39	0.18	0.37	0.48	0.36	0.43	0.2	0.2	0.22	0.23	0.35	0.51	0.31	0.15	0.3	0.32	0.64	0.31	0.26	0.22	0.08	0.23	0.21	0.26	XLOC_018726		intronic	novel
XLOC_001076	0	0.04	0.24	0	0.12	0.04	0.09	0.09	0	0.05	0.08	0.1	0	0	0.07	0.04	0.35	0.04	0.03	0.19	0.03	0	0.04	0	0	0.07	0	0.13	0.07	0.04	XLOC_001076		intronic	novel
ENSRNOG00000053968	0.35	0.44	0.24	0.37	0.32	0.55	0.33	0.38	0.27	0.31	0.19	0.27	0.36	0.31	0.38	0.64	0.42	0.33	0.45	0.25	0.23	0.47	0.25	0.32	0.3	0.19	0.35	0.34	0.46	0.53	AABR07019086.1	15	lincRNA	--
XLOC_016395	0.35	0.52	0.24	0.96	0.84	1.15	0.91	1.04	0.64	0.59	0.6	0.91	0.33	1.22	0.98	0.47	1.01	0.93	0.67	0.45	1.14	0.8	1.28	1.65	0.36	0.92	0.35	1.69	1.1	1.07	XLOC_016395		lincRNA	novel
XLOC_020611	0.22	0.34	0.23	0.16	0.25	0.37	0.19	0.22	0.29	0.2	0.32	0.17	0.23	0.02	0.09	0.21	0.1	0.28	0.41	0.29	0.23	0.32	0.18	0.16	0.25	0.2	0.22	0.12	0.13	0.06	XLOC_020611		lincRNA	novel
XLOC_007193	0.35	0.22	0.23	0.53	0.31	0.35	0.19	0.32	0.38	0.37	0.47	0.17	0.23	0.4	0.23	0.13	0.22	0.03	0.05	0.08	0.38	0.09	0.08	0.05	0.17	0.15	0.14	0.27	0.16	0.2	XLOC_007193		intronic	novel
XLOC_019950	0.28	0.37	0.23	0.15	0.46	0.77	0.34	0.28	0.06	0.2	0.27	0.34	0.19	0.28	0.18	0.98	0.29	0.5	0.41	0.35	0.15	0.28	0.44	0.24	0.29	0.18	0.26	0.18	0.33	0.43	XLOC_019950		lincRNA	novel
XLOC_009684	0.29	0.51	0.23	0.26	0.44	0.17	0.26	0.29	0.38	0.25	0.28	0.22	0.06	0.2	0.07	0.1	0.18	0.11	0.18	0.17	0.23	0.16	0.07	0.04	0.12	0.22	0.13	0.21	0.08	0.05	XLOC_009684		lincRNA	novel
XLOC_027448	0.3	0.29	0.23	0.39	0.38	0.44	0.32	0.25	0.29	0.33	0.27	0.3	0.24	0.34	0.24	0.2	0.28	0.29	0.14	0.23	0.24	0.43	0.25	0.29	0.11	0.15	0.07	0.33	0.46	0.38	XLOC_027448		lincRNA	novel
XLOC_008277	0.25	0	0.23	0.31	0	0.25	0.15	0.15	0.07	0.08	0.2	0.08	0.13	0.16	0	0	0.11	0.12	0.06	0	0.11	0.05	0	0	0.07	0.12	0.06	0.21	0.49	0.33	XLOC_008277		lincRNA	novel
XLOC_017286	0.34	0.28	0.23	0.33	0.2	0.25	0.28	0.26	0.25	0.26	0.27	0.26	0.13	0.19	0.14	0.33	0.23	0.22	0.09	0.09	0.17	0.18	0.21	0.17	0.13	0.12	0.08	0.28	0.25	0.19	XLOC_017286		lincRNA	novel
XLOC_007981	0.26	0.39	0.23	0.14	0.24	0.28	0.3	0.45	0.41	0.18	0.42	0.23	0.44	0.29	0.32	0.26	0.21	0.21	0.22	0.22	0.25	0.19	0.28	0.25	0.27	0.2	0.21	0.27	0.24	0.36	XLOC_007981		antisense	novel
XLOC_000265	0.17	0.29	0.23	0.46	0.15	0.1	0.22	0.5	0.4	0.03	0.07	0.03	0	0.07	0.14	0.02	0.04	0.22	0.17	0.1	0.15	0.4	0.08	0.33	0.44	0.24	0.17	0.14	0.31	0	XLOC_000265		lincRNA	novel
ENSRNOG00000057531	0	0	0.23	0.54	0	0	0	0	0	0	0	0.46	0.2	0.31	0.32	0	0.34	0.18	0	0.18	0.5	0.15	0	0	0	0	0	0.21	0	0	AABR07005573.1	1	lincRNA	--
ENSRNOG00000056797	0.09	0.11	0.23	0.09	0.1	0.28	0	0	0.11	0.24	0.1	0	0	0	0.17	0.09	0.26	0.38	0	0.09	0	0.15	0.19	0	0.1	0.19	0.29	0.32	0.37	0.71	AABR07056637.1	7	lincRNA	--
XLOC_013235	0.33	0.23	0.23	0.36	0.41	0.42	0.2	0.28	0.11	0.18	0.2	0.2	0.17	0.12	0.09	0.16	0.18	0.22	0.11	0.17	0.1	0.36	0.19	0.18	0.1	0.13	0.13	0.16	0.29	0.33	XLOC_013235		lincRNA	novel
XLOC_028773	0.24	0.48	0.23	0.22	0.5	0.48	0.3	0.48	0.07	0.51	0.36	0.48	0.5	0.34	0.25	0.36	0.32	0.29	0.34	0.25	0.17	0.46	0.34	0.33	0.33	0.32	0.25	0.35	0.27	0.47	XLOC_028773		lincRNA	novel
ENSRNOG00000054665	0.23	0.05	0.23	0.07	0.48	0.62	0.05	0.27	0.22	0.37	0.12	0.12	0.22	0.06	0	0.2	0.06	0.18	0.15	0.07	0.04	0.32	0.32	0.14	0.02	0.02	0.14	0.21	0.57	0.79	AABR07066861.1	9	lincRNA	--
XLOC_028364	0.08	0.06	0.23	0.05	0.17	0.19	0.22	0.09	0.03	0.03	0.09	0	0.08	0.18	0.09	0.13	0.32	0.26	0.07	0.08	0.09	0.06	0.08	0	0.17	0.08	0.13	0.21	0.23	0.17	XLOC_028364		lincRNA	novel
XLOC_013203	0.2	0.24	0.23	0.1	0.45	0.64	0.1	0.11	0.14	0.11	0.14	0.48	0.37	0.09	0.04	0.1	0.1	0.24	0.1	0.2	0.05	0.54	0.11	0.12	0.04	0.02	0.04	0.13	0.46	0.48	XLOC_013203		intronic	novel
ENSRNOG00000060524	0	0.16	0.23	0.03	0.3	0.02	0.06	0.04	0.25	0.09	0.04	0.04	0.17	0.25	0	0	0.02	0	0.05	0.41	0.06	0.06	0.03	0	0.06	0.07	0.11	0.08	0.09	0.04	AABR07030366.1	10	lincRNA	--
XLOC_028184	0.44	0.68	0.23	0.07	0.15	0.22	0.31	0.33	0.02	0.27	0.18	0.14	1.25	1.38	0.91	0.76	0.41	0.72	2.71	1.83	1.31	1.39	0.33	0.53	1.19	0.48	1.28	0.24	0.26	0.52	XLOC_028184		antisense	novel
ENSRNOG00000052726	0.37	0.26	0.23	0.22	0.33	0.32	0.32	0.11	0.32	0.4	0.1	0.23	0.35	0.58	0.32	0.45	0.09	0.5	0.59	0.32	0.33	0.52	0.23	0.14	0.54	0.36	0	0.16	0.23	0.34	AC128759.3	1	lincRNA	--
ENSRNOG00000054462	0.06	0.21	0.23	0	0.39	0.12	0.89	0.29	0.07	0	0.13	0.39	4.58	1.26	0.98	0.37	1.51	0	0	0.12	0.51	0.2	0	0.38	0.34	0.73	0	1.27	8.54	0.93	AABR07065766.1	6	lincRNA	--
XLOC_022761	0.5	0.33	0.23	0.34	0.85	0.9	0.23	0.19	0.27	0.18	0.16	0.28	0.83	0.33	0.15	0.78	0.11	0.34	0.33	0.51	0.19	0.6	0.59	0.31	0.36	0.28	0.26	0.32	0.67	1.16	XLOC_022761		lincRNA	novel
XLOC_030137	0.4	0.42	0.23	0.36	0.59	1.09	0.28	0.33	0.21	0.19	0.23	0.52	0.35	0.24	0.2	0.44	0.26	0.35	0.36	0.45	0.28	1.08	0.46	0.4	0.24	0.18	0.15	0.38	0.75	1.02	XLOC_030137		intronic	novel
XLOC_016779	0.21	0.25	0.23	0.06	0.42	0.62	0.11	0.16	0.09	0.21	0.11	0.34	0.46	0.29	0.11	0.38	0.15	0.26	0.18	0.45	0.07	0.35	0.23	0.28	0.18	0.11	0.09	0.13	0.44	0.54	XLOC_016779		intronic	novel
ENSRNOG00000055113	0.19	1.85	0.23	0.85	1.74	0.74	0.74	3.37	0.22	0.54	4.8	0.47	0.27	3.21	4.27	0.31	0.41	0.87	1.84	0.44	2.59	0.71	0.13	0.38	0.47	1.35	0.19	0.78	0.31	0.4	AABR07065895.1	6	lincRNA	--
XLOC_016099	1.07	1.74	0.23	0.23	1.36	0.13	1.33	0.81	2.58	0.22	0.19	0.26	1.24	0.24	0.28	0.33	0.19	0.53	2.57	2.36	0.24	0.35	0.52	0.07	0.83	0.17	0.65	0.14	0.26	0.36	XLOC_016099		intronic	novel
XLOC_000072	0.16	0.23	0.23	0.02	0.1	0.32	0.1	0.12	0.1	0.2	0.14	0.17	0.3	0.09	0.05	0.5	0.08	0.11	0.26	0.32	0.13	0.23	0.37	0.14	0.13	0.09	0.09	0.19	0.36	0.6	XLOC_000072		intronic	novel
XLOC_018485	0.01	0.4	0.23	0.06	0.51	0.22	0.24	0.29	0.06	0.35	0.13	0.04	0.16	0.21	0.26	0.02	0	0	0.16	0.24	0.09	0.17	0.19	0.01	0.01	0	0.29	0.37	0.08	0.08	XLOC_018485		intronic	novel
XLOC_004839	0.22	0.28	0.23	0.52	0.34	0.29	0.09	0.24	0.36	0.24	0.29	0.23	0.14	0.13	0.06	0.16	0.15	0.27	0.27	0.12	0.16	0.69	0.48	0.69	0.2	0.24	0.21	0.12	0.29	0.25	XLOC_004839		antisense	novel
XLOC_010188	0.21	0.17	0.23	0.04	0.17	0.71	0.02	0.2	0.09	0.02	0.1	0.38	0.3	0.09	0.03	0.12	0.04	0.16	0.18	0.25	0.05	0.19	0.21	0.09	0.08	0	0.03	0.22	0.41	0.6	XLOC_010188		intronic	novel
XLOC_011341	0.27	0.44	0.22	0.32	0.42	0.77	0.5	0.49	0.34	0.43	0.16	0.36	0.22	0.35	0.48	0.29	0.19	0.4	0.36	0.39	0.46	0.49	0.38	0.35	0.28	0.35	0.22	0.48	0.48	0.72	XLOC_011341		lincRNA	novel
XLOC_016589	0.24	0.2	0.22	0.38	0.5	0.63	0.54	0.5	0.45	0.29	0.29	0.46	0.43	0.75	0.6	0.2	0.39	0.45	0.34	0.23	0.44	0.48	0.69	0.54	0.23	0.56	0.15	0.37	0.48	0.41	XLOC_016589		lincRNA	novel
XLOC_022509	0.27	0.39	0.22	0.32	0.68	0.78	0.23	0.23	0.26	0.41	0.29	0.57	0.3	0.25	0.15	0.47	0.32	0.32	0.39	0.23	0.24	0.89	0.57	0.41	0.23	0.2	0.17	0.48	0.69	0.86	XLOC_022509		antisense	novel
XLOC_001843	0.24	0.2	0.22	0.09	0.32	0.36	0.07	0.17	0.08	0.18	0.19	0.13	0.33	0.17	0.1	0.49	0	0.17	0.2	0.26	0.05	0.29	0.24	0.09	0.12	0.1	0.07	0.12	0.3	0.68	XLOC_001843		intronic	novel
XLOC_024221	0.06	0.27	0.22	0.25	0.28	0.14	0.05	0.28	0.12	0.19	0.08	0.17	0.25	0.21	0.1	0.07	0.07	0.17	0.09	0.23	0.1	0.14	0.32	0.15	0.12	0.17	0.22	0.17	0.23	0.39	XLOC_024221		lincRNA	novel
XLOC_018469	0.11	0.67	0.22	0.09	0.29	0.5	0.21	0.5	0.1	0.86	0.11	0.25	0.29	0.31	0.72	1.19	1.16	1.29	1.9	0.23	0.17	0.77	0.81	0.25	0.36	0.22	3.12	1.25	0.17	0.82	XLOC_018469		intronic	novel
XLOC_013273	0.45	0.22	0.22	0.06	0.34	0.92	0.18	0.28	0.19	0.35	0.31	0.49	0.64	0.27	0.23	0.8	0.08	0.2	0.45	0.23	0.1	0.49	0.29	0.15	0.2	0.1	0.07	0.1	0.49	1.2	XLOC_013273		intronic	novel
XLOC_033582	0.26	0.17	0.22	0.23	0.28	0.34	0.2	0.14	0.17	0.1	0.1	0.17	0.13	0.12	0.08	0.11	0.11	0.1	0.1	0.06	0.09	0.26	0.11	0.12	0.2	0.14	0.09	0.22	0.42	0.28	XLOC_033582		lincRNA	novel
ENSRNOG00000055131	0.22	0	0.22	0.34	0.68	0.48	0.42	0.16	0.05	0.11	0.14	0.55	0.05	0.41	0.15	0.09	0.53	0.13	0.24	0.13	0	0.54	0.62	0.18	0.14	0.22	0.09	0.3	0.26	0.56	AABR07043358.1	19	lincRNA	--
XLOC_018756	0.07	0.04	0.22	0.11	0.04	0.21	0.17	0.13	0.13	0.04	0.08	0.14	0.15	0.06	0.06	0.41	0.23	0.07	0.13	0.07	0.28	0.17	0	0.18	0.15	0.03	0.11	0.16	0.1	0.11	XLOC_018756		lincRNA	novel
ENSRNOG00000057101	0.16	0.15	0.22	0.28	0.32	0.15	0.06	0.15	0.25	0.13	0.2	0.16	0.17	0.24	0.18	0.2	0.34	0.33	0.19	0.05	0.28	0.34	0.21	0.23	0.06	0.03	0	0.23	0.33	0.39	AABR07050652.1	5	lincRNA	--
ENSRNOG00000051234	0.31	0.1	0.22	0.3	0.23	0.39	0.21	0.26	0.21	0.11	0.29	0.5	0.19	0.11	0.31	0.22	0.45	0.35	0.12	0.22	0.08	0.29	0.27	0.18	0.19	0.04	0.14	0.45	0.61	0.43	Rn60_10_0708.2	10	lincRNA	--
ENSRNOG00000052200	0	0	0.22	0.04	0.18	0.04	0.1	0	0.05	0.11	0.05	0.06	0	0.11	0	0	0	0	0.08	0	0.04	0	0.18	0.09	0.09	0	0	0.2	0.04	0	AABR07061848.1	4	lincRNA	--
XLOC_027481	0.23	0.16	0.22	0.15	0.27	0.37	0.18	0.22	0.13	0.22	0.18	0.19	0.12	0.13	0.11	0.22	0.08	0.04	0.09	0.11	0.06	0.2	0.25	0.26	0.06	0.09	0.07	0.23	0.3	0.23	XLOC_027481		lincRNA	novel
XLOC_006810	0.23	0.24	0.22	0.03	0.79	0.81	0.05	0.16	0.07	0.05	0.09	0.73	0.64	0.16	0.13	0.35	0.07	0.22	0.29	0.48	0.12	0.85	0.27	0.12	0.07	0.03	0.05	0.16	0.42	1.02	XLOC_006810		intronic	novel
ENSRNOG00000022286	0.12	0.22	0.22	0.4	0.22	0.1	0.21	0.12	0.21	0.18	0.29	0.15	0.09	0.27	0.12	0.02	0.23	0.02	0.15	0.3	0.19	0.04	0.34	0.2	0.04	0.14	0.11	0.38	0.29	0.26	Dmrtc1b	X	lincRNA	DMRT-like family C1b
XLOC_004816	0.34	0.31	0.22	0.24	0.53	0.54	0.21	0.24	0.14	0.21	0.12	0.19	0.24	0.16	0.11	0.32	0.08	0.21	0.21	0.2	0.17	0.46	0.27	0.22	0.1	0.11	0.07	0.23	0.45	0.6	XLOC_004816		intronic	novel
ENSRNOG00000055821	0	0	0.22	0.17	0	0.17	0	0	0	0.22	0.19	0	0	0	0	0	0	0	0.16	0	0	0	0	0	0	0.17	0	0	0.17	0	AABR07003349.1	1	lincRNA	--
ENSRNOG00000061697	0	0	0.22	0	0	0	0	0	0	0	0	0	0	0.15	0.62	0	0	0	0	0	0	0	0	0	0	0	0	0	0	0	AC134757.1	14	lincRNA	--
XLOC_026688	0.17	0.11	0.22	0.08	0.23	0.36	0.05	0.07	0.01	0.07	0.11	0.24	0.29	0.07	0.02	0.35	0.06	0.14	0.1	0.13	0	0.38	0.2	0.15	0.01	0.03	0.03	0.11	0.22	0.56	XLOC_026688		intronic	novel
ENSRNOG00000052209	0.14	0	0.22	0.18	0	0.18	0	0.16	0.05	0.17	0.05	0.06	0	0.08	0	0.13	0.08	0	0.17	0.14	0	0.26	0.28	0.23	0	0.04	0	0.05	0.22	0.29	AABR07053134.1	3	lincRNA	--
ENSRNOG00000051189	0.13	0.12	0.22	0.13	0.9	0.56	0.12	0.18	0.03	0.13	0.11	0.51	0.44	0.13	0.13	0.25	0.14	0.13	0.05	0.31	0.09	0.59	0.15	0.13	0.03	0	0.05	0.09	0.73	0.96	Rn60_X_0714.1	X	antisense	--
ENSRNOG00000055152	0	0	0.22	0	0.19	0.18	0.11	0	0	0	0.2	0	0	0	0	0	0	0	0	0	0	0	0	0	0	0	0	0.1	0	0	AABR07044173.1	19	lincRNA	--
XLOC_028341	0.11	0.19	0.22	0.32	0.27	0.44	0.31	0.28	0.27	0.15	0.19	0.3	0.18	0.28	0.24	0.26	0.4	0.28	0.19	0.22	0.19	0.34	0.21	0.24	0.23	0.24	0.25	0.21	0.24	0.29	XLOC_028341		antisense	novel
ENSRNOG00000055796	0.18	0.15	0.22	0.17	0.27	0.17	0.21	0	0	0.05	0.19	0	0.05	0.15	0.08	0.09	0.08	0.35	0	0	0.12	0	0	0	0.14	0.13	0	0.15	0.17	0.05	AC103574.2	1	lincRNA	--
XLOC_033482	0.46	0.12	0.22	0.11	0.18	0.32	0.25	0.25	0.19	0.46	0.28	0.21	0.26	0.13	0.2	0.12	0.28	0.26	0.11	0.1	0.12	0.29	0.35	0.22	0.08	0.2	0.14	0.25	0.45	0.45	XLOC_033482		intronic	novel
XLOC_016935	0.22	0.25	0.21	0.17	0.26	0.52	0.26	0.29	0.31	0.17	0.37	0.35	0.34	0.19	0.42	0.56	0.17	0.43	0.29	0.25	0.2	0.35	0.24	0.2	0.19	0.24	0.34	0.22	0.3	0.32	XLOC_016935		intronic	novel
XLOC_010767	0.18	0.22	0.21	0.19	0.17	0.19	0.19	0.23	0.25	0.2	0.26	0.21	0.07	0.05	0.07	0.06	0.07	0.05	0.04	0.05	0.07	0.1	0.09	0.12	0.06	0.08	0.08	0.07	0.06	0.04	XLOC_010767		intronic	novel
XLOC_016308	0.25	0.65	0.21	0.25	0.55	0.26	0.11	0.41	0.22	1.11	0.12	0.18	0.34	0.77	0.28	0.52	0.26	0.38	0.26	0.29	0.26	0.64	0.32	0.18	0.21	0.2	3.88	1.03	0.56	1.04	XLOC_016308		lincRNA	novel
XLOC_015966	0.11	0.63	0.21	0.27	0.24	0.33	0.13	0.54	0.29	0.11	0.12	0.25	0.26	0.54	0.39	0.18	0.35	0.22	0.9	0.56	0.67	0.32	0.21	0.41	0.34	0.32	0.18	0.36	0.34	0.3	XLOC_015966		intronic	novel
XLOC_008043	0.09	0.08	0.21	0.03	0.25	0.26	0.07	0.1	0.04	0.16	0.12	0.15	0.29	0.07	0.01	0.1	0.12	0.19	0.04	0.17	0.04	0.09	0.27	0.05	0.02	0.03	0.05	0.03	0.35	0.5	XLOC_008043		intronic	novel
XLOC_016799	0.21	0.29	0.21	0.12	0.36	0.51	0.36	0.23	0.22	0.19	0.33	0.57	0.4	0.15	0.05	0.15	0.07	0.23	0.11	0.38	0.07	0.28	0.27	0.2	0.13	0.16	0.08	0.2	0.34	0.35	XLOC_016799		intronic	novel
XLOC_000692	0.25	0.26	0.21	0.46	0.64	0.63	0.2	0.32	0.27	0.42	0.37	0.37	0.18	0.1	0.25	0.26	0.19	0.24	0.26	0.51	0.24	0.56	0.78	0.48	0.11	0.18	0.25	0.56	0.65	0.59	XLOC_000692		lincRNA	novel
XLOC_000354	0.28	0.28	0.21	0.33	0.26	0.33	0.21	0.23	0.31	0.44	0.34	0.1	0.34	0.1	0.19	0.11	0.04	0.19	0.22	0.35	0.26	0.3	0.17	0.18	0.14	0.26	0.18	0.14	0.24	0.32	XLOC_000354		lincRNA	novel
ENSRNOG00000056201	0.26	0.42	0.21	0.36	0.59	0.98	0.44	0.77	0.87	0.78	0.25	0.5	0.24	0.74	0.5	0.31	1.19	0.42	0.63	0.45	0.77	0.35	0.8	0.74	0.55	0.58	0.41	0.87	0.56	0.85	AABR07071199.1	8	lincRNA	--
XLOC_032470	0.19	0.16	0.21	0.03	0.21	0.21	0.17	0.02	0.02	0.43	0.14	0.11	0.42	0.19	0.15	0.44	0.05	0.08	0.28	0.12	0.01	0.15	0.31	0.08	0.07	0.05	0.01	0.16	0.06	0.21	XLOC_032470		intronic	novel
XLOC_001647	0.19	0.22	0.21	0.15	0.11	0.4	0.08	0.08	0.13	0.13	0.09	0.43	0.11	0.26	0.11	0.1	0.08	0.27	0.04	0.14	0.09	0.19	0.23	0.17	0.07	0.12	0.13	0.26	0.21	0.36	XLOC_001647		antisense	novel
XLOC_000460	0.24	0.19	0.21	0.08	0.61	0.53	0.11	0.15	0.07	0.08	0.18	0.35	0.55	0.11	0.04	0.41	0.1	0.22	0.19	0.45	0.1	0.61	0.29	0.17	0.05	0.08	0.04	0.19	0.37	0.81	XLOC_000460		lincRNA	novel
XLOC_026322	0.15	0.12	0.21	0.05	0.27	0.2	0.05	0.18	0.09	0.44	0.07	0.02	0.21	0.08	0.03	0.34	0.11	0.09	0.27	0.09	0.05	0.2	0.16	0.08	0.05	0.06	0.05	0.07	0.25	0.18	XLOC_026322		intronic	novel
XLOC_026410	0.17	0.13	0.21	0.35	0.3	0.43	0.22	0.08	0.11	0.28	0.25	0.2	0.08	0.06	0.07	0.07	0.05	0.09	0.02	0.06	0.01	0.16	0.13	0.04	0.08	0.12	0.01	0.14	0.35	0.3	XLOC_026410		lincRNA	novel
XLOC_028096	0.37	0.3	0.21	0.16	0.15	0.6	0.28	0.41	0.21	0.17	0.32	0.35	0.32	0.18	0.12	0.19	0.09	0.36	0.28	0.42	0.07	0.34	0.21	0.12	0.18	0.16	0.15	0.12	0.19	0.41	XLOC_028096		lincRNA	novel
ENSRNOG00000056322	0.19	0	0.21	0.07	0.18	0.17	0.09	0.2	0.06	0.12	0.08	0.12	0.05	0.08	0.08	0.14	0	0.05	0.07	0.12	0.04	0.02	0.05	0.1	0.13	0.14	0	0	0.05	0.03	AABR07071969.1	1	lincRNA	--
XLOC_028459	0.2	0.17	0.21	0.17	0.18	0.09	0.17	0.1	0.1	0.29	0.19	0.25	0.21	0.1	0.1	0.14	0.29	0.2	0.23	0.14	0.1	0.16	0.14	0.03	0.45	0.03	0.06	0.06	0.14	0.33	XLOC_028459		lincRNA	novel
XLOC_015182	0.35	0.25	0.21	0.18	0.27	0.44	0.23	0.2	0.25	0.12	0.23	0.09	0.16	0.23	0.09	0.16	0.08	0.21	0.16	0.15	0.16	0.4	0.15	0.08	0.23	0.18	0.17	0.09	0.32	0.52	XLOC_015182		intronic	novel
XLOC_027247	0.17	0.19	0.21	0.41	0.52	0.25	0	0.2	0.1	0.31	0.5	0.1	0.35	0.17	0	0.08	0.11	0.24	0.15	0.32	0.29	0.37	0.24	0.25	0.22	0.16	0	0.23	0.36	0.26	XLOC_027247		lincRNA	novel
XLOC_029524	0.29	0.24	0.21	0.35	0.41	0.17	0.22	0.2	0.31	0.57	0.28	0.14	0.17	0.11	0.05	0.14	0.08	0.09	0.04	0.09	0.02	0.05	0.04	0.02	0.08	0.09	0.24	0.29	0.2	0.27	XLOC_029524		lincRNA	novel
XLOC_027930	0.43	0.41	0.21	0.3	0.37	0.29	0.24	0.35	0.46	0.12	0.28	0.29	0.45	0.29	0.26	0.21	0.25	0.24	0.49	0.28	0.25	0.37	0.22	0.17	0.7	0.47	0.21	0.18	0.27	0.22	XLOC_027930		lincRNA	novel
XLOC_026572	0.08	0.15	0.21	0.06	0.16	0.32	0.14	0.1	0.08	0.14	0.04	0.18	0.1	0.02	0.06	0.39	0.24	0.14	0.18	0.11	0.04	0.47	0.37	0.12	0.02	0.02	0	0.28	0.42	1.32	XLOC_026572		lincRNA	novel
XLOC_033585	0.15	0.22	0.21	0.08	0.21	0.21	0.23	0.13	0.15	0.1	0.14	0.25	0.1	0.24	0.14	0.15	0.18	0.1	0.17	0.17	0.31	0.33	0.52	0.32	0.03	0.13	0.12	0.09	0.09	0.21	XLOC_033585		antisense	novel
XLOC_022335	0.29	0.21	0.21	0.04	0.26	0.32	0.05	0.11	0.16	0.14	0.11	0.12	0.28	0.06	0	0.13	0.04	0.05	0.09	0.09	0.04	0.19	0.15	0.07	0.09	0.03	0.03	0.09	0.39	0.65	XLOC_022335		intronic	novel
XLOC_025292	0.15	0.13	0.21	0.03	0.04	0.17	0.12	0.18	0.1	0.03	0.14	0.11	0.25	0.16	0.02	0.11	0.05	0.04	0.21	0.09	0.05	0.03	0.08	0.04	0.16	0.05	0.1	0.03	0.07	0.07	XLOC_025292		intronic	novel
XLOC_024707	0.32	0.28	0.21	0.38	0.09	0.35	0.2	0.35	0.18	0.19	0.13	0.02	0.3	0.24	0.21	0.53	0.36	0.42	0.25	0.24	0.14	0.17	0.2	0.11	0.36	0.39	0.11	0.22	0.34	0.31	XLOC_024707		lincRNA	novel
XLOC_030715	0.21	0.33	0.21	0.09	0.34	0.6	0.19	0.22	0.22	0.46	0.14	0.12	0.62	0.25	0.16	0.6	0.05	0.1	0.62	0.33	0.03	0.34	0.46	0.1	0.26	0.14	0.08	0.2	0.32	0.82	XLOC_030715		intronic	novel
XLOC_016925	0.17	0.14	0.21	0.29	0.52	0.33	0.19	0.28	0.28	0.3	0.2	0.3	0.23	0.39	0.29	0.1	0.19	0.14	0.24	0.29	0.42	0.14	0.43	0.34	0.08	0.3	0.09	0.32	0.25	0.44	XLOC_016925		antisense	novel
XLOC_026306	0.25	0.29	0.21	0.07	0.41	0.39	0.1	0.15	0.19	0.01	0.06	0.28	0.28	0.15	0.1	0.22	0.15	0.21	0.1	0.17	0.05	0.39	0.16	0.11	0.04	0.12	0.13	0.18	0.44	0.47	XLOC_026306		intronic	novel
XLOC_030335	0.19	0.21	0.21	0.21	0.13	0.17	0.18	0.25	0.24	0.42	0.42	0.15	0.18	0.19	0.21	0.01	0.14	0.06	0.15	0.12	0.17	0.27	0.18	0.05	0.22	0.12	0.05	0.24	0.21	0.37	XLOC_030335		lincRNA	novel
XLOC_004690	0.31	0.33	0.21	0.34	0.42	0.44	0.17	0.23	0.21	0.17	0.19	0.27	0.24	0.21	0.16	0.18	0.22	0.17	0.28	0.16	0.16	0.4	0.27	0.2	0.15	0.14	0.16	0.3	0.37	0.36	XLOC_004690		intronic	novel
XLOC_000584	0.15	0.17	0.21	0.07	0.14	0.11	0	0.28	0.05	0	0	0	0	0.3	0.15	0.41	0.49	0.25	0.15	0	0.32	0.21	0	0.12	0.17	0.06	0	0.12	0	0.03	XLOC_000584		lincRNA	novel
XLOC_002779	0.36	0.51	0.21	0.32	0.29	0.29	0.13	0.4	0.37	0.24	0.22	0.31	0.04	0.09	0.06	0.11	0.1	0.2	0.13	0.08	0.07	0.34	0.15	0.1	0.04	0.2	0.11	0.13	0.15	0.12	XLOC_002779		intronic	novel
XLOC_012263	0.24	0.37	0.21	0.26	0.34	0.53	0.22	0.31	0.23	0.29	0.47	0.32	0.3	0.29	0.18	0.29	0.27	0.33	0.16	0.18	0.15	0.4	0.34	0.35	0.27	0.28	0.15	0.37	0.45	0.48	XLOC_012263		lincRNA	novel
XLOC_033392	0.3	0.37	0.21	0.47	0.51	0.33	0.28	0.61	0.48	0.31	0.35	0.29	0.37	0.23	0.24	0.32	0.4	0.45	0.55	0.34	0.35	0.37	0.5	0.32	0.35	0.28	0.36	0.4	0.23	0.34	XLOC_033392		intronic	novel
XLOC_009054	0.26	0.45	0.21	0.08	0.27	0.59	0.13	0.3	0.08	0.27	0.14	0.17	0.8	0.18	0.05	0.26	0.12	0.18	0.18	0.29	0.08	0.25	0.23	0.12	0.11	0.06	0.17	0.12	0.54	0.71	XLOC_009054		intronic	novel
XLOC_004223	0.3	0.23	0.21	0.04	0.27	0.3	0.1	0.19	0.14	0.11	0.12	0.22	0.47	0.34	0.12	0.17	0.17	0.19	0.05	0.29	0.03	0.21	0.13	0.05	0.12	0.06	0.05	0.26	0.27	0.62	XLOC_004223		intronic	novel
XLOC_024933	0.12	0.3	0.21	0.09	0.4	0.62	0.13	0.14	0.12	0.22	0.11	0.26	0.25	0.11	0	0.37	0.06	0.23	0.27	0.27	0.08	0.47	0.26	0.1	0.04	0.05	0.04	0.14	0.38	0.65	XLOC_024933		intronic	novel
XLOC_032055	0.41	0.59	0.21	0.4	0.12	0.17	0	0.07	0	0.22	0.13	0.15	0	0.1	0	0.11	0.16	0.11	0	0.11	0.05	0.05	0.17	0.11	0.24	0.05	0.17	0.45	0.22	0.18	XLOC_032055		lincRNA	novel
XLOC_006872	0.14	0.11	0.21	0.3	0.25	0.39	0.09	0.13	0.05	0.04	0.12	0.26	0.09	0.08	0.15	0.02	0.08	0.12	0.05	0.17	0.07	0.24	0.16	0.13	0.19	0.16	0.14	0.2	0.38	0.36	XLOC_006872		lincRNA	novel
XLOC_016616	0.39	0.24	0.21	0.12	0.7	1.81	0.2	0.2	0.13	0.28	0.2	0.48	0.44	0.15	0.07	0.71	0.06	0.14	0.47	0.28	0.04	0.43	0.77	0.24	0.1	0.02	0.09	0.26	0.93	2.07	XLOC_016616		intronic	novel
XLOC_000807	0.27	0.33	0.2	0.01	0.42	0.62	0.1	0.11	0.05	0.12	0.05	0.42	0.46	0.07	0.04	0.37	0.07	0.12	0.17	0.27	0.09	0.35	0.17	0.05	0.08	0.09	0.03	0.18	0.43	0.75	XLOC_000807		intronic	novel
ENSRNOG00000061018	0.18	0.32	0.2	0.5	0.68	0.45	0.21	0.16	0.19	0.1	0.11	0.07	0.21	0.2	0.1	0.1	0.11	0.22	0.07	0.12	0.07	0.83	0.32	0.36	0.04	0	0.04	0.34	0.64	0.19	AABR07052529.1	3	lincRNA	--
XLOC_032077	0.22	0.16	0.2	0.29	0.39	0.24	0.2	0.03	0.23	0.22	0.28	0.19	0.11	0.13	0.07	0.08	0.13	0.13	0.08	0.1	0.09	0.43	0.46	0.13	0.08	0.12	0.14	0.09	0.47	0.43	XLOC_032077		antisense	novel
XLOC_031642	0.38	0.24	0.2	0.28	0.31	0.25	0.3	0.16	0.24	0.35	0.37	0.23	0.13	0.06	0.1	0.17	0.07	0.13	0.06	0.04	0.07	0.05	0.12	0.2	0.08	0.08	0.06	0.15	0.07	0.08	XLOC_031642		antisense	novel
ENSRNOG00000059363	0.05	0.12	0.2	0.05	0.11	0.05	0	0.13	0.06	0.14	0.12	0	0.12	0.09	0.29	0.05	0.05	0.11	0.05	0.11	0.05	0.22	0.27	0.17	0	0	0.23	0.12	0.32	0.06	AC130862.4	X	lincRNA	--
XLOC_013701	0.28	0.09	0.2	0.24	0.12	0.28	0.19	0.28	0.28	0.2	0.17	0.1	0.04	0.43	0.2	0	0.04	0.08	0.04	0.39	0.1	0.35	0	0.2	0	0.08	0.12	0.31	0.12	0.17	XLOC_013701		antisense	novel
XLOC_015328	0.19	0.29	0.2	0.55	0.15	0.34	0.22	0.1	0.14	0.19	0.32	0.37	0.1	0.11	0.21	0.08	0.22	0.2	0.1	0.07	0.18	0.27	0.29	0.17	0.21	0.14	0.04	0.29	0.24	0.18	XLOC_015328		lincRNA	novel
XLOC_020905	0.21	0.17	0.2	0.15	0.17	0.14	0.25	0.24	0.21	0.2	0.17	0.23	0.02	0.01	0.1	0.05	0.1	0.04	0.01	0.03	0.06	0.08	0.04	0.04	0.03	0.04	0.06	0.03	0.06	0.05	XLOC_020905		lincRNA	novel
XLOC_008718	0.18	0.42	0.2	0.44	0.97	0.37	0.32	0.17	0.27	0.46	0.31	0.4	0.49	0.76	0.27	0.49	0.42	0.39	0.43	0.19	0.32	0.38	0.3	0.27	0.42	0.17	0.51	0.37	0.53	0.77	XLOC_008718		lincRNA	novel
XLOC_000776	0	0.47	0.2	0	0	0.16	0.2	0.05	0	0	0.09	0.16	0	0.03	0.14	0.04	0	0.04	0	0	0	0	0.04	0	0.04	0.04	0.04	0.23	0.44	0.13	XLOC_000776		lincRNA	novel
XLOC_030185	0.27	0.06	0.2	0.26	0.27	0.16	0.13	0	0.38	0.26	0.29	0.07	0.06	0.39	0.09	0	0.05	0.1	0.47	0.41	0.32	0.3	0.21	0.31	0.28	0.2	0.05	0.18	0.31	0.33	XLOC_030185		intronic	novel
XLOC_022742	0.7	1.24	0.2	0.56	0.38	0.54	0.54	1.51	0.4	0.91	0.43	0.35	0.34	0.85	0.54	0.66	0.37	0.72	0.3	0.31	0.46	0.08	0.13	0.09	0.46	0.26	1.58	1.04	0.62	0.3	XLOC_022742		intronic	novel
XLOC_000422	0.23	0.48	0.2	0.16	0.19	0.57	0.19	0.33	0.16	0.2	0.26	0.08	0.47	0.28	0.27	0.57	0.24	0.35	0.21	0.23	0.08	0.5	0.31	0.09	0.12	0.21	0.08	0.18	0.46	0.58	XLOC_000422		lincRNA	novel
XLOC_003514	0.35	0.27	0.2	0.15	0.14	0.15	0.28	0.28	0.21	0.19	0.18	0.21	0.26	0.38	0.3	0.21	0.11	0.2	0.07	0.17	0.16	0.32	0.09	0.07	0.36	0.22	0.1	0.17	0.19	0.16	XLOC_003514		antisense	novel
ENSRNOG00000055317	0.18	0.22	0.2	0.18	0.21	0.27	0.22	0.16	0.27	0.22	0.18	0.22	0.21	0.26	0.09	0.13	0.12	0.14	0.21	0.24	0.19	0.21	0.24	0.2	0.2	0.16	0.23	0.24	0.27	0.27	AABR07028908.2	10	lincRNA	--
XLOC_020117	0.09	0.08	0.2	0.18	0.1	0.14	0.14	0.33	0.08	0.09	0.23	0.23	0.15	0.21	0.16	0.16	0.19	0.07	0.06	0.14	0.06	0.06	0.07	0.02	0.02	0.04	0.02	0.26	0.18	0	XLOC_020117		intronic	novel
XLOC_013325	0.12	0.13	0.2	0.41	0.25	0.26	0.16	0.07	0.17	0.21	0.24	0.17	0.02	0.02	0.08	0.07	0.17	0.16	0.02	0.04	0.05	0.14	0.19	0.17	0.04	0.04	0.03	0.14	0.36	0.21	XLOC_013325		antisense	novel
XLOC_024565	0	0.25	0.2	0.21	0.06	0.38	0.06	0	0.06	0.41	0.12	0.48	0	0.04	0	0.1	0.1	0.21	0.05	0.11	0	0.13	0.05	0.16	0.06	0	0	0.12	0.21	0.28	XLOC_024565		lincRNA	novel
ENSRNOG00000054910	0.58	0.56	0.2	0.52	0.34	0.36	0.78	0.34	0.53	0.56	0.31	0.36	0.4	0.45	0.22	0.48	0.04	0	0.19	0.53	0.26	0.3	0.49	0	0.71	0.16	0.25	0.37	0.69	0.44	Rn60_1_2620.2	1	sense_intronic	--
XLOC_006170	0.21	0.26	0.2	0.21	0.07	0.18	0.19	0.37	0.16	0.32	0.31	0.11	0.07	0.14	0.09	0.02	0.03	0.1	0.07	0.08	0.08	0.05	0.02	0.07	0.01	0.05	0.06	0.18	0.19	0.07	XLOC_006170		lincRNA	novel
XLOC_000427	0.65	0.65	0.2	0.24	0.29	1.41	0.58	0.53	0.34	0.15	0.44	0.61	0.38	0.6	0.28	1.05	0.4	0.78	0.33	0.39	0.32	0.97	0.91	0.44	0.3	0.15	0.16	0.72	0.87	1.61	XLOC_000427		intronic	novel
XLOC_006373	0.1	0.18	0.2	0.13	0.05	0.15	0.07	0.09	0.18	0.04	0.17	0.14	0.09	0.17	0.11	0.15	0.1	0.15	0.1	0.16	0.17	0.11	0.11	0.14	0.16	0.02	0.07	0.12	0.21	0.21	XLOC_006373		antisense	novel
ENSRNOG00000054220	0	0.18	0.2	0.47	0.39	0.64	0.19	0.13	0.26	0.27	0.06	0.47	0.23	0.32	0.09	0.32	0.2	0.48	0.25	0.05	0	0.31	0.11	0.27	0.17	0.11	0	0.37	0.58	0.52	AABR07027394.2	17	lincRNA	--
XLOC_028737	0.2	0.15	0.2	0.19	0.2	0.1	0.12	0.54	0.12	0	0.11	0.12	0.07	0.08	0.22	0.13	0.15	0	0.23	0.22	0.26	0.1	0.1	0.1	0.07	0.03	0.07	0.11	0.19	0.14	XLOC_028737		antisense	novel
XLOC_026228	0.36	0.28	0.2	0.28	0.65	1.42	0.19	0.26	0.08	0.1	0.21	0.43	0.82	0.3	0.1	0.85	0.17	0.2	0.3	0.3	0.08	0.79	0.48	0.42	0.21	0.13	0.12	0.34	1.01	1.55	XLOC_026228		intronic	novel
XLOC_013617	0.16	0.26	0.2	0.13	0.1	0.19	0.08	0.12	0.04	0.16	0.11	0.08	0.21	0.05	0.11	0.16	0.18	0.16	0.09	0.28	0.11	0.08	0.29	0	0.17	0.28	0.13	0.07	0.32	0.17	XLOC_013617		lincRNA	novel
XLOC_007615	0.25	0.18	0.2	0.39	0.48	0.56	0.23	0.19	0.21	0.26	0.22	0.35	0.2	0.27	0.12	0.21	0.18	0.3	0.17	0.29	0.22	0.47	0.5	0.39	0.11	0.19	0.02	0.42	0.55	0.55	XLOC_007615		lincRNA	novel
XLOC_007985	0.72	0.94	0.2	0.23	0.17	0.42	0.23	0.2	0.27	0.56	0.31	0.25	0.08	0.16	0.09	0.05	0.12	0.04	0.15	0.17	0.01	0.06	0.04	0.08	0.68	0.61	0.14	0.38	0.35	0.16	XLOC_007985		lincRNA	novel
XLOC_023190	0.18	0.16	0.2	0.12	0.17	0.12	0.17	0.14	0.1	0.11	0.16	0.03	0.1	0.1	0	0.08	0.15	0.18	0.08	0.09	0.2	0.1	0.15	0.08	0.21	0.15	0.12	0.12	0.14	0.12	XLOC_023190		lincRNA	novel
XLOC_032298	0.26	0.25	0.2	0.1	0.47	0.79	0.08	0.11	0.05	0.06	0.07	0.33	0.41	0.14	0.05	0.3	0.06	0.2	0.13	0.27	0.1	0.45	0.18	0.14	0.06	0.03	0.09	0.15	0.63	1.37	XLOC_032298		intronic	novel
XLOC_011531	0.34	0.21	0.2	0.16	0.63	0.99	0.22	0.2	0.11	0.17	0.18	0.45	0.4	0.14	0.03	0.44	0.09	0.21	0.18	0.4	0.19	0.71	0.33	0.18	0.12	0.02	0.08	0.3	0.5	1.37	XLOC_011531		intronic	novel
XLOC_019518	0.16	0.18	0.2	0.15	0.14	0.18	0.18	0.15	0.13	0.13	0.23	0.1	0.24	0.17	0.23	0.43	0.13	0.23	0.2	0.23	0.14	0.23	0.19	0.12	0.27	0.15	0.18	0.17	0.16	0.11	XLOC_019518		antisense	novel
XLOC_006107	0.25	0.2	0.2	0.16	0.18	0.18	0.16	0.21	0.17	0.16	0.18	0.19	0.24	0.2	0.17	0.18	0.13	0.21	0.1	0.19	0.11	0.18	0.16	0.14	0.13	0.15	0.1	0.18	0.17	0.19	XLOC_006107		antisense	novel
XLOC_024354	0.25	0.29	0.2	0.21	0.45	0.28	0.12	0.19	0.17	0.18	0.18	0.15	0.17	0.29	0.1	0.55	0.39	0.39	0.25	0.37	0.29	0.37	0.4	0.33	0.19	0.19	0.13	0.27	0.26	0.23	XLOC_024354		intronic	novel
ENSRNOG00000051201	0.16	0.05	0.2	0.16	0.08	0.2	0.14	0.28	0.05	0.1	0.09	0.1	0.13	0.13	0.14	0.08	0.11	0	0.07	0.08	0.18	0.23	0.08	0.08	0.04	0.08	0.12	0.4	0.35	0.13	Rn60_13_0834.1	13	sense_intronic	--
XLOC_028129	0.03	0.13	0.2	0.3	0.2	0.62	0.07	0.19	0.02	0.45	0	0.02	0.12	0	0.1	0.4	0	0	0.17	0	0	0.36	0.31	0	0.39	0.12	0	0.29	0.45	0.09	XLOC_028129		intronic	novel
XLOC_010473	0.39	0.06	0.2	0.13	0.16	0.17	0.28	0.09	0.25	0.08	0.17	0.11	0.35	0.09	0.2	0.14	0.02	0.15	0.03	0.1	0.24	0.03	0.66	0.01	0.07	0.14	0.04	0.1	0.4	0.51	XLOC_010473		intronic	novel
XLOC_000125	0.25	0.21	0.2	0.26	0.57	0.57	0.17	0.12	0.21	0.23	0.18	0.32	0.14	0.15	0.04	0.09	0.08	0.06	0.06	0.13	0.05	0.65	0.31	0.09	0.07	0.11	0.09	0.25	0.52	0.54	XLOC_000125		lincRNA	novel
XLOC_016996	0.18	0.22	0.19	0.15	0.29	0.31	0.11	0.09	0.16	0.21	0.15	0.25	0.16	0.13	0.06	0.44	0.09	0.18	0.35	0.1	0.04	0.19	0.26	0.24	0.16	0.17	0.07	0.18	0.35	0.62	XLOC_016996		intronic	novel
XLOC_026509	0.18	0.15	0.19	0.41	0.19	0.14	0.14	0.09	0.13	0.23	0.23	0.13	0.15	0.22	0.01	0.07	0.08	0.11	0.07	0.07	0.12	0.19	0.17	0.12	0.09	0.12	0.14	0.22	0.3	0.21	XLOC_026509		lincRNA	novel
ENSRNOG00000051339	0	0.13	0.19	0.08	1.56	0.23	0.09	0	0.28	0.24	0.08	0	0.63	0.33	0	1.37	0.14	0.23	0.04	0.04	0.1	0.13	0.62	0.27	0	0	0	0.35	0.84	2.11	Rn60_X_0746.4	X	sense_intronic	--
XLOC_017228	0.32	0.37	0.19	0.22	0.22	0.31	0.11	0.24	0.14	0.12	0.19	0.26	0.1	0.31	0.16	0.19	0.18	0.19	0.24	0.13	0.08	0.39	0.6	0.63	0.13	0.21	0.09	0.28	0.31	0.24	XLOC_017228		intronic	novel
XLOC_032608	0.19	0.34	0.19	0.11	0.09	0.71	0.27	0.17	0.19	0.87	0.25	0.31	0.57	0.39	0.15	2.14	0.1	0.21	0.83	0.21	0.14	0.48	1.04	0.37	0.22	0.22	0.17	0.08	0.28	1.66	XLOC_032608		lincRNA	novel
XLOC_024934	0.26	0.28	0.19	0.09	0.35	0.65	0.09	0.09	0.05	0.15	0.17	0.44	0.49	0.07	0.14	0.31	0.06	0.12	0.2	0.34	0.03	0.3	0.27	0.11	0.08	0.05	0.06	0.17	0.46	0.74	XLOC_024934		intronic	novel
ENSRNOG00000059124	0.04	0.13	0.19	0.11	0.2	0.04	0.05	0.09	0.14	0.29	0	0	0.13	0.33	0	0	0.07	0.12	0.07	0.27	0.03	0.22	0.19	0.08	0	0.04	0.16	0.09	0.31	0.12	AABR07054488.1	3	lincRNA	--
XLOC_015269	0	0.07	0.19	0.09	0.1	0.16	0	0.04	0	0	0	0	0.07	0.03	0.11	0.09	0.06	0	0	0	0	0.45	0.06	0.22	0	0.03	0	0.07	0.12	0.1	XLOC_015269		antisense	novel
XLOC_022353	0.25	0.25	0.19	0.43	0.33	0.35	0.31	0.36	0.18	0.39	0.39	0.29	0.25	0.17	0.28	0.5	0.17	0.27	0.22	0.16	0.26	0.3	0.18	0.23	0.17	0.18	0.21	0.57	0.38	0.39	XLOC_022353		lincRNA	novel
XLOC_007647	0.26	0.15	0.19	0.06	0.45	0.57	0.18	0.14	0.1	0.1	0.22	0.61	0.32	0.25	0.1	0.14	0.16	0.13	0.37	0.23	0.2	0.38	0.25	0.1	0.07	0.05	0.11	0.14	0.38	0.82	XLOC_007647		intronic	novel
ENSRNOG00000060065	0.03	0.03	0.19	0.21	0	0.12	0.14	0	0.18	0.11	0.26	0	0.16	0.1	0.26	0.03	0.17	0.15	0.03	0.06	0.16	0.05	0.39	0.03	0.1	0.21	0.09	0.17	0.06	0.13	AABR07063682.1	6	lincRNA	--
XLOC_016509	0.18	0.14	0.19	0.15	0.22	0.21	0.21	0.21	0.04	0.22	0	0.3	0.25	0.25	0.15	0.06	0.08	0.2	0.32	0.23	0.16	0.34	0.18	0.15	0.25	0.2	0.03	0.17	0.17	0.19	XLOC_016509		lincRNA	novel
XLOC_000685	0.2	0.18	0.19	0.45	0.49	0.79	0.27	0.3	0.2	0.17	0.22	0.33	0.24	0.14	0.19	0.32	0.19	0.23	0.23	0.2	0.13	0.6	0.32	0.4	0.1	0.18	0.24	0.45	0.82	0.33	XLOC_000685		lincRNA	novel
ENSRNOG00000055306	0.09	0.1	0.19	0.03	0.03	0.18	0.07	0.14	0	0.11	0.03	0.04	0	0.13	0	0	0.14	0.03	0.03	0.06	0	0	0.06	0.06	0.03	0.06	0.13	0	0.09	0.1	AABR07071512.1	8	lincRNA	--
XLOC_028006	0.22	0.21	0.19	0.43	0.23	0.12	0.6	0.28	0.32	0.48	0.44	0.59	0.19	0.36	0.23	0.05	0.38	0.11	0.13	0.21	0.16	0.27	0.13	0.07	0.18	0.27	0.29	0.19	0.44	0.04	XLOC_028006		lincRNA	novel
XLOC_029468	0.25	0.17	0.19	0.51	0.31	0.43	0.26	0.22	0.14	0.22	0.23	0.4	0.16	0.38	0.3	0.23	0.29	0.26	0.1	0.14	0.14	0.43	0.41	0.83	0.06	0.09	0.15	0.41	0.38	0.45	XLOC_029468		antisense	novel
XLOC_021915	0.52	0.51	0.19	0.25	0.76	1.6	0.15	0.19	0.12	0.24	0.15	0.52	0.39	0.22	0.09	0.74	0.14	0.42	0.37	0.51	0.13	1.28	0.57	0.32	0.13	0.11	0.08	0.31	0.92	1.03	XLOC_021915		lincRNA	novel
XLOC_016859	0	0.01	0.19	0.02	0.04	0.5	0	0	0	0.37	0.01	0.06	0.01	0	0.26	0.06	0.03	0.02	0.03	0	0.02	0.01	0.15	0	0	0.01	0	0	0.01	0.01	XLOC_016859		antisense	novel
XLOC_011143	0.18	0.22	0.19	0.06	0.21	0.29	0.18	0.14	0.13	0.34	0.12	0.15	0.36	0.18	0.06	0.56	0.06	0.14	0.15	0.11	0.07	0.29	0.19	0.12	0.11	0.05	0.04	0.12	0.32	0.63	XLOC_011143		intronic	novel
XLOC_018376	0.15	0.23	0.19	0.6	0.26	0.1	0	0.18	0.3	0.06	0.11	0.19	0.16	0.13	0.26	0.05	0.18	0.15	0.09	0	0.31	0.2	0.3	0.15	0.21	0.19	0.15	0.06	0.24	0.21	XLOC_018376		lincRNA	novel
ENSRNOG00000061564	0.67	0.53	0.19	0.15	0.43	1.23	0	0.06	0.25	0.13	0.22	0.32	0.56	0.09	0	0.31	0.24	0.46	0.29	0.31	0	0.42	0.1	0.57	0.11	0.1	0.05	0.06	0.77	0.83	AABR07031724.1	18	lincRNA	--
XLOC_015988	0.23	0.17	0.19	0.19	0.21	0.14	0.25	0.1	0.07	0.14	0.22	0.32	0.05	0.03	0.04	0.11	0.1	0.04	0.06	0.06	0.04	0.1	0.04	0.05	0.05	0.01	0	0.07	0.07	0.1	XLOC_015988		intronic	novel
XLOC_005925	0.14	0.19	0.19	0.08	0.21	0.15	0.16	0.08	0.17	0.22	0.15	0.16	0.1	0.11	0.15	0.35	0.29	0.27	0.11	0.05	0.09	0.11	0.12	0.12	0.02	0.07	0.06	0.24	0.09	0.12	XLOC_005925		antisense	novel
XLOC_010311	0.16	0.06	0.19	0.21	0.34	0.06	0.18	0.07	0.12	0.3	0.41	0.27	0.18	0.08	0.07	0.01	0.1	0.11	0.04	0.07	0.12	0.19	0.33	0.14	0.16	0.32	0.03	0.14	0.11	0.09	XLOC_010311		lincRNA	novel
ENSRNOG00000055271	0.13	0.46	0.19	0.28	0.61	0.4	0.11	0.26	0.04	0	0.17	0.16	0.14	0.03	0.05	0.18	0.12	0.06	0.2	0.03	0.28	1.71	0.09	1.14	0.1	0.06	0.06	0.81	0.09	0.67	AABR07043190.1	19	lincRNA	--
XLOC_031885	0.15	0.11	0.19	0.17	0.21	0.05	0.12	0.18	0.15	0.28	0.33	0.19	0	0.17	0.09	0.1	0.3	0.22	0.09	0.22	0.07	0.16	0.52	0.35	0.08	0.29	0.03	0.25	0.07	0.29	XLOC_031885		lincRNA	novel
ENSRNOG00000059113	0.22	0.35	0.19	0.3	0.11	0.35	0.33	0.23	0.29	0.17	0.19	0.12	0.22	0.44	0.25	0.22	0.28	0.2	0.31	0.18	0.3	0.25	0.08	0.22	0.2	0.17	0.21	0.24	0.24	0.27	AABR07019085.1	15	lincRNA	--
ENSRNOG00000051166	0.03	0	0.19	0	0.09	0.06	0	0.04	0.04	0.04	0.1	0.04	0	0.23	0	0.06	0	0	0.03	0.03	0.08	0	0.03	0.03	0	0.06	0.12	0	0.15	0.06	Rn60_13_0801.2	13	lincRNA	--
XLOC_004941	0.1	0.12	0.19	0.1	0.46	0.18	0.06	0.09	0.06	0.06	0.28	0.52	0.05	0	0.04	0	0.17	0.5	0.14	0.08	0.3	0.29	0.46	0.51	0.08	0.07	0	0.14	0.08	0.41	XLOC_004941		lincRNA	novel
XLOC_031982	0.35	0.41	0.19	0.65	0.64	0.45	0.3	0.31	0.32	0.12	0.24	0.33	0.23	0.31	0.38	0.57	0.36	0.44	0.26	0.17	0.19	0.62	0.41	0.6	0.2	0.23	0.22	0.59	0.7	0.48	XLOC_031982		intronic	novel
XLOC_031171	0.24	0.21	0.19	0.3	0.26	0.3	0.2	0.22	0.27	0.2	0.21	0.22	0.1	0.14	0.05	0.08	0.15	0.09	0.07	0.06	0.06	0.13	0.11	0.13	0.09	0.09	0.12	0.12	0.13	0.1	XLOC_031171		antisense	novel
XLOC_003322	0.21	0.15	0.19	0.15	0.13	0.16	0.2	0.18	0.26	0.15	0.17	0.09	0.05	0.03	0.05	0.12	0.06	0.06	0.02	0.04	0.03	0.05	0.03	0.07	0.02	0.06	0.05	0.04	0.06	0.03	XLOC_003322		lincRNA	novel
ENSRNOG00000055864	0.15	0.35	0.19	0.6	0.63	0.45	0.18	0.36	0.54	0.19	0.33	0.19	0.33	0.51	0.53	0.45	0.28	0.3	0.42	0.91	0.27	0.37	1.23	0.31	0.49	0.45	0.16	0.69	0.45	0.49	AABR07004241.2	1	lincRNA	--
XLOC_028237	0.26	0.24	0.19	0.19	0.12	0.06	0.2	0.21	0.14	0	0.07	0.21	0.09	0.1	0.23	0.23	0.2	0.17	0.17	0.36	0.32	0.24	0.09	0.1	0.13	0.19	0.26	0.03	0.09	0.22	XLOC_028237		lincRNA	novel
XLOC_012629	0.41	0.17	0.19	0.45	0.37	0.4	0	0.24	0.12	0.25	0.6	0.26	0.32	0.25	0.26	0.29	0.23	0.25	0.18	0.44	0.22	0.04	0	0.05	0.27	0.14	0.36	0.34	0.34	0.27	XLOC_012629		lincRNA	novel
XLOC_002114	0.27	0.4	0.19	0.14	0.31	0.27	0.25	0.17	0.2	0.18	0.29	0.17	0.06	0.07	0.09	0.05	0.15	0.1	0.17	0.15	0.2	0.13	0.07	0.09	0.04	0.05	0.08	0.08	0.07	0.21	XLOC_002114		lincRNA	novel
XLOC_013287	0.31	0.27	0.19	0.09	0.22	0.38	0.09	0.09	0.2	0.7	0.1	0.08	0.19	0.24	0.06	0.38	0.06	0.16	0.43	0.13	0.13	0.29	0.22	0.06	0.12	0.04	0.06	0.07	0.22	0.65	XLOC_013287		intronic	novel
XLOC_026527	0.2	0.14	0.19	0.32	0.39	0.38	0.26	0.23	0.1	0.17	0.17	0.23	0.14	0.24	0.2	0.29	0.37	0.47	0.1	0.11	0.07	0.39	0.32	1	0.2	0.18	0.16	0.39	0.41	0.74	XLOC_026527		lincRNA	novel
ENSRNOG00000056941	0.27	0.43	0.19	0.03	0.39	0.1	0.06	0.31	0.14	0.23	0.04	0.24	2.05	0.91	1.07	11.51	1.96	1.99	8.57	6.2	4.18	4.09	3.73	2.19	1.44	0.64	3.08	0.06	0.13	1.04	AABR07066529.3	9	lincRNA	--
XLOC_019568	0.31	0.43	0.19	0.07	0.3	0.47	0.18	0.15	0.12	0.33	0.1	0.38	0.62	0.13	0.06	0.3	0.05	0.12	0.37	0.23	0.11	0.54	0.35	0.18	0.14	0.04	0.08	0.07	0.26	0.68	XLOC_019568		intronic	novel
XLOC_024437	0.11	0	0.19	0.34	0.25	0.03	0.06	0.12	0.03	0.16	0.28	0.1	0.08	0.24	0	0.05	0.07	0.08	0.09	0.03	0.07	0.08	0.08	0.03	0.3	0.32	0.03	0.09	0.15	0.11	XLOC_024437		lincRNA	novel
XLOC_006792	0.24	0.5	0.19	0.08	0.56	1.05	0.09	0.11	0.13	0.13	0.18	0.95	0.94	0.14	0.1	0.65	0.13	0.18	0.31	0.7	0.16	0.95	0.46	0.26	0.1	0.04	0.09	0.12	0.85	1.12	XLOC_006792		intronic	novel
ENSRNOG00000059802	0.06	0.03	0.19	0.09	0.03	0.06	0.04	0.04	0	0	0.03	0.08	0.13	0.1	0.05	0.15	0.06	0.03	0	0.06	0.17	0.15	0.12	0.09	0.07	0.06	0	0.03	0.06	0.03	AABR07051485.1	3	lincRNA	--
XLOC_006802	0.27	0.26	0.19	0.05	0.63	0.86	0.05	0.14	0.08	0.35	0.17	0.58	0.55	0.17	0.08	1.02	0.06	0.11	0.64	0.46	0.06	0.77	0.51	0.25	0.11	0.03	0.09	0.16	0.65	1.5	XLOC_006802		intronic	novel
ENSRNOG00000053679	0.45	0.24	0.18	0.09	0.45	0.58	0.08	0.2	0.1	0.13	0.12	0.18	0.24	0.11	0.12	0.34	0.11	0.26	0.1	0.29	0.06	0.3	0.13	0.21	0.12	0.18	0.07	0.12	0.48	0.29	AABR07060862.1	4	lincRNA	--
XLOC_032367	0.21	0.51	0.18	0.25	0.2	0.24	0.24	0.31	0.08	0.18	0.24	0.19	0.14	0.17	0.15	0.06	0.09	0.11	0.1	0.11	0.13	0.04	0.06	0.02	0.16	0.15	0.23	0.28	0.33	0.16	XLOC_032367		lincRNA	novel
XLOC_028079	0.16	0.27	0.18	0.07	0.23	0.49	0.07	0.2	0.04	0.05	0.22	0.39	0.31	0.07	0.03	0.14	0.07	0.09	0.14	0.16	0.03	0.42	0.2	0.1	0.05	0.02	0.04	0.06	0.38	0.83	XLOC_028079		intronic	novel
XLOC_028467	0.23	0.28	0.18	0.21	0.18	0.46	0.12	0.1	0.22	0.25	0.22	0.27	0.15	0.04	0.05	0.07	0.21	0.26	0.03	0.11	0.06	0.13	0.06	0.04	0.1	0.08	0.22	0.21	0.47	0.13	XLOC_028467		intronic	novel
XLOC_024301	0.22	0.18	0.18	0.18	0.48	0.51	0.18	0.25	0.09	0.09	0.09	0.28	0.18	0.17	0.13	0.81	0.06	0.16	0.3	0.46	0.18	0.35	0.16	0.26	0.18	0.11	0.14	0.19	0.3	0.69	XLOC_024301		intronic	novel
XLOC_016015	0.27	0.33	0.18	0.36	0.48	0.31	0.34	0.27	0.3	0.43	0.35	0.23	0.11	0.05	0.1	0.09	0.31	0.23	0.08	0.06	0.03	0.09	0.13	0.18	0.08	0.06	0.06	0.17	0.14	0.1	XLOC_016015		intronic	novel
XLOC_004174	0.09	0.14	0.18	0.05	0.16	0.27	0.05	0.02	0.06	0.07	0.04	0.1	0.2	0.06	0	0.25	0.05	0.13	0.11	0.09	0.07	0.18	0.17	0.07	0.05	0.03	0.06	0.07	0.26	0.48	XLOC_004174		intronic	novel
XLOC_013656	0.33	0.34	0.18	0.12	0.64	1.1	0.35	0.36	0.1	0.97	0.27	0.29	0.53	0.27	0.21	0.91	0.2	0.3	0.63	0.29	0.23	0.66	0.71	0.29	0.09	0.14	0.11	0.26	0.66	1.18	XLOC_013656		intronic	novel
XLOC_009129	0.04	0.13	0.18	0	0.11	0.11	0.09	0.09	0.09	0	0.12	0.14	0	0.03	0.06	0.14	0.03	0	0.03	0.07	0.1	0.06	0	0.18	0.04	0.03	0.15	0.2	0.11	0.08	XLOC_009129		lincRNA	novel
XLOC_022958	0.17	0.27	0.18	0.31	0.19	0.33	0.2	0.15	0.11	0.21	0.19	0.23	0.06	0.05	0.08	0.12	0.08	0.07	0.05	0.05	0.05	0.1	0.05	0.1	0.05	0.04	0.03	0.07	0.07	0.06	XLOC_022958		lincRNA	novel
XLOC_033335	0.24	0.27	0.18	0.14	0.15	0.14	0.17	0.28	0	0	0.1	0.06	0.1	0.12	0	0.18	0.26	0	0.21	0.09	0.33	0.19	0	0.28	0	0.09	0.14	0.16	0.23	0.3	XLOC_033335		lincRNA	novel
XLOC_017217	0.12	0.14	0.18	0.06	0.19	0.2	0.02	0.1	0.05	0.1	0.07	0.2	0.15	0.05	0.07	0.14	0.07	0.2	0.14	0.16	0.07	0.19	0.32	0.04	0.04	0	0.04	0.02	0.18	0.15	XLOC_017217		intronic	novel
XLOC_012352	0.15	0.28	0.18	0.26	0.33	0.44	0.15	0.18	0.14	0.17	0.16	0.27	0.15	0.14	0.11	0.2	0.09	0.12	0.16	0.12	0.12	0.38	0.21	0.24	0.12	0.12	0.14	0.32	0.6	0.36	XLOC_012352		lincRNA	novel
ENSRNOG00000058699	0.09	0.03	0.18	0.17	0.27	0.03	0.1	0.1	0.07	0.14	0.09	0.04	0.06	0.1	0	0.09	0.16	0.03	0	0.12	0	0.19	0.15	0.09	0.06	0.11	0.06	0.03	0.03	0.18	AABR07036452.1	12	lincRNA	--
ENSRNOG00000055730	0.07	0.24	0.18	0.21	0.3	0.26	0.25	0.31	0.17	0.06	0.08	0.12	0.1	0.18	0.25	0.02	0.09	0	0.11	0.07	0.73	0.1	0.24	0.19	0.05	0.12	0.07	0.22	0.07	0.41	AABR07028784.1	17	lincRNA	--
XLOC_014025	0.31	0.27	0.18	0.29	0.12	0.19	0.13	0.19	0.39	0.22	0.27	0.13	0.07	0.09	0	0.08	0.16	0.14	0.01	0.1	0.02	0.11	0.01	0.05	0.08	0.06	0.03	0.06	0.09	0.06	XLOC_014025		lincRNA	novel
ENSRNOG00000061408	0.29	0.05	0.18	0.09	0.1	0.19	0.11	0.11	0.17	0.24	0.1	0.12	0.05	0.16	0	0.09	0.09	0.14	0.09	0.19	0.09	0.04	0.1	0.15	0.1	0.09	0.1	0.27	0.52	0.05	Rn60_1_2620.3	1	antisense	--
XLOC_022579	0.14	0.03	0.18	0.03	0.16	0.58	0.03	0.03	0	0.11	0.04	0.08	0.15	0.06	0	0.21	0.01	0.06	0.03	0.16	0	0.19	0.16	0.1	0.03	0	0	0.06	0.35	0.61	XLOC_022579		intronic	novel
XLOC_022729	0.15	0.15	0.18	0.17	0.15	0.08	0.08	0.2	0.13	0.19	0.09	0.03	0.25	0.14	0.04	0.06	0.06	0.1	0.15	0.19	0.09	0.03	0.1	0.08	0.02	0.02	0.13	0.33	0.08	0.09	XLOC_022729		lincRNA	novel
XLOC_032438	0.18	0.33	0.18	0.27	0.26	0.27	0.21	0.23	0.23	0.27	0.25	0.18	0.15	0.25	0.21	0.15	0.18	0.19	0.24	0.17	0.2	0.3	0.39	0.43	0.19	0.19	0.09	0.28	0.17	0.15	XLOC_032438		lincRNA	novel
XLOC_015307	0.05	0.25	0.18	0.15	0.15	0.25	0.2	0.26	0.32	0.15	0.24	0.28	0.05	0.14	0.08	0.05	0.11	0.14	0.15	0.12	0.34	0.28	0.39	0.15	0.05	0.21	0.02	0.3	0.14	0.18	XLOC_015307		intronic	novel
XLOC_001698	0.09	0.14	0.18	0.1	0.17	0.51	0.04	0.1	0.07	0.18	0.1	0.21	0.29	0.11	0.04	0.19	0.1	0.11	0.07	0.14	0.08	0.19	0.12	0.07	0.05	0.07	0.05	0.15	0.44	0.44	XLOC_001698		intronic	novel
XLOC_001810	0.45	0.23	0.18	0.29	0.31	0.37	0.25	0.5	0.42	0.53	0.39	0.25	0.38	0.47	0.69	0.43	0.36	0.37	0.29	0.41	0.26	0.38	0.38	0.38	0.24	0.44	0.23	0.38	0.28	0.43	XLOC_001810		lincRNA	novel
XLOC_008990	0.32	0.46	0.18	0.21	0.7	0.87	0.26	0.25	0.25	0.17	0.3	0.48	0.31	0.14	0.09	0.41	0.24	0.36	0.19	0.21	0.18	0.48	0.44	0.42	0.19	0.13	0.04	0.34	0.38	0.59	XLOC_008990		antisense	novel
ENSRNOG00000061466	0.04	0	0.18	0	0.15	0.04	0	0	0	0	0.16	0	0.08	0.03	0	0.04	0.03	0	0.07	0.11	0	0.15	0.04	0.07	0.08	0.07	0	0	0.04	0.19	AABR07009031.1	2	lincRNA	--
XLOC_002171	0.39	0.17	0.18	0.22	0.05	0.19	0.14	0.14	0.46	0.09	0.16	0.28	0.13	0.3	0.25	0.14	0.11	0.21	0.11	0.19	0.06	0.21	0.14	0.58	0.13	0.16	0.17	0.14	0.09	0.33	XLOC_002171		lincRNA	novel
XLOC_022150	0.35	0.29	0.18	0.3	0.4	0.31	0.34	0.34	0.31	0.23	0.25	0.25	0.21	0.25	0.1	0.3	0.1	0.14	0.44	0.17	0.21	0.5	0.25	0.1	0.15	0.22	0.39	0.29	0.35	0.51	XLOC_022150		intronic	novel
XLOC_019772	0.29	0.34	0.18	0.55	0.54	0.44	0.31	0.29	0.17	0.21	0.2	0.27	0.2	0.21	0.11	0.32	0.18	0.32	0.13	0.09	0.17	0.55	0.36	0.48	0.21	0.22	0.16	0.44	0.65	0.51	XLOC_019772		intronic	novel
XLOC_000593	0.69	0.47	0.18	0.08	0.32	0.08	0.13	0.19	0.19	0.16	0.09	0.17	0.06	0.03	0.09	0.05	0.06	0.04	0.13	0.08	0.1	0.21	0.06	0.08	0.11	0.05	0.05	0.01	0.14	0.22	XLOC_000593		intronic	novel
XLOC_031141	0.13	0.17	0.18	0.06	0.09	0.18	0.04	0.14	0.19	0.18	0.18	0.11	0.34	0.1	0.08	0.2	0.05	0.14	0.16	0.17	0.06	0.06	0.1	0.06	0.15	0.21	0.1	0.03	0.26	0.15	XLOC_031141		intronic	novel
XLOC_033091	0.16	0.12	0.18	0.2	0.28	0.11	0.2	0.11	0.19	0.25	0.2	0.27	0.07	0.2	0.07	0	0.1	0.19	0.1	0.1	0.06	0.07	0.23	0.06	0.06	0.07	0.01	0.12	0.01	0.1	XLOC_033091		lincRNA	novel
XLOC_000544	0.06	0.09	0.18	0.08	0.25	0.27	0.15	0.13	0.09	0.15	0.14	0.22	0.31	0.1	0.05	0.03	0.2	0.08	0.08	0.17	0.09	0.29	0.12	0.03	0.08	0.12	0.09	0.07	0.3	0.29	XLOC_000544		antisense	novel
XLOC_015198	0.13	0.23	0.18	0.06	0.27	0.28	0.11	0.12	0.07	0.17	0.15	0.16	0.41	0.16	0.04	0.22	0.09	0.17	0.15	0.36	0.05	0.36	0.14	0.09	0.05	0.04	0.02	0.03	0.48	0.79	XLOC_015198		intronic	novel
ENSRNOG00000054733	0.28	0.26	0.18	0.4	0.22	0.21	0.16	0.21	0.43	0.12	0.2	0.58	0.21	0.36	0.4	0.15	0.4	0.26	0.27	0.3	0.37	0.4	0.15	0.53	0.14	0.34	0.14	0.47	0.45	0.25	AABR07052388.1	3	lincRNA	--
XLOC_001079	0.17	0.16	0.18	0.03	0.2	0.48	0.11	0.14	0.05	0.13	0.1	0.12	0.21	0.11	0.02	0.26	0.01	0.1	0.19	0.1	0.07	0.15	0.26	0.19	0.01	0.05	0.1	0.15	0.33	0.66	XLOC_001079		intronic	novel
XLOC_006899	0.19	0.3	0.18	0.37	0.19	0.55	0.31	0.04	0.13	0.28	0.28	0.19	0.39	0.15	0	0.43	0.13	0.18	0.37	0.11	0.1	0.3	0.25	0.18	0.19	0.14	0.3	0.37	0.32	0.27	XLOC_006899		lincRNA	novel
ENSRNOG00000061263	0.15	0.45	0.18	0.21	0.07	0.11	0.3	0.34	0.04	0.14	0.43	0.09	0.39	0.4	0.57	0.36	0.3	0.36	0.13	0.33	0.29	0.18	0.07	0.44	0.35	0.32	0.6	0.25	0.25	0.39	AABR07050283.2	5	lincRNA	--
XLOC_031109	0.16	0.29	0.18	0.45	0.17	0.33	0.35	0.42	0.22	0.21	0.21	0.2	0.15	0.08	0.18	0.14	0.28	0.17	0.08	0.08	0.09	0.08	0.08	0.12	0.07	0.06	0.16	0.22	0.26	0.13	XLOC_031109		lincRNA	novel
XLOC_012750	0.22	0.2	0.18	0.82	1.37	0.44	0.25	0.07	0.19	0.52	0.22	0.48	0.3	0.23	0.18	0.27	0.34	0.3	0.71	0.26	0.25	1.15	0.22	0.23	0.26	0.38	0.19	0.38	0.46	0.87	XLOC_012750		intronic	novel
XLOC_032334	0.22	0.24	0.18	0.06	0.27	0.44	0.12	0.1	0.13	0.39	0.09	0.27	0.39	0.15	0.07	0.38	0.03	0.1	0.22	0.18	0.09	0.32	0.26	0.08	0.16	0.09	0.1	0.08	0.37	0.8	XLOC_032334		intronic	novel
XLOC_017065	0.35	0.32	0.18	0.19	0.53	0.99	0.07	0.1	0.1	0.34	0.18	0.28	0.27	0.13	0.02	0.43	0.02	0.11	0.17	0.14	0.01	0.7	0.49	0.08	0.07	0.02	0.07	0.2	0.67	1.17	XLOC_017065		intronic	novel
ENSRNOG00000053052	0.07	0.08	0.18	0.16	0.11	0.06	0.05	0.03	0	0.15	0.05	0.11	0.02	0.02	0.03	0.03	0.07	0.06	0	0.07	0.01	0.07	0.04	0.03	0.02	0.06	0.06	0.07	0.16	0.08	AABR07001464.1	1	lincRNA	--
ENSRNOG00000061877	0	0.17	0.18	0	0.15	0.29	0.17	0.17	0.35	0.37	0.16	0.56	0	0.12	0.26	0.29	0	0	0.14	0	0	0.36	0	0	0	0.14	0.15	0.33	0.15	0.47	AABR07056425.1	7	lincRNA	--
XLOC_020026	0.32	0.26	0.18	0.12	0.38	1.08	0.07	0.1	0.04	0.24	0.18	0.33	0.35	0.25	0.06	0.45	0.11	0.29	0.26	0.32	0.05	0.53	0.4	0.24	0.11	0.02	0.12	0.12	0.64	1.22	XLOC_020026		intronic	novel
ENSRNOG00000057253	0.16	0.16	0.18	0.19	0.27	0.21	0.07	0.06	0.04	0.24	0.28	0.24	0.06	0.08	0.09	0.13	0.23	0.14	0.18	0.17	0.17	0.19	0.38	0.24	0.08	0.08	0.12	0.14	0.31	0.27	AABR07060560.4	4	lincRNA	--
XLOC_026733	0.27	0.16	0.18	0.19	0.19	0.25	0.27	0.15	0.23	0.2	0.19	0.25	0.19	0.24	0.18	0.14	0.29	0.26	0.14	0.38	0.23	0.24	0.21	0.18	0.3	0.17	0.2	0.16	0.14	0.32	XLOC_026733		lincRNA	novel
XLOC_005052	0.43	0.31	0.18	0.14	0.13	0.3	0.25	0.59	0.27	0.31	0.21	0.26	1.22	0.81	0.5	1.59	0.45	0.3	1.62	0.86	0.79	0.67	0.35	1.32	0.45	0.25	0.33	0.29	0.21	0.61	XLOC_005052		intronic	novel
XLOC_015105	0.04	0	0.17	0	0	0.03	0.08	0	0.08	0	0.04	0	0	0	0	0.03	0.03	0.1	0	0.2	0	0	0	0.1	0.18	0	0.03	0	0.14	0	XLOC_015105		lincRNA	novel
XLOC_016704	0.27	0.26	0.17	0.2	0.33	0.48	0.16	0.16	0.15	0.19	0.15	0.28	0.3	0.17	0.11	0.44	0.17	0.17	0.2	0.19	0.12	0.38	0.22	0.19	0.15	0.1	0.09	0.23	0.42	0.59	XLOC_016704		antisense	novel
XLOC_022478	0.02	0.02	0.17	0.04	0.02	0.06	0.05	0.19	0.07	0.1	0.07	0.03	0.04	0.08	0	0.04	0	0	0	0	0.02	0	0.02	0.02	0	0.02	0	0.02	0.04	0.06	XLOC_022478		lincRNA	novel
XLOC_023258	0.58	0.36	0.17	0.09	0.33	0.74	0.14	0.14	0.11	0.54	0.18	0.14	0.45	0.15	0.08	0.43	0.02	0.07	0.44	0.3	0.08	0.45	0.36	0.15	0.17	0.21	0.1	0.15	0.34	0.59	XLOC_023258		intronic	novel
XLOC_003979	0.45	0.18	0.17	0.17	0.37	0.45	0.24	0.22	0.11	0.42	0.2	0.25	0.72	0.22	0.11	0.59	0.08	0.19	0.44	0.28	0.09	0.51	0.33	0.18	0.1	0.07	0.26	0.19	0.52	0.66	XLOC_003979		intronic	novel
XLOC_001056	0.35	0.32	0.17	0.42	0.54	0.73	0.28	0.28	0.35	0.19	0.26	0.56	0.37	0.14	0.17	0.11	0.26	0.35	0.18	0.37	0.28	0.78	0.37	0.19	0.19	0.35	0.14	0.36	0.64	0.68	XLOC_001056		intronic	novel
ENSRNOG00000054794	0	0.15	0.17	0	0.14	0.07	0.08	0	0	0	0.07	0.08	0.07	0	0	0	0.06	0	0.06	0	0	0	0.14	0	0	0	0	0	0.07	0.36	AABR07007874.1	2	lincRNA	--
XLOC_013593	0.29	0.42	0.17	0.23	0.3	0.3	0.27	0.32	0.31	0.12	0.32	0.32	0.59	0.36	0.35	0.38	0.39	0.41	0.36	0.46	0.32	0.77	0.43	0.35	0.44	0.28	0.27	0.26	0.24	0.44	XLOC_013593		lincRNA	novel
ENSRNOG00000056752	0.14	0.21	0.17	0.13	0.23	0.36	0.05	0.16	0.05	0	0.05	0.23	0.05	0.04	0	0.27	0.04	0.18	0	0.5	0.04	0.52	0.09	0.18	0.1	0.09	0.14	0.05	0.4	0.63	AABR07062112.1	4	lincRNA	--
XLOC_031790	0.28	0.07	0.17	0.13	0.21	0.36	0.12	0.19	0.11	0.16	0.15	0.23	0.14	0.22	0.22	0.4	0.27	0.22	0.31	0.19	0.15	0.38	0.3	0.24	0.09	0.11	0.14	0.12	0.2	0.47	XLOC_031790		intronic	novel
XLOC_022110	0.25	0.26	0.17	0.27	0.28	0.34	0.16	0.26	0.2	0.1	0.2	0.2	0.2	0.27	0.12	0.26	0.34	0.26	0.26	0.23	0.17	0.35	0.29	0.24	0.18	0.14	0.16	0.26	0.39	0.43	XLOC_022110		lincRNA	novel
XLOC_015426	0.14	0.14	0.17	0.12	0.35	0.48	0.24	0.33	0.14	0.12	0.32	0.13	0.17	0.38	0.14	0.25	0.07	0.27	0.16	0.08	0.1	0.17	0.35	0.16	0.1	0.26	0.12	0.24	0.25	0.37	XLOC_015426		lincRNA	novel
XLOC_033358	0.41	0.22	0.17	0.23	0.4	0.17	0.14	0.48	0.46	0.27	0.25	0.15	0.2	0.24	0.16	0.07	0.21	0.04	0.26	0.28	0.32	0.12	0.13	0.13	0.26	0.42	0.23	0.06	0.15	0.24	XLOC_033358		lincRNA	novel
XLOC_001027	0.23	0.19	0.17	0.06	0.51	0.63	0.12	0.2	0.03	0.09	0.21	0.12	0.4	0.09	0	0.53	0.15	0.2	0.21	0.23	0.09	0.77	0.47	0.18	0.04	0.07	0.03	0.08	0.56	0.96	XLOC_001027		intronic	novel
ENSRNOG00000057561	0.23	0.63	0.17	0.31	0.19	0.23	0.27	0.27	0.16	0.23	0.05	0.12	0.59	0.12	0.56	0.14	0.43	0.27	0.42	0.32	0.12	0.6	0.14	0.32	0.1	0.22	0.14	0.1	0	0.2	AABR07001444.1	1	lincRNA	--
XLOC_000787	0.1	0.21	0.17	0.03	0.33	0.46	0.04	0.1	0.07	0.2	0.13	0.49	0.37	0.1	0.03	0.2	0.02	0.1	0.11	0.23	0.08	0.29	0.16	0.08	0.04	0.04	0.03	0.09	0.45	0.74	XLOC_000787		intronic	novel
XLOC_018842	0.25	0.22	0.17	0.23	0.22	0.24	0.31	0.05	0.12	0.12	0.11	0.19	0.29	0.24	0.19	0.21	0.27	0.17	0.17	0.22	0.22	0.28	0.22	0.18	0.09	0.11	0.06	0.19	0.36	0.2	XLOC_018842		lincRNA	novel
XLOC_023061	0.15	0.21	0.17	0.24	0.19	0.14	0.25	0.16	0.1	0.14	0.17	0.18	0.03	0.06	0.03	0.06	0.13	0.09	0.06	0.16	0.12	0.18	0.12	0.06	0.06	0.05	0.01	0.11	0.04	0.14	XLOC_023061		lincRNA	novel
XLOC_000886	0.2	0.25	0.17	0.1	0.44	0.63	0.06	0.12	0.06	0.17	0.15	0.52	0.3	0.08	0.04	0.16	0.07	0.14	0.12	0.16	0.06	0.44	0.38	0.2	0.06	0.04	0.02	0.14	0.55	0.76	XLOC_000886		intronic	novel
XLOC_010361	0.19	0.1	0.17	0.04	0.26	0.39	0.01	0.07	0.1	0.23	0.07	0.16	0.23	0.1	0.17	0.63	0.01	0.12	0.39	0.14	0.09	0.4	0.21	0.12	0.05	0.09	0.02	0.05	0.19	0.58	XLOC_010361		intronic	novel
ENSRNOG00000052912	0.26	0.07	0.17	0.06	0.21	0.25	0.11	0.14	0.11	0.19	0.14	0.08	0.24	0.11	0.07	0.15	0.1	0.11	0.33	0.29	0.09	0.38	0.27	0.25	0.1	0.16	0.11	0.13	0.19	0.33	AC111292.1	3	lincRNA	--
XLOC_028437	0.08	0.19	0.17	0.25	0.23	0.08	0.13	0.07	0.13	0.07	0.09	0.07	0.03	0.18	0	0	0.03	0.03	0	0.08	0.15	0.09	0.11	0	0.12	0.35	0.2	0.09	0.05	0	XLOC_028437		lincRNA	novel
ENSRNOG00000055687	0.24	0.32	0.17	0.3	0.45	0.69	0.11	0.32	0.22	0.24	0.33	0.36	0.41	0.28	0.1	0.32	0.26	0.26	0.44	0.32	0.19	0.75	0.41	0.35	0.21	0.24	0.09	0.36	0.69	0.58	AABR07035273.1	12	lincRNA	--
XLOC_011326	0.19	0.14	0.17	0.07	0.37	0.11	0.05	0.09	0.52	0.12	0.05	0.02	0.04	0.05	0.05	0.04	0.18	0.46	0.19	0.22	0.03	0.52	0.06	0.09	0.06	0.49	0.21	0.31	0.07	0.05	XLOC_011326		lincRNA	novel
XLOC_000632	0.1	0.25	0.17	0.09	0.16	0.42	0.04	0.07	0.09	0.02	0.02	0.1	0.15	0.07	0.03	0.19	0.05	0.06	0.09	0.11	0.12	0.1	0.05	0.06	0.11	0.07	0.04	0.03	0.16	0.22	XLOC_000632		intronic	novel
ENSRNOG00000052618	0.2	0.12	0.17	0.34	0.11	0.21	0.11	0.14	0.1	0.15	0.14	0.04	0.15	0.1	0.08	0.06	0.18	0.08	0.1	0.07	0.01	0.02	0.11	0.01	0.11	0.1	0.06	0.11	0.11	0.12	AABR07063740.1	6	lincRNA	--
XLOC_013198	0.35	0.28	0.17	0.02	0.38	0.37	0.1	0.12	0.16	0.14	0.13	0.39	0.49	0.17	0.08	0.27	0.09	0.08	0.14	0.12	0.08	0.52	0.32	0.18	0.12	0.06	0.07	0.1	0.37	0.42	XLOC_013198		intronic	novel
ENSRNOG00000059168	0.11	0.1	0.17	0.11	0.26	0.03	0.1	0.17	0.27	0.25	0.15	0.14	0.03	0.05	0	0.03	0.03	0.06	0.18	0.06	0.1	0.07	0.14	0.03	0.18	0.08	0.12	0.03	0.11	0.09	AC115341.2	3	lincRNA	--
XLOC_015497	0.14	0.17	0.17	0.29	0.35	0.2	0.16	0.14	0.16	0.61	0.35	0.23	0.14	0.18	0.21	0.1	0.12	0.19	0.11	0.13	0.29	0.17	0.42	0.15	0.26	0.15	0.11	0.2	0.28	0.22	XLOC_015497		lincRNA	novel
XLOC_000495	0.09	0.06	0.17	0.13	0.15	0.11	0.17	0.07	0.07	0.25	0.24	0.2	0.22	0.13	0.14	0.08	0.12	0.05	0.24	0.3	0.22	0.17	0.07	0.07	0.12	0.1	0.15	0.13	0.28	0.15	XLOC_000495		antisense	novel
XLOC_030183	0.7	0.47	0.17	0.29	0.55	1.33	0.21	0.26	0.15	0.32	0.26	0.24	0.93	0.31	0.13	0.64	0.12	0.48	0.56	0.51	0.08	0.9	0.67	0.42	0.2	0.17	0.14	0.33	0.98	1.92	XLOC_030183		intronic	novel
XLOC_022508	1.2	0.18	0.17	0.18	0.44	0.29	0.06	0.38	0.45	0.13	0.24	0.14	1.89	0.79	1.39	2.83	0.12	0.33	1.85	2.05	0.6	0.26	0.24	0.2	1.12	0.22	0.76	0.08	0.11	0.42	XLOC_022508		intronic	novel
XLOC_013222	0.21	0.08	0.17	0.2	0.25	0.38	0.45	0.16	0.45	0.04	0.23	0.31	0.04	0.4	0.18	0.13	0.06	0.2	0.12	0.1	0.27	0.44	0.61	0.27	0.18	0.26	0.1	0.35	0.17	0.65	XLOC_013222		lincRNA	novel
XLOC_031823	0	0	0.17	0	0	0.75	0	0	0	0	0	0.96	0	0	0.45	0.69	0	0	0	0	0	0	0	0.18	0	0	0.09	0.35	1.64	1.19	XLOC_031823		lincRNA	novel
XLOC_017196	0.21	0.07	0.17	0.03	0.09	0.11	0.18	0.07	0.01	0.05	0.18	0.07	0.11	0.11	0.04	0.04	0.15	0.09	0.33	0.22	0.68	0.93	0.15	0.47	0.03	0.1	0.16	0.16	0.09	0.17	XLOC_017196		lincRNA	novel
ENSRNOG00000051046	0.14	0.41	0.17	0.22	0	0.31	0.21	0.21	0.16	0.23	0.2	0.06	0.44	0.11	0.16	0.04	0.17	0	0.08	0.09	0.16	0.15	0.14	0	0.15	0.13	0.23	0.2	0.49	0.14	Rn60_10_0706.2	10	antisense	--
XLOC_004641	0.08	0.18	0.17	0.32	0.61	0.16	0.06	0.16	0.29	0.1	0.12	0.44	0.17	0.09	0	0.05	0.24	0.03	0.24	0.21	0.26	0.38	0.39	0.11	0.08	0.13	0	0	0.34	0.25	XLOC_004641		antisense	novel
ENSRNOG00000060822	0	0	0.17	0	0	0	0	0	0.16	0	0	0	0	0.12	0	0	0	0	0	0	0.12	0	0	0	0	0.13	0	0	0.14	0.15	AC116288.1	4	lincRNA	--
ENSRNOG00000058361	0.28	0.8	0.17	0.69	0	0.56	0.17	1.49	0.17	0.7	0.15	0.35	0.15	0.48	0	0.14	0	0	0.26	0	0.25	0.12	0	0	0	0	0.15	0.8	0.42	0.45	AABR07073391.1	8	lincRNA	--
XLOC_024173	0.18	0.18	0.17	0.07	0.18	0.57	0.23	0.23	0.12	0.28	0.12	0.43	0.42	0.11	0	0.25	0.08	0.21	0.28	0.29	0.12	0.46	0.29	0.09	0.12	0.09	0.06	0.13	0.56	1.26	XLOC_024173		intronic	novel
XLOC_025300	0.16	0.33	0.17	0.1	0.26	0.02	0.06	0.57	0.05	0.01	0.02	0.06	0.01	0.01	0.41	0	0.02	0.01	0.38	0.01	0.39	0.3	0.01	0	0.01	0.85	0.02	0.03	0.02	0.02	XLOC_025300		lincRNA	novel
XLOC_020005	0.37	0.35	0.17	0.37	0.39	0.67	0.16	0.2	0.36	0.13	0.18	0.42	0.18	0.42	0.06	0.26	0.28	0.46	0.27	0.16	0.27	0.4	0.33	0.27	0.28	0.29	0.17	0.3	0.59	0.42	XLOC_020005		lincRNA	novel
XLOC_033376	0.21	0.27	0.17	0.13	0.25	0.33	0.15	0.19	0.14	0.08	0.21	0.15	0.19	0.1	0.03	0.17	0.18	0.11	0.17	0.15	0.15	0.29	0.14	0.1	0.18	0.16	0.15	0.14	0.23	0.38	XLOC_033376		antisense	novel
XLOC_028732	0.16	0.18	0.17	0.06	0.21	0.43	0.17	0.18	0.12	0.07	0.07	0.21	0.22	0.16	0.07	0.25	0.07	0.09	0.2	0.19	0.05	0.32	0.22	0.12	0.03	0.02	0.08	0.12	0.38	0.83	XLOC_028732		intronic	novel
XLOC_024448	0.13	0.12	0.17	0.08	0.24	0.5	0.08	0.08	0.06	0.17	0.08	0.2	0.33	0.09	0.05	0.27	0.08	0.09	0.19	0.17	0.07	0.3	0.18	0.14	0.11	0.03	0.08	0.07	0.28	0.71	XLOC_024448		intronic	novel
XLOC_001696	0.19	0.28	0.17	0.02	0.25	0.47	0.09	0.19	0.13	0.15	0.1	0.13	0.25	0.07	0.06	0.22	0.05	0.13	0.11	0.13	0.07	0.15	0.15	0.06	0.06	0.03	0.07	0.07	0.47	0.58	XLOC_001696		intronic	novel
XLOC_030006	0.1	0.17	0.17	0.02	0.23	0.33	0.04	0.13	0.09	0.31	0.08	0.19	0.26	0.05	0.01	0.31	0.04	0.05	0.12	0.15	0.06	0.29	0.17	0.06	0.04	0.03	0.06	0.04	0.25	0.52	XLOC_030006		intronic	novel
XLOC_017942	0.12	0.19	0.17	0.25	0.19	0.16	0.16	0.23	0.11	0.19	0.21	0.21	0.08	0.21	0.08	0.1	0.14	0.07	0.04	0.01	0.13	0.13	0.12	0.1	0.19	0.11	0.06	0.22	0.31	0.11	XLOC_017942		lincRNA	novel
XLOC_008321	0.22	0.17	0.17	0.22	0.11	0.19	0.15	0.17	0.25	0.13	0.19	0.21	0.12	0.1	0.09	0.11	0.11	0.17	0.09	0.06	0.12	0.11	0.11	0.09	0.08	0.13	0.11	0.14	0.14	0.12	XLOC_008321		antisense	novel
XLOC_024003	0.01	0.05	0.17	0.1	0.43	0.16	0.01	0.05	0	0.04	0.04	0.03	0.38	0.01	0.04	0.46	0.01	0.12	0.46	0.25	0.02	0.49	0.24	0.06	0.01	0	0.06	0.02	0.2	0.22	XLOC_024003		intronic	novel
XLOC_031723	0.2	0.22	0.17	0.3	0.14	0.18	0.15	0.24	0.17	0.11	0.22	0.14	0.14	0.23	0.06	0.12	0.06	0.12	0.09	0.06	0.09	0.19	0.13	0.23	0.07	0.16	0.04	0.26	0.14	0.15	XLOC_031723		lincRNA	novel
XLOC_004906	0.22	0.12	0.17	0.17	0.2	0.41	0.14	0.24	0.22	0.06	0.17	0.15	0.31	0.23	0.06	0.12	0.08	0.1	0.23	0.12	0.04	0.07	0.17	0.05	0.09	0.2	0.05	0.17	0.17	0.18	XLOC_004906		lincRNA	novel
ENSRNOG00000054706	0.09	0.26	0.17	0.13	0	0.09	0.11	0.11	0.05	0	0.05	0.06	0.3	0.15	0.16	0.05	0.13	0.09	0	0.14	0.08	0.04	0.09	0.23	0.1	0.13	0.05	0.05	0.14	0.05	AABR07015007.1	14	lincRNA	--
XLOC_006928	0	0	0.17	0	0	0	0	0	0	0	0.08	0.09	0.07	0	0	0.2	0	0	0.06	0.07	0	0	0.07	0	0	0.07	0	0.08	0.14	0	XLOC_006928		intronic	novel
ENSRNOG00000059563	0.03	0.51	0.17	0.27	0.28	0.27	0.2	0.28	0.16	0.13	0.37	0.04	0.33	0.12	0.12	0.1	0.1	0.17	0.13	0.24	0.15	0.08	0.14	0	0.26	0.27	0.39	0.5	0.47	0.15	AABR07030796.1	10	lincRNA	--
XLOC_016367	0.42	0.46	0.17	0.11	0.61	1.06	0.19	0.37	0.25	0.25	0.28	0.35	0.74	0.26	0.09	0.65	0.17	0.33	0.51	0.36	0.27	0.58	0.36	0.27	0.12	0.23	0.18	0.24	0.67	0.75	XLOC_016367		intronic	novel
ENSRNOG00000061781	0	0	0.17	0	0	0	0	0	0.16	0.17	0	0	0	0	0	0	0	0	0	0.14	0	0	0	0	0	0	0.14	0	0	0	AABR07070872.1	8	lincRNA	--
XLOC_013000	0.05	0.16	0.17	0.09	0.2	0.15	0.18	0.25	0.07	0.04	0.03	0.11	0.1	0.18	0.18	0.03	0.01	0.07	0.26	0.09	0.46	0.19	0.13	0.27	0.13	0.43	0.08	0.32	0.24	0.09	XLOC_013000		lincRNA	novel
ENSRNOG00000057612	0	0	0.17	0.18	0	0	0.17	0	0	0	0.05	0	0	0.36	0.08	0	0	0	0	0	0	0	0	0	0.05	0.05	0	0.05	0.14	0.05	AABR07034991.1	12	lincRNA	--
XLOC_014302	0.09	0.08	0.17	0	0.16	0.18	0	0	0	0.03	0.05	0.08	0.19	0.02	0	0.11	0	0.04	0.04	0.09	0.04	0.2	0	0.04	0	0	0	0.03	0.37	0.28	XLOC_014302		intronic	novel
XLOC_019768	0.16	0.31	0.17	0.39	0.42	0.38	0.22	0.2	0.26	0.22	0.16	0.23	0.15	0.19	0.14	0.23	0.17	0.25	0.17	0.07	0.19	0.26	0.29	0.35	0.2	0.15	0.17	0.43	0.51	0.33	XLOC_019768		intronic	novel
XLOC_022332	0.22	0.09	0.17	0.3	0.17	0.36	0.03	0.23	0.13	0.03	0.12	0.21	0.09	0.11	0.05	0.08	0.07	0.16	0.12	0.13	0.14	0.31	0.32	0.19	0.09	0.18	0.08	0.27	0.37	0.49	XLOC_022332		lincRNA	novel
ENSRNOG00000057482	0.07	0.15	0.16	0.07	0.28	0.27	0	0.08	0.24	0.17	0	0.08	0.14	0.17	0.12	0.07	0	0.07	0	0.07	0.06	0.16	0.2	0.07	0	0.26	0	0.08	0.26	0.07	AABR07030657.1	10	lincRNA	--
ENSRNOG00000051907	0	0.1	0.16	0	0.04	0	0	0.05	0	0.16	0.09	0.05	0.05	0	0	0	0	0	0.04	0	0	0	0	0	0.05	0	0	0	0.04	0	AABR07017818.1	15	lincRNA	--
XLOC_030588	0.39	0.41	0.16	0.19	0.54	0.67	0.15	0.24	0.22	0.38	0.32	0.6	0.46	0.32	0.25	0.8	0.43	0.92	0.41	0.43	0.26	0.9	0.63	0.77	0.53	0.39	0.24	0.44	0.38	1.03	XLOC_030588		lincRNA	novel
XLOC_026359	0.09	0.2	0.16	0.19	0.18	0.22	0.05	0.27	0.1	0.23	0.16	0.18	0.15	0.26	0.2	0.21	0.11	0.21	0.52	0.28	0.11	0.12	0.34	0.29	0.08	0.11	0.04	0.15	0.13	0.15	XLOC_026359		lincRNA	novel
XLOC_030528	0.15	0.3	0.16	0.04	0.43	0.31	0.09	0.09	0.04	0.28	0.08	0.09	0.42	0.07	0.08	0.16	0.03	0.11	0.2	0.21	0.08	0.19	0.38	0.12	0.03	0.07	0	0.08	0.32	0.51	XLOC_030528		intronic	novel
XLOC_011487	0.25	0.14	0.16	0	0.17	0.21	0.15	0.3	0.15	0.21	0.09	0	0.18	0.1	0	0	0.04	0.04	0.04	0.04	0.04	0.17	0.04	0	0.18	0.08	0.08	0.09	0.12	0.31	XLOC_011487		lincRNA	novel
ENSRNOG00000057282	0	0	0.16	0	0	0.2	0.08	0.08	0.08	0	0.07	0.08	0	0.06	0	0.07	0	0.13	0.06	0.07	0	0.22	0.13	0.13	0.07	0.13	0.07	0.23	0.13	0.07	AABR07032123.1	18	lincRNA	--
XLOC_032357	0.21	0.33	0.16	0.23	0.35	0.36	0.23	0.18	0.17	0.24	0.22	0.3	0.31	0.23	0.18	0.56	0.16	0.31	0.25	0.32	0.19	0.44	0.3	0.26	0.19	0.16	0.2	0.18	0.36	0.36	XLOC_032357		lincRNA	novel
XLOC_004310	0.08	0.1	0.16	0.03	0.16	0.17	0.09	0.06	0.08	0.16	0.06	0.03	0.14	0.03	0	0.3	0.01	0.15	0.23	0.03	0.06	0.07	0.13	0.03	0.07	0	0	0.09	0.11	0.18	XLOC_004310		intronic	novel
XLOC_026178	0.07	0.1	0.16	0.13	0.06	0.07	0.05	0.17	0.12	0.09	0.08	0.05	0.03	0.06	0.15	0.06	0.1	0.06	0.03	0.07	0.01	0.02	0.04	0.01	0.02	0.01	0.16	0.02	0.08	0.06	XLOC_026178		lincRNA	novel
XLOC_011397	0.11	0.06	0.16	0.03	0.1	0.07	0.18	0.2	0.09	0.04	0.01	0.11	0.31	0.18	0.54	0.1	0.3	0.02	0.08	0.33	0.3	0.03	0.09	0.13	0.27	0.16	0.19	0.06	0.03	0.07	XLOC_011397		lincRNA	novel
ENSRNOG00000057433	0.13	0.23	0.16	0.22	0.18	0.15	0.17	0.17	0.2	0.22	0.24	0.13	0.11	0.06	0.06	0.02	0.18	0.23	0.1	0.04	0.15	0.24	0.04	0.19	0.06	0.02	0.13	0.17	0.31	0.35	AABR07027581.1	17	lincRNA	--
XLOC_016577	0.1	0.07	0.16	0.32	0.13	0.11	0.04	0.08	0.08	0.28	0.18	0.06	0.12	0.04	0	0.06	0.12	0.14	0.04	0.09	0.03	0.05	0.1	0.11	0.02	0.09	0.18	0.05	0.3	0.19	XLOC_016577		lincRNA	novel
XLOC_011795	0.31	0.35	0.16	0.28	0.37	0.22	0.33	0.12	0.26	0.24	0.34	0.24	0.09	0.12	0.05	0.08	0.16	0.1	0.07	0.09	0.06	0.21	0.3	0.1	0.11	0.1	0.07	0.29	0.2	0.12	XLOC_011795		antisense	novel
XLOC_025197	0	0.02	0.16	0.04	0.06	0.13	0.11	0	0.07	0.09	0.04	0.02	0	0.02	0.03	0.02	0	0.02	0.02	0.04	0.03	0.04	0.05	0	0.06	0.03	0	0.02	0.05	0.06	XLOC_025197		lincRNA	novel
XLOC_028863	0.13	0.04	0.16	0.06	0.07	0.06	0.15	0.15	0.11	0.36	0	0	0.03	0.21	0	0.06	0.06	0.06	0.06	0	0.06	0.03	0.13	0.13	0.13	0.06	0.03	0.11	0.03	0.03	XLOC_028863		antisense	novel
XLOC_001628	0.62	0.22	0.16	0.14	0.3	0.18	0.28	0.61	0.04	0.22	0.13	0.21	0.49	0.35	0.1	0.19	0.21	0.14	0.33	0.4	0.18	0.55	0.24	0.16	0.17	0.5	0.45	0.34	0.13	0.27	XLOC_001628		lincRNA	novel
XLOC_032382	0.02	0.19	0.16	0.27	0.21	0.29	0.22	0.13	0.15	0.02	0.2	0.02	0	0.3	0.19	0	0.12	0.09	0.08	0.11	0.4	0.22	0.21	0.32	0.17	0.14	0.05	0.28	0.23	0.25	XLOC_032382		lincRNA	novel
XLOC_012301	0.1	0.02	0.16	0.03	0.09	0.09	0.02	0.09	0.05	0.09	0.02	0.07	0.09	0.14	0.07	0.04	0.08	0.07	0.01	0.2	0.03	0.19	0.14	0.01	0.03	0.04	0.12	0.08	0.13	0.2	XLOC_012301		lincRNA	novel
ENSRNOG00000059861	0	0	0.16	0.12	0	0	0	0	0	0	0	0	0.14	0	0	0	0.12	0	0	0	0	0	0	0	0	0	0	0	0	0.14	AC128394.3	1	lincRNA	--
XLOC_011899	0.13	0.03	0.16	0.24	0.11	0.07	0.07	0.06	0.28	0.12	0.12	0.08	0.03	0.01	0	0.01	0.01	0	0	0.02	0	0.02	0	0	0.04	0.01	0	0.07	0.1	0.04	XLOC_011899		intronic	novel
ENSRNOG00000056249	0.2	0.2	0.16	0.07	0.18	0.43	0.12	0.09	0.15	0.16	0.22	0.32	0.08	0.15	0.18	0.23	0.26	0.33	0.19	0.08	0.02	0.25	0.41	0.1	0.11	0.07	0.03	0.35	0.6	0.3	AABR07028036.1	17	lincRNA	--
XLOC_009961	0.03	0	0.16	0.13	0.07	0.07	0.04	0.16	0.04	0	0.04	0.08	0.03	0.03	0	0.06	0.27	0	0.06	0.16	0.03	0.18	0.06	0	0.03	0	0.07	0.04	0.13	0.21	XLOC_009961		intronic	novel
ENSRNOG00000051371	0.6	0.53	0.16	0.48	0.94	1.31	0.15	0.33	0.18	0.52	0.5	0.45	0.89	0.33	0.18	1.53	0.36	0.74	0.36	0.28	0.12	1.54	0.78	0.57	0.28	0.15	0.43	0.59	2.04	2.76	AABR07021590.1	13	lincRNA	--
XLOC_031899	0.33	0.21	0.16	0.12	0.38	0.72	0.13	0.12	0.29	0.23	0.11	0.18	0.51	0.15	0.06	0.51	0.04	0.08	0.38	0.23	0.12	0.33	0.18	0.15	0.1	0.06	0.08	0.17	0.41	0.67	XLOC_031899		intronic	novel
ENSRNOG00000056832	0.07	0.3	0.16	0.13	0	0.07	0.08	0.16	0.16	0.33	0.29	0.25	0.29	0.22	0.12	0.2	0.06	0.2	0.06	0.13	0.24	0	0.07	0	0.5	0.07	0.14	0.15	0.07	0.43	AABR07002682.1	1	lincRNA	--
XLOC_007542	0.34	0.33	0.16	0.14	0.31	0.79	0.14	0.33	0.18	0.22	0.23	0.48	0.53	0.21	0.17	0.39	0.2	0.34	0.35	0.4	0.12	0.47	0.34	0.16	0.26	0.16	0.15	0.3	0.6	0.74	XLOC_007542		intronic	novel
XLOC_008862	0.57	0.32	0.16	0.28	0.17	0.18	0.21	0.22	0.37	0.22	0.22	0.12	0.34	0.36	0.25	0.34	0.16	0.26	0.4	0.38	0.29	0.24	0.16	0.19	0.48	0.24	0.49	0.19	0.23	0.23	XLOC_008862		antisense	novel
XLOC_008012	0.06	0.11	0.16	0.22	0.23	0.16	0.22	0.13	0.07	0.37	0.2	0.28	0.04	0.41	0.34	0.09	0.17	0.27	0.12	0.14	0.06	0.18	0.47	0.16	0.39	0.26	0.09	0.16	0.21	0.08	XLOC_008012		lincRNA	novel
XLOC_019878	0.15	0.17	0.16	0	0.32	0.3	0.08	0.01	0.03	0.19	0.25	0.19	0.15	0.07	0.02	0.06	0.07	0.1	0.11	0.2	0.07	0.21	0.17	0.11	0.04	0	0.03	0.07	0.23	0.68	XLOC_019878		intronic	novel
XLOC_024752	0.18	0.22	0.16	0.25	0.26	0.27	0.27	0.2	0.16	0.33	0.25	0.25	0.23	0.19	0.15	0.18	0.24	0.23	0.34	0.15	0.26	0.33	0.48	0.27	0.11	0.08	0.06	0.36	0.25	0.31	XLOC_024752		intronic	novel
XLOC_028741	0.03	0.11	0.16	0.07	0.1	0.2	0.08	0.39	0.08	0.08	0.14	0.12	0.07	0.05	0	0.16	0.12	0	0.21	0.13	0.14	0.24	0.26	0.07	0	0.06	0.03	0.11	0.1	0.07	XLOC_028741		lincRNA	novel
ENSRNOG00000051222	0	0	0.16	0	0.37	0	0.08	0	0	0.11	0	0.05	0.05	0.05	0	0	0	0	0.06	0.09	0	0	0.17	0.17	0	0	0	0.12	0.02	0.02	Rn60_13_0899.1	13	lincRNA	--
XLOC_004591	0.26	0.29	0.16	0.12	0.52	0.72	0.09	0.19	0.23	0.12	0.33	0.4	0.48	0.23	0.11	0.22	0.16	0.24	0.38	0.38	0.16	0.6	0.34	0.16	0.13	0.08	0.11	0.15	0.39	0.71	XLOC_004591		intronic	novel
XLOC_001708	0.25	0.38	0.16	0.38	0.45	0.39	0.09	0.22	0.15	0.22	0.27	0.2	0.29	0.08	0.15	0.17	0.24	0.22	0.26	0.14	0.06	0.27	0.24	0.19	0.14	0.11	0.03	0.35	0.38	0.45	XLOC_001708		intronic	novel
XLOC_027723	0.02	0.05	0.16	0.12	0.12	0.04	0.08	0	0.14	0.17	0.07	0.13	0.07	0.09	0.02	0.05	0	0	0.05	0.08	0.07	0.06	0.08	0.04	0.03	0.02	0.06	0.07	0	0.08	XLOC_027723		lincRNA	novel
ENSRNOG00000055431	0	0.3	0.16	0.13	0	0	0	0	0	0	0	0	0	0	0	0	0	0	0	0	0	0	0	0	0	0	0	0	0	0.14	AABR07006428.1	1	lincRNA	--
XLOC_025758	0.29	0.28	0.16	0.17	0.35	0.43	0.11	0.06	0.15	0.11	0.23	0.26	0.43	0.24	0.13	0.31	0.15	0.19	0.15	0.13	0.07	0.41	0.37	0.14	0.14	0.07	0.1	0.29	0.38	0.51	XLOC_025758		intronic	novel
ENSRNOG00000053937	0.09	0.29	0.16	0.13	0	0	0	0.05	0	0	0	0	0.09	0.18	0	0	0.04	0	0.08	0.3	0.12	0.11	0.04	0	0	0.13	0	0	0.17	0.18	AABR07047189.1	5	lincRNA	--
XLOC_018344	0.31	0.05	0.16	0.35	0.32	0.18	0.52	0.26	0.16	0.27	0.14	0.06	0	0.25	0.07	0.21	0.2	0.51	0.04	0	0.12	0.32	0.47	0.04	0	0.13	0.04	0.34	0.43	0.46	XLOC_018344		lincRNA	novel
ENSRNOG00000060440	0.57	0.23	0.16	0.26	0.59	0.43	0.24	0.12	0.04	0.25	0.04	0.17	0.14	0.23	0.29	0.03	0.06	0.2	0.06	0.03	0.21	0.44	0.1	0.13	0.22	0.07	0.55	0	0.26	0.53	AABR07055333.1	7	lincRNA	--
ENSRNOG00000056849	0.44	0.3	0.16	0.3	0.37	0.53	0.37	0.52	0.1	0.22	0.24	0.5	0.14	0.22	0.31	0.09	0.16	0.48	0.53	0.22	0.28	0.47	0.53	0.27	0.05	0.26	0.27	0.35	0.44	0.43	Rn60_X_0224.3	X	lincRNA	--
XLOC_027771	0.06	0.08	0.16	0.18	0.11	0.1	0.12	0.11	0.05	0.13	0.11	0.03	0.04	0.03	0	0.03	0.03	0.03	0.02	0.03	0.01	0.08	0.06	0.06	0.01	0.03	0.01	0.06	0.12	0.09	XLOC_027771		lincRNA	novel
XLOC_012618	0.24	0.09	0.16	0.07	0.25	0.94	0.09	0.13	0.07	0.05	0.03	0.25	0.32	0.09	0.02	0.19	0.1	0.09	0.12	0.21	0.01	0.37	0.21	0.08	0	0.05	0.01	0.17	0.39	0.45	XLOC_012618		intronic	novel
XLOC_032396	0.21	0.08	0.16	0.15	0.31	0.16	0.21	0.14	0.09	0.15	0.19	0.33	0.23	0.23	0.1	0.11	0.27	0.26	0.15	0.21	0.27	0.34	0.42	0.25	0.11	0.17	0.13	0.33	0.44	0.32	XLOC_032396		intronic	novel
XLOC_020584	0.16	0.42	0.16	0.11	0.25	0.64	0.29	0.07	0.07	0.25	0.11	0.18	0.36	0.13	0.02	0.53	0.05	0.25	0.28	0.03	0.11	0.18	0.56	0.13	0.28	0.18	0.06	0.11	0.48	0.3	XLOC_020584		intronic	novel
XLOC_012141	0.11	0.1	0.16	0.13	0.09	0.04	0.24	0.29	0.18	0.14	0.26	0.39	0.12	0.2	0.15	0.04	0.12	0.15	0.08	0.11	0.12	0.12	0.32	0.31	0.07	0.1	0.07	0.1	0.17	0.16	XLOC_012141		lincRNA	novel
ENSRNOG00000052515	0	0.29	0.16	0	0.13	0	0	0	0	0	0	0	0	0	0	0	0	0	0	0.13	0	0	0	0	0	0	0.13	0	0.13	0	AABR07052610.1	3	lincRNA	--
XLOC_024542	0.11	0.19	0.16	0.52	0.57	0.3	0.43	0.4	0.35	0.21	0.28	0.27	0.29	0.39	0.25	0.1	0.21	0.35	0.21	0.35	0.37	0.2	0.17	0.34	0.16	0.36	0.23	0.38	0.23	0.47	XLOC_024542		lincRNA	novel
XLOC_007012	0.21	0.21	0.16	0.04	0.23	0.36	0.08	0.08	0.1	0.19	0.08	0.16	0.24	0.1	0.02	0.21	0.06	0.11	0.12	0.15	0.05	0.21	0.27	0.08	0.04	0.07	0.06	0.12	0.3	0.55	XLOC_007012		intronic	novel
XLOC_006523	0.1	0.09	0.16	0.14	0.11	0.11	0.08	0.06	0.04	0.22	0.13	0.1	0.1	0.08	0.04	0.09	0.02	0.04	0.1	0.08	0.06	0.06	0.09	0.06	0.07	0.09	0.17	0.08	0.07	0.15	XLOC_006523		antisense	novel
XLOC_028081	0.11	0.07	0.16	0.23	0.27	0.06	0.1	0.23	0.03	0.05	0.16	0.03	0.11	0.04	0.11	0	0.1	0.02	0.04	0.08	0.04	0.05	0.02	0	0.16	0.06	0.06	0.1	0.06	0.02	XLOC_028081		lincRNA	novel
XLOC_010018	0.2	0.13	0.16	0.08	0.62	1.06	0.12	0.13	0.08	0.37	0.15	0.33	0.27	0.1	0.01	0.7	0.06	0.17	0.1	0.1	0.02	0.15	0.32	0.15	0.02	0.04	0.04	0.14	0.52	1.32	XLOC_010018		intronic	novel
XLOC_007970	0	0.38	0.16	0	0.97	0	0	0	0.08	0.08	0	0.17	0.28	1.93	0.23	0	0	0	0.3	0	0.17	0.05	0	0.26	0	0	0	0.22	0.84	1.81	XLOC_007970		intronic	novel
ENSRNOG00000059476	0.04	0	0.16	0.09	0.05	0	0	0.31	0.16	0	0	0.05	0	0.15	0	0.09	0.04	0.04	0.04	0	0	0.04	0	0	0.24	0.21	0.36	0.05	0.04	0.09	AABR07049503.1	5	lincRNA	--
XLOC_012588	0.15	0.12	0.16	0.15	0.13	0.08	0.12	0.03	0.03	0	0.06	0.1	0.08	0.06	0.04	0.59	0.23	0.15	0.25	0.17	0.04	0.28	0.37	0.25	0.11	0.12	0.05	0.08	0.17	0.03	XLOC_012588		intronic	novel
XLOC_028318	0.19	0.67	0.16	0.38	0.56	0.89	0.41	0.54	0.74	0.35	0.35	0.57	0.19	0.71	0.86	0.25	0.45	0.41	0.34	0.16	0.59	0.47	0.54	0.81	0.2	0.55	0.15	0.91	0.22	0.64	XLOC_028318		lincRNA	novel
XLOC_012633	0.1	0.11	0.16	0.03	0.07	0.1	0	0.11	0	0.16	0.1	0.08	0.1	0.03	0	0.15	0.14	0.12	0.09	0.06	0	0.03	0.03	0	0.17	0.03	0.1	0.04	0.25	0.1	XLOC_012633		lincRNA	novel
XLOC_026414	0.43	0.56	0.16	0.71	0.68	0.42	0.12	0.42	0.27	0.73	0.85	0.65	0.51	0.51	0.39	0.25	0.71	0.47	0.52	0.13	0.46	0.99	0.8	0.48	0.54	0.65	0.29	0.54	0.73	0.99	XLOC_026414		lincRNA	novel
ENSRNOG00000051772	0.39	0.26	0.15	0.48	0.25	0.4	0.27	0.49	0.21	0.19	0.19	0.36	0.21	0.39	0.24	0.28	0.4	0.39	0.25	0.15	0.26	0.61	0.38	0.45	0.36	0.43	0.15	0.42	0.46	0.34	AABR07027272.1	17	lincRNA	--
XLOC_009097	0.26	0.12	0.15	0.12	0.34	0.16	0.23	0.22	0.14	0.11	0.38	0.37	0.16	0.2	0.09	0.17	0.06	0.07	0.14	0.1	0.14	0.18	0.19	0.09	0.09	0.28	0.12	0.21	0.25	0.2	XLOC_009097		antisense	novel
XLOC_027762	0.12	0.08	0.15	0.16	0.1	0.17	0.14	0.11	0.17	0.21	0.1	0.15	0.1	0.12	0.08	0.02	0	0.05	0.04	0.07	0.02	0.04	0.05	0.05	0.07	0.18	0.05	0.05	0.07	0.02	XLOC_027762		lincRNA	novel
XLOC_028296	0.24	0.2	0.15	0.13	0.13	0.36	0.09	0.11	0.12	0.08	0.19	0.18	0.27	0.18	0.08	0.42	0.03	0.12	0.17	0.17	0.07	0.3	0.14	0.06	0.07	0.04	0.12	0.16	0.42	0.51	XLOC_028296		intronic	novel
ENSRNOG00000053874	0.38	0.57	0.15	0.97	0.51	0.49	0.3	0.59	0.44	0.78	0.27	0.47	0.27	1.05	0.22	0.86	0.93	1.48	1.6	0.5	0.45	0.51	1	0.75	0.27	0.61	0.39	0.85	1.11	1.33	AABR07058410.2	7	lincRNA	--
XLOC_024935	0.37	0.3	0.15	0.06	0.54	0.85	0.12	0.19	0.18	0.2	0.19	0.42	0.74	0.19	0.17	0.37	0.1	0.18	0.27	0.42	0.09	0.46	0.21	0.17	0.08	0.05	0.03	0.11	0.5	1.08	XLOC_024935		intronic	novel
XLOC_029268	0.2	0.38	0.15	0.07	0.24	0.23	0.11	0.11	0.14	0.2	0.07	0.23	0.15	0.04	0.07	0.13	0.17	0.32	0.39	0.28	0.21	0.23	0.17	0.04	0.1	0.09	0.07	0.1	0.08	0.15	XLOC_029268		intronic	novel
XLOC_016844	0.22	0.11	0.15	0.07	0.2	0.56	0.22	0.23	0.06	0.14	0.12	0.26	0.28	0.11	0.1	0.28	0.07	0.15	0.09	0.27	0.07	0.31	0.23	0.11	0.09	0.1	0.13	0.1	0.27	0.42	XLOC_016844		intronic	novel
XLOC_007700	0.09	0.13	0.15	0.21	0.23	0.38	0.11	0.23	0.06	0.07	0.1	0.3	0.14	0.13	0.04	0.11	0.19	0.15	0.37	0.05	0.1	0.17	0.14	0.1	0.04	0.17	0.09	0.13	0.37	0.38	XLOC_007700		antisense	novel
XLOC_020562	0.1	0.17	0.15	0.06	0.15	0.31	0.05	0.1	0.07	0	0.16	0.17	0.2	0.1	0.1	0.06	0.07	0.13	0.1	0.18	0.04	0.14	0.12	0.07	0	0.11	0.04	0.07	0.09	0.48	XLOC_020562		intronic	novel
XLOC_000375	0	0.07	0.15	0.12	0.19	0.21	0.07	0.21	0	0.15	0.07	0.08	0.09	0.17	0.15	0	0.05	0.06	0.08	0.06	0	0.12	0.09	0.06	0.06	0.03	0.18	0.13	0.09	0.16	XLOC_000375		lincRNA	novel
XLOC_030487	0	0.13	0.15	0.02	0.05	0.02	0.06	0.06	0.03	0.09	0	0.06	0.05	0.04	0.08	0.07	0.06	0.02	0.06	0	0.06	0.04	0.12	0.19	0.02	0.02	0.02	0.08	0	0.02	XLOC_030487		lincRNA	novel
XLOC_007948	0.45	0.22	0.15	0.42	0.44	0.85	0.22	0.4	0.44	0.17	0.42	0.41	0.36	0.23	0.51	0.3	0.3	0.37	0.4	0.25	0.47	0.35	0.25	0.38	0.25	0.29	0.22	0.35	0.44	0.32	XLOC_007948		intronic	novel
XLOC_013461	0.27	0.15	0.15	0.19	0.57	0.32	0.12	0.09	0.13	0.14	0.28	0.21	0.06	0.3	0.1	0.18	0.14	0.24	0.04	0.04	0.09	0.1	0.18	0.11	0.17	0.13	0.04	0.19	0.23	0.31	XLOC_013461		lincRNA	novel
XLOC_000782	0.12	0.11	0.15	0.08	0.3	0.52	0.15	0.02	0.1	0.21	0.16	0.4	0.3	0.15	0.02	0.5	0.04	0.09	0.37	0.16	0.04	0.16	0.47	0.12	0.16	0.07	0.1	0.2	0.23	0.45	XLOC_000782		intronic	novel
XLOC_018803	0.17	0.14	0.15	0.05	0.4	0.66	0.06	0.11	0.03	0.1	0.06	0.25	0.36	0.08	0.09	0.3	0.07	0.11	0.22	0.13	0.01	0.58	0.25	0.14	0.01	0.03	0.05	0.07	0.47	0.96	XLOC_018803		intronic	novel
XLOC_014384	0.22	0.23	0.15	0.23	0.39	0.14	0.13	0.2	0.09	0.31	0.15	0.17	0.1	0.19	0.16	0.16	0.11	0.1	0.19	0.21	0.05	0.35	0.3	0.27	0.08	0.09	0.02	0.19	0.37	0.29	XLOC_014384		lincRNA	novel
ENSRNOG00000059087	0.16	0.23	0.15	0.1	0.22	0.35	0.08	0.08	0.08	0.06	0.16	0.01	0.33	0.09	0.08	0.25	0.06	0.11	0.17	0.17	0.06	0.3	0.12	0.12	0.04	0.04	0.01	0.1	0.17	0.4	AABR07071611.1	8	lincRNA	--
ENSRNOG00000060509	0.17	0.33	0.15	0.13	0.43	0.75	0.07	0.12	0.1	0.12	0.09	0.2	0.32	0.13	0.09	0.21	0.14	0.19	0.11	0.13	0.07	0.53	0.31	0.1	0.06	0.09	0.02	0.11	0.67	0.95	AABR07039233.1	X	lincRNA	--
XLOC_013351	0.18	0.18	0.15	0.26	0.29	0.26	0.5	0.06	0.23	0.48	0.27	0.09	0.06	0.07	0.09	0.05	0.08	0.19	0.05	0.12	0	0.08	0.29	0.03	0.15	0.17	0.26	0.27	0.27	0.05	XLOC_013351		antisense	novel
ENSRNOG00000057834	0.1	0.07	0.15	0.18	0.1	0.14	0.07	0.19	0.1	0.08	0.17	0.1	0.07	0.14	0	0.02	0	0.02	0.11	0.08	0.15	0.15	0.28	0.14	0.09	0.08	0.08	0.18	0.08	0.17	AABR07013701.1	2	lincRNA	--
ENSRNOG00000059687	0	0	0.15	0.04	0.08	0.08	0.1	0	0	0.25	0.04	0.05	0.09	0.07	0.07	0.04	0	0.08	0.04	0.24	0.15	0.03	0.04	0.04	0	0	0.08	0.05	0.16	0.04	AABR07026241.1	16	lincRNA	--
XLOC_022356	0.14	0.15	0.15	0.2	0.23	0.19	0.19	0.16	0.13	0.19	0.17	0.31	0.27	0.22	0.08	0.12	0.26	0.18	0.25	0.23	0.16	0.37	0.32	0.18	0.1	0.25	0.15	0.14	0.12	0.33	XLOC_022356		lincRNA	novel
XLOC_009906	0.32	0.32	0.15	0.28	0.39	0.31	0.44	0.32	0.25	0.22	0.28	0.4	0.2	0.35	0.34	0.26	0.38	0.34	0.71	0.48	0.7	0.32	0.24	0.24	0.24	0.3	0.22	0.31	0.31	0.31	XLOC_009906		intronic	novel
XLOC_022252	0.42	0.25	0.15	0.44	0.36	0.47	0.25	0.31	0.3	0.14	0.3	0.4	0.47	0.25	0.09	0.16	0.68	0.3	0.19	0.22	0.21	0.48	0.37	0.39	0.28	0.32	0.22	0.37	0.54	0.67	XLOC_022252		lincRNA	novel
XLOC_015252	0.12	0.13	0.15	0.12	0.12	0.16	0.14	0.05	0.28	0.34	0.34	0.25	0.12	0.13	0.2	0.15	0.07	0.15	0.07	0.19	0.24	0.06	0.12	0.31	0.04	0.22	0.04	0.17	0.08	0.12	XLOC_015252		lincRNA	novel
XLOC_002897	0.08	0.13	0.15	0.04	0.12	0.08	0.05	0.05	0.19	0.05	0.17	0.15	0	0.03	0	0.04	0.11	0.08	0.04	0.08	0	0	0.08	0	0.08	0.11	0	0.04	0.15	0.04	XLOC_002897		intronic	novel
XLOC_008045	0.24	0.24	0.15	0.03	0.32	0.59	0.09	0.14	0.15	0.11	0.16	0.34	0.35	0.1	0.09	0.17	0.06	0.12	0.11	0.21	0.05	0.3	0.26	0.07	0.14	0.07	0.04	0.24	0.4	0.83	XLOC_008045		intronic	novel
XLOC_030799	0.02	0.02	0.15	0	0.24	0.09	0	0.02	0.06	0.11	0.1	0.02	0.09	0.09	0.15	0.07	0.13	0.05	0.02	0.19	0.05	0.19	0.21	0.21	0	0.03	0.02	0.08	0.09	0.11	XLOC_030799		lincRNA	novel
XLOC_031727	0.12	0.42	0.15	0.36	0.56	0.12	0.34	0.05	0.29	0.26	0.22	0.31	0.22	0.14	0	0.04	0.15	0.2	0.04	0.16	0.11	0.16	0.16	0.08	0.04	0	0.16	0.18	0.16	0.17	XLOC_031727		lincRNA	novel
XLOC_022369	0.03	0.07	0.15	0.1	0.08	0.31	0.16	0.05	0.12	0.26	0	0.21	0.17	0.12	0.2	0.21	0.11	0.2	0.08	0.09	0.06	0.11	0.15	0.13	0	0.06	0.16	0.23	0.1	0.22	XLOC_022369		lincRNA	novel
XLOC_018805	0.11	0.17	0.15	0.07	0.33	0.65	0.06	0.02	0	0.15	0.13	0.32	0.23	0.11	0.03	0.37	0.05	0.21	0.21	0.09	0.05	0.46	0.36	0.1	0.02	0.07	0.04	0.13	0.34	0.7	XLOC_018805		intronic	novel
XLOC_016891	0.02	0.07	0.15	0.08	0.08	0.12	0.07	0.53	0.02	0.12	0.11	0.1	0.04	0.08	0.07	0	0.04	0.06	0.02	0.02	0.05	0	0.04	0.02	0.04	0.04	0.02	0.04	0.06	0.1	XLOC_016891		lincRNA	novel
XLOC_008912	0.07	0.13	0.15	0.04	0.12	0.22	0.04	0.01	0.01	0.12	0.03	0.08	0.21	0.02	0.02	0.11	0.01	0.11	0.06	0.12	0.02	0.1	0.15	0.01	0.01	0.04	0.05	0.02	0.19	0.52	XLOC_008912		intronic	novel
XLOC_028454	0.45	0.09	0.15	0.32	0.49	0.67	0.3	0.24	0.18	0.47	0.49	0.19	0.26	0.21	0.09	0.62	0.09	0.24	0.16	0.22	0.07	0.36	0.44	0.25	0.24	0.17	0.33	0.25	0.49	0.68	XLOC_028454		lincRNA	novel
XLOC_004575	0.21	0.2	0.15	0.05	0.23	0.43	0.1	0.12	0	0.09	0.1	0.16	0.27	0.07	0.02	0.21	0.04	0.02	0.11	0.2	0.09	0.22	0.06	0.09	0.09	0.03	0.05	0.07	0.19	0.26	XLOC_004575		intronic	novel
ENSRNOG00000051254	0	0	0.15	0	0	0	0	0	0	0	0	0	0	0	0	0	0	0	0.05	0	0	0	0.06	0	0	0	0	0	0	0	Rn60_13_0849.2	13	antisense	--
ENSRNOG00000052882	0	0	0.15	0	0.37	0	0	0	0	0.15	0	0	0	0	0	0	0	0.12	0	0	0	0	0	0	0	0	0	0	0	0	AABR07051370.1	3	lincRNA	--
XLOC_003992	0.44	0.27	0.15	0.18	0.5	1.17	0.03	0.21	0.08	0.03	0.1	0.46	0.59	0.13	0.03	0.5	0.12	0.11	0.28	0.25	0.06	0.87	0.43	0.32	0.05	0.03	0.08	0.15	0.85	1.19	XLOC_003992		intronic	novel
XLOC_030492	0.38	0.27	0.15	0.1	0.69	0.58	0.04	0.19	0	0	0.02	0.4	0.32	0.1	0.05	0.1	0.07	0.19	0.11	0.26	0.09	0.72	0.29	0.15	0	0.04	0.02	0.12	0.66	0.71	XLOC_030492		intronic	novel
ENSRNOG00000051614	0	0.07	0.15	0	0.06	0	0	0.14	0	0	0	0	0.06	0	0	0	0.06	0	0.11	0.18	0	0.1	0	0	0	0	0.06	0	0.06	0	AABR07035622.1	12	lincRNA	--
XLOC_026193	0.12	0.15	0.15	0.16	0.31	0.4	0.07	0.1	0.18	0.49	0.14	0.09	0.32	0.12	0.02	0.12	0.06	0.15	0.27	0.24	0.26	0.25	0.38	0.15	0.11	0.17	0.02	0.35	0.33	0.32	XLOC_026193		intronic	novel
XLOC_018981	0.22	0.08	0.15	0	0.23	0.24	0.09	0	0.11	0.15	0.1	0.24	0.41	0.18	0.12	0.37	0	0	0.04	0.14	0.02	0.17	0.07	0.05	0.08	0.07	0.05	0.16	0.68	0.71	XLOC_018981		lincRNA	novel
ENSRNOG00000057536	0.29	0.43	0.15	0.08	0.22	0.46	0.25	0.25	0.25	0.37	0.32	0.32	0.5	0.39	0.15	0.37	0.08	0.29	0.31	0.29	0.3	0.31	0.17	0.17	0.45	0.21	0.09	0.14	0.29	0.36	AABR07056415.1	7	lincRNA	--
ENSRNOG00000057847	0.36	0.2	0.15	0.18	0.06	0.06	0.14	0	0.21	0	0	0.23	0.06	0.1	0	0.06	0	0	0.06	0.06	0	0.05	0	0.3	0.06	0.12	0.06	0	0.18	0.19	AABR07018459.1	15	lincRNA	--
XLOC_009196	0.23	0.19	0.15	0.08	0.38	0.6	0.07	0.18	0.11	0.34	0.1	0.32	0.36	0.06	0.06	0.71	0.04	0.13	0.31	0.19	0.02	0.58	0.59	0.14	0.06	0.08	0.02	0.1	0.28	0.92	XLOC_009196		intronic	novel
XLOC_007496	0.19	0.15	0.15	0.16	0.17	0.19	0.1	0.12	0.13	0.28	0.07	0.1	0.07	0.03	0.03	0.11	0.01	0.04	0.12	0.02	0.01	0.17	0.26	0.05	0.01	0.05	0.14	0.03	0.14	0.11	XLOC_007496		intronic	novel
XLOC_000817	0.14	0.14	0.15	0.03	0.23	0.4	0.11	0.05	0.07	0.21	0.18	0.11	0.16	0.06	0.03	0.46	0.04	0.16	0.19	0.07	0.12	0.28	0.15	0.04	0.05	0.01	0.03	0.12	0.44	0.39	XLOC_000817		intronic	novel
XLOC_014006	0.02	0.17	0.15	0.24	0.03	0.19	0.11	0.06	0.14	0.39	0.16	0.06	0.05	0.06	0	0.02	0.02	0.02	0	0.02	0.02	0.06	0.02	0	0	0.02	0.05	0.05	0.16	0.08	XLOC_014006		lincRNA	novel
ENSRNOG00000052212	0.03	0	0.15	0.18	0.26	0.25	0.18	0.11	0.11	0.27	0.2	0.23	0	0	0	0.03	0.09	0.22	0.06	0.06	0	0.15	0.22	0.03	0.13	0.18	0.03	0.11	0.34	0.1	AABR07027394.1	17	lincRNA	--
XLOC_014574	0.15	0.16	0.15	0.25	0.22	0.48	0.25	0.11	0.16	0.23	0.08	0.36	0.1	0.11	0.13	0.36	0.03	0.13	0.07	0.18	0.04	0.12	0.3	0.13	0.11	0.12	0.02	0.25	0.34	0.28	XLOC_014574		intronic	novel
XLOC_025769	0	0.1	0.14	0	0.03	0.06	0.03	0.1	0.1	0.04	0.06	0.07	0.03	0	0	0	0	0	0	0	0	0	0	0	0	0.05	0.03	0.22	0.03	0	XLOC_025769		lincRNA	novel
XLOC_013413	0.09	0.15	0.14	0.17	0.27	0.6	0.05	0.08	0.05	0.06	0.13	0.43	0.05	0.07	0.02	0.07	0.07	0.12	0.03	0.05	0.05	0.31	0.2	0.08	0.04	0.03	0.01	0.3	0.33	0.33	XLOC_013413		intronic	novel
XLOC_011042	0.13	0.65	0.14	0.22	0.3	0.2	0.18	0.21	0.23	0.05	0.4	0.22	0.14	0.09	0.19	0.02	0.26	0.23	0.22	0.23	0.19	0.39	0.11	0.11	0.11	0.31	0.18	0.32	0.13	0.37	XLOC_011042		lincRNA	novel
XLOC_022430	0.06	0.11	0.14	0.1	0.49	0.27	0.1	0.08	0.16	0.14	0.18	0	0.28	0.03	0.16	0.04	0.33	0.15	0.16	0.12	0.21	0.49	0.38	0.19	0.12	0.18	0.15	0	0.09	0.13	XLOC_022430		intronic	novel
XLOC_014762	0.04	0.01	0.14	0.04	0.05	0.02	0.04	0.04	0.08	0.05	0	0.02	0.02	0.02	0.04	0.02	0.03	0.01	0.03	0.02	0	0.03	0.02	0.01	0.02	0.01	0.01	0.03	0.06	0.09	XLOC_014762		intronic	novel
XLOC_014273	0.2	0.03	0.14	0.08	0.18	0.09	0.1	0	0.07	0	0.03	0.07	0.06	0.07	0.1	0.03	0.16	0.08	0.08	0	0.18	0.14	0.06	0.08	0.06	0.14	0.14	0.19	0.08	0.09	XLOC_014273		lincRNA	novel
XLOC_026683	0.11	0.13	0.14	0.11	0.09	0.19	0.13	0.1	0.2	0.14	0.12	0.14	0.2	0.3	0.28	0.05	0.38	0.13	0.17	0.16	0.27	0.18	0.3	0.19	0.12	0.31	0.11	0.12	0.03	0.26	XLOC_026683		lincRNA	novel
ENSRNOG00000061786	0.15	0.13	0.14	0.07	0.27	0.22	0.22	0.13	0.13	0.38	0.33	0.43	0.12	0.41	0.13	0.3	0.35	0.19	0.07	0.19	0.2	0.09	0.3	0.61	0.2	0.19	0.04	0.17	0.26	0.28	Rn60_18_0774.1	18	lincRNA	--
ENSRNOG00000061691	0.11	0.42	0.14	0.08	0.15	0.53	0.1	0.32	0.06	0.1	0.14	0.2	0.65	0.22	0.17	0.4	0.12	0.32	0.24	0.39	0.1	0.15	0.26	0.13	0.28	0.11	0.1	0.26	0.22	0.8	AABR07030939.1	10	lincRNA	--
XLOC_030587	0.24	0.05	0.14	0.21	0.22	0.26	0.49	0.25	0.1	0.28	0.24	0.26	0.26	0.42	0.4	0.12	0.26	0.34	0.26	0.24	0.19	0.34	0.42	0.34	0.28	0.37	0.18	0.25	0.2	0.39	XLOC_030587		lincRNA	novel
XLOC_010626	0.25	0.31	0.14	0.29	0.36	0.26	0.16	0.26	0.27	0.21	0.26	0.19	0.09	0.11	0.09	0.15	0.16	0.12	0.08	0.06	0.09	0.13	0.18	0.16	0.07	0.04	0.06	0.13	0.12	0.18	XLOC_010626		antisense	novel
XLOC_014280	0.27	0.18	0.14	0.15	0.24	0.23	0.09	0.23	0.18	0.15	0.17	0.15	0.16	0.19	0	0.04	0.14	0.23	0.1	0.15	0.24	0.28	0.27	0.12	0.08	0.18	0.2	0.22	0.42	0.45	XLOC_014280		lincRNA	novel
XLOC_013281	0.11	0.18	0.14	0.06	0.21	0.42	0.08	0.15	0.05	0.18	0.05	0.14	0.21	0.1	0.02	0.26	0.09	0.14	0.16	0.14	0.11	0.18	0.04	0.11	0.09	0.03	0.06	0.19	0.34	0.43	XLOC_013281		lincRNA	novel
ENSRNOG00000054587	0.05	0.16	0.14	0.07	0.12	0.05	0.03	0.29	0.05	0.31	0.05	0.03	0.1	0.02	0.04	0.07	0	0.05	0.02	0	0.02	0.09	0	0.07	0	0.02	0.26	0.23	0.16	0.07	AABR07060920.1	4	lincRNA	--
XLOC_005091	0.19	0.18	0.14	0.08	0.19	0.28	0.19	0.05	0.11	0.62	0.26	0.13	0.24	0.16	0.08	0.92	0.01	0.13	0.61	0.1	0.03	0.12	0.4	0.12	0.25	0.02	0.11	0.13	0.32	0.38	XLOC_005091		intronic	novel
XLOC_024532	0.35	0.06	0.14	0.34	0.26	0.36	0.12	0.1	0.14	0.23	0.14	0.15	0.17	0.1	0.14	0.17	0.25	0.26	0.04	0.08	0.17	0.18	0.21	0.05	0.09	0.06	0.1	0.51	0.45	0.45	XLOC_024532		antisense	novel
XLOC_027705	0.08	0	0.14	0.15	0.12	0.08	0	0.04	0.05	0	0.25	0.1	0.12	0.09	0	0	0	0	0.17	0	0.03	0	0	0.08	0.12	0	0.11	0.04	0.07	0.04	XLOC_027705		antisense	novel
ENSRNOG00000061916	0.12	0.27	0.14	0.11	0.24	0.23	0	0	0	0.15	0.13	0.15	0.13	0.1	0	0	0.22	0.12	0	0.12	0.21	0.19	0.12	0	0.13	0	0	0	0.12	0.38	AABR07041724.2	X	lincRNA	--
ENSRNOG00000060353	0	0	0.14	0	0.11	0	0	0.26	0	0	0.24	0	0	0	0	0	0	0	0	0	0.4	0.09	0.11	0	0	0	0	0	0	0	AABR07026596.3	16	lincRNA	--
XLOC_008024	0.17	0.07	0.14	0.09	0.15	0.47	0.03	0.08	0.04	0.08	0.16	0.75	0.2	0.02	0.07	0.15	0	0.05	0.14	0.09	0.05	0.88	0.25	0.31	0.02	0.03	0.02	0.12	0.27	0.84	XLOC_008024		intronic	novel
XLOC_007988	0	0.13	0.14	0.02	0.07	0.11	0.11	0.03	0.29	0	0.07	0.03	0.07	0.11	0.08	0	0	0.02	0.04	0.04	0.02	0.04	0.04	0	0.19	0.04	0	0.05	0.13	0	XLOC_007988		lincRNA	novel
XLOC_028218	0.28	0.22	0.14	0.04	0.12	0.35	0.23	0.16	0.15	0.55	0.11	0.03	0.34	0.14	0.19	0.48	0.05	0.07	0.36	0.09	0.1	0.24	0.2	0.07	0.25	0.2	0.18	0.15	0.16	0.33	XLOC_028218		intronic	novel
XLOC_000545	0.14	0.16	0.14	0.09	0.02	0.3	0.14	0.05	0.22	0.14	0.05	0.12	0.05	0.17	0.12	0.11	0.12	0.09	0.12	0.16	0.18	0.18	0.2	0.09	0.02	0.28	0.07	0.25	0.16	0.12	XLOC_000545		lincRNA	novel
XLOC_001387	0.09	0.15	0.14	0.16	0.18	0.19	0.06	0.3	0.18	0.05	0.15	0.17	0.21	0.23	0.17	0.16	0.06	0.22	0.25	0.13	0.42	0.11	0.29	0.24	0.18	0.1	0.03	0.25	0.12	0.17	XLOC_001387		lincRNA	novel
XLOC_020102	0.35	0.18	0.14	0.18	0.23	0.26	0.23	0.15	0.19	0.15	0.16	0.22	0.16	0.19	0.18	0.32	0.18	0.37	0.16	0.16	0.18	0.35	0.21	0.37	0.13	0.11	0.18	0.33	0.24	0.34	XLOC_020102		antisense	novel
XLOC_000930	0.27	0.17	0.14	0.08	0.13	0.48	0.03	0.2	0.09	0.15	0.09	0.17	0.21	0.11	0.08	0.34	0.12	0.15	0.21	0.07	0.06	0.19	0.19	0.06	0.08	0	0.02	0.05	0.49	0.67	XLOC_000930		intronic	novel
XLOC_011406	0.13	0.12	0.14	0.1	0.46	0.09	0.07	0.04	0.13	0.13	0.09	0.14	0.12	0.2	0.07	0.1	0.02	0.05	0.1	0.08	0.16	0.38	0.08	0.06	0.05	0.15	0.08	0.24	0.19	0.14	XLOC_011406		lincRNA	novel
XLOC_022507	0.44	0.18	0.14	0.07	0.29	0.18	0.06	0.13	0.16	0.04	0.08	0.09	1.21	0.4	0.79	1.95	0.06	0.2	1	1.04	0.25	0.15	0.05	0.06	0.6	0.1	0.35	0.07	0.14	0.16	XLOC_022507		intronic	novel
ENSRNOG00000054861	0.15	0.08	0.14	0.2	0.23	0.13	0.06	0.15	0.13	0.16	0.17	0.08	0.15	0.11	0.11	0.09	0.2	0.13	0.2	0.15	0.12	0.08	0.09	0.08	0.13	0.09	0.09	0.07	0.23	0.13	AABR07062800.1	6	lincRNA	--
XLOC_001350	0.07	0	0.14	0.22	0	0.04	0.13	0	0.13	0.41	0.2	0	0.08	0.06	0.06	0	0.03	0.07	0	0	0	0.03	0.29	0.07	0	0.07	0.07	0.12	0.04	0.19	XLOC_001350		lincRNA	novel
ENSRNOG00000057921	0	0.13	0.14	0.23	0.12	0.34	0.14	0	0.14	0	0.13	0.58	0	0.1	0	0	0.11	0.23	0	0.23	0.1	0	0.23	0	0.25	0.11	0.12	0	0.57	0.25	AABR07004100.1	1	lincRNA	--
XLOC_030366	0.14	0.06	0.14	0.08	0.18	0.27	0.07	0.07	0.13	0.23	0.22	0.05	0.21	0.14	0.02	0.37	0	0.01	0.19	0.1	0.01	0.23	0.19	0.08	0.07	0.04	0.06	0.11	0.25	0.46	XLOC_030366		intronic	novel
XLOC_010630	0.28	0.31	0.14	0.81	0.56	0.63	0.59	0.71	0.48	0.54	0.52	0.62	0.12	0.22	0.32	0.19	0.26	0.39	0.17	0.09	0.32	0.27	0.39	0.51	0.11	0.24	0.08	0.35	0.32	0.43	XLOC_010630		lincRNA	novel
ENSRNOG00000058158	0.23	0.07	0.14	0.11	0.06	0.29	0.14	0.14	0.14	0.14	0	0	0.19	0.1	0	0.23	0	0	0.16	0	0	0.05	0	0.23	0	0.06	0	0.13	0.34	0.49	AABR07024833.1	16	lincRNA	--
ENSRNOG00000053878	0	0	0.14	0.11	0.12	0	0	0	0	0	0	0	0	0	0	0	0.11	0	0	0.11	0	0	0.11	0.11	0	0	0	0	0	0	AABR07070335.1	8	lincRNA	--
XLOC_015417	0.06	0.02	0.14	0.06	0.13	0.15	0.12	0.04	0.12	0.22	0.13	0.12	0.05	0.03	0.01	0.02	0.02	0.02	0.03	0.03	0.02	0.03	0.07	0	0.06	0.05	0	0.05	0.14	0	XLOC_015417		antisense	novel
XLOC_020161	0.48	0.31	0.14	0.3	0.22	0.13	0.1	0.18	0.27	0.13	0.1	0.12	0.11	0.34	0.12	0.06	0.23	0.21	0.23	0.22	0.24	0.27	0.18	0.2	0.17	0.3	0.19	0.24	0.22	0.26	XLOC_020161		antisense	novel
XLOC_019251	0.35	0.64	0.14	0.21	0.14	0.4	0.23	0.34	0.21	0.34	0.17	0.17	0.12	0.08	0.16	0.15	0.09	0.22	0.21	0.11	0.1	0.26	0.23	0.17	0.08	0.06	0.08	0.19	0.06	0.1	XLOC_019251		antisense	novel
XLOC_005685	0.04	0.04	0.14	0.04	0	0	0.04	0	0.04	0.05	0	0	0	0	0	0	0.03	0.04	0.03	0	0	0	0	0.04	0	0	0	0	0	0	XLOC_005685		lincRNA	novel
XLOC_024416	0.1	0.11	0.14	0.04	0.18	0.32	0.05	0.14	0.02	0.16	0.08	0.15	0.19	0.06	0.02	0.3	0.01	0.01	0.23	0.08	0.01	0.18	0.11	0.1	0.07	0	0.03	0.09	0.21	0.43	XLOC_024416		intronic	novel
XLOC_000080	0.1	0.21	0.14	0.06	0.14	0.41	0.09	0.12	0.18	0.3	0.09	0.09	0.24	0.32	0.04	0.8	0.05	0.1	0.38	0.21	0.14	0.22	0.33	0.13	0.45	0.1	0.09	0.11	0.23	0.44	XLOC_000080		intronic	novel
XLOC_001759	0.06	0.33	0.14	0.15	0.18	0.05	0.15	0.45	0.11	0.14	0.04	0.11	0.04	0.17	0.39	0.06	0.1	0.06	0.23	0.09	0.42	0.09	0.1	0.09	0.05	0.57	0.11	0.17	0.04	0.16	XLOC_001759		lincRNA	novel
XLOC_002652	0.26	0.6	0.14	0.39	0.13	0.36	0.32	0.11	0.41	0.47	0.22	0.22	0.17	0.29	0.19	0.03	0.1	0.08	0.06	0.09	0.06	0.16	0.05	0.05	0.17	0.08	0.36	0.51	0.61	0.12	XLOC_002652		intronic	novel
ENSRNOG00000053728	0.16	0.21	0.14	0.24	0.19	0.16	0.08	0.05	0.19	0.11	0.15	0.08	0.07	0.1	0.16	0.09	0.13	0.13	0.17	0.18	0.1	0.22	0.16	0.11	0.05	0.09	0.07	0.18	0.31	0.05	AABR07006724.1	1	lincRNA	--
XLOC_013200	0.25	0.31	0.14	0.05	0.38	0.5	0.09	0.09	0.13	0.2	0.15	0.32	0.55	0.07	0.06	0.36	0.07	0.18	0.23	0.18	0.06	0.41	0.34	0.12	0.07	0.03	0.06	0.13	0.5	0.6	XLOC_013200		intronic	novel
XLOC_013442	0.16	0.19	0.14	0.05	0.4	0.71	0.06	0.22	0.04	0.25	0.11	0.4	0.31	0.08	0.02	0.75	0.04	0.11	0.37	0.19	0.11	0.36	0.3	0.13	0.1	0.07	0.09	0.09	0.51	1.21	XLOC_013442		intronic	novel
XLOC_015937	0.14	0.22	0.14	0.11	0.18	0.21	0.11	0.32	0.33	0.06	0.17	0.17	0.07	0.21	0.18	0.12	0.29	0.07	0.13	0.12	0.19	0.11	0.06	0.17	0.11	0.24	0.12	0.23	0.16	0.1	XLOC_015937		antisense	novel
XLOC_023873	0.07	0	0.14	0	0	0.04	0	0	0	0.05	0	0.05	0	0	0	0.04	0	0	0	0	0	0	0	0	0	0	0.04	0	0	0	XLOC_023873		antisense	novel
XLOC_025911	0.03	0.03	0.14	0.05	0.06	0.11	0.16	0.03	0.16	0.07	0	0.07	0.03	0	0	0.03	0.03	0	0.02	0.03	0	0.02	0.05	0	0	0.08	0	0	0.08	0.03	XLOC_025911		lincRNA	novel
XLOC_028849	0.25	0.37	0.14	0.11	0.37	0.75	0.13	0.35	0.09	0.12	0.2	0.31	0.87	0.21	0.08	0.28	0.14	0.3	0.26	0.31	0.06	0.5	0.17	0.21	0.22	0.15	0.23	0.5	0.76	0.98	XLOC_028849		antisense	novel
XLOC_009547	0.27	0.2	0.14	0.17	0.28	0.13	0.14	0.18	0.21	0.1	0.19	0.22	0.29	0.19	0.23	0.26	0.21	0.24	0.28	0.17	0.36	0.22	0.13	0.38	0.22	0.24	0.19	0.24	0.09	0.14	XLOC_009547		lincRNA	novel
XLOC_028826	0.24	0.41	0.14	0.09	0.31	0.61	0.09	0.24	0.09	0.16	0.15	0.38	0.54	0.12	0.1	0.95	0.16	0.19	0.44	0.46	0.09	0.52	0.34	0.22	0.16	0.07	0.09	0.15	0.45	0.99	XLOC_028826		intronic	novel
XLOC_020634	0.45	0.51	0.14	0.33	0.23	0.39	0.13	0.07	0.26	0.28	0.3	0.28	0.12	0.37	0.09	0.11	0.05	0.16	0.15	0.22	0.05	0.27	0.16	0.33	0.12	0.11	0.22	0.25	0.7	0.29	XLOC_020634		lincRNA	novel
XLOC_021216	0.13	0.15	0.14	0.12	0.2	0.15	0.15	0.14	0.15	0.19	0.23	0.22	0.16	0.15	0.05	0.08	0.12	0.1	0.13	0.08	0.14	0.08	0.14	0.1	0.06	0.09	0.08	0.13	0.14	0.18	XLOC_021216		lincRNA	novel
XLOC_008208	0.16	0.1	0.14	0.11	0.16	0.24	0.07	0.13	0.16	0.31	0.08	0.09	0.21	0.15	0.02	0.57	0.05	0.07	0.29	0.11	0.14	0.11	0.26	0.14	0.08	0.14	0.09	0.14	0.12	0.32	XLOC_008208		intronic	novel
XLOC_024491	0.33	0.02	0.14	1.19	0.26	0.37	0.14	0.07	0.46	0.61	0.13	0	0.39	0.42	0.3	0.21	0.18	0.24	0.61	0.28	0.05	0.54	0.76	0.37	0.14	0	0.14	0.3	0.47	0.28	XLOC_024491		lincRNA	novel
XLOC_026596	0.14	0.19	0.14	0.02	0.23	0.47	0.08	0.07	0.03	0.08	0.08	0.26	0.32	0.04	0	0.23	0	0	0.08	0.14	0.04	0.29	0.14	0.08	0.02	0.06	0.03	0.08	0.34	0.72	XLOC_026596		intronic	novel
XLOC_006919	0.09	0.09	0.14	0.13	0.19	0.24	0.08	0.12	0.16	0.09	0.16	0.19	0.11	0.1	0.04	0.17	0.04	0.1	0.06	0.15	0.14	0.15	0.09	0.1	0.04	0.1	0.05	0.15	0.11	0.2	XLOC_006919		lincRNA	novel
XLOC_028216	0.2	0.17	0.14	0.07	0.24	0.37	0.1	0.15	0.08	0.29	0.14	0.12	0.26	0.14	0.07	0.49	0.08	0.11	0.29	0.14	0.08	0.3	0.18	0.15	0.08	0.13	0.09	0.05	0.24	0.66	XLOC_028216		intronic	novel
XLOC_020565	0.3	0.22	0.14	0.1	0.4	0.56	0.1	0.25	0.07	0.24	0.15	0.29	0.52	0.09	0.08	0.22	0.08	0.25	0.21	0.26	0.07	0.43	0.16	0.19	0.12	0.16	0.07	0.15	0.29	0.71	XLOC_020565		intronic	novel
XLOC_001290	0.16	0.17	0.14	0.12	0.36	0.45	0.01	0.13	0.13	0.06	0.1	0.25	0.35	0.06	0.04	0.13	0.07	0.15	0.11	0.25	0.09	0.54	0.21	0.11	0.04	0.04	0.02	0.21	0.37	0.53	XLOC_001290		intronic	novel
ENSRNOG00000051774	0.11	0.13	0.14	0.22	0.35	0.33	0.13	0.26	0	0.28	0.37	0.56	0.36	0.38	0	0.33	0.21	0.22	0	0.11	0	0.18	0.11	0.45	0	0.22	0.12	0.38	0.55	0.6	AABR07062453.1	4	lincRNA	--
XLOC_010160	0.31	0.16	0.14	0.14	0.3	0.41	0.16	0.34	0.11	0.22	0.37	0.24	0.35	0.17	0.21	0.27	0.16	0.15	0.19	0.31	0.05	0.34	0.24	0.12	0.1	0.28	0.21	0.28	0.59	0.62	XLOC_010160		lincRNA	novel
XLOC_011103	0.06	0.04	0.14	0.17	0.28	0.29	0.07	0.07	0	0.05	0.1	0.05	0.1	0.11	0.07	0	0.04	0.02	0.09	0.11	0.12	0.12	0.09	0	0.06	0.11	0.08	0.09	0.13	0.1	XLOC_011103		lincRNA	novel
XLOC_024744	0.24	0.26	0.14	0.14	0.05	0.11	0.08	0.12	0.15	0.3	0.17	0	0.04	0.1	0.05	0.01	0.02	0.09	0.05	0.01	0.03	0.02	0	0	0.19	0.11	0.61	0.3	0.13	0.02	XLOC_024744		lincRNA	novel
XLOC_014346	0.12	0.12	0.14	0.19	0.18	0.2	0.19	0.16	0.17	0.19	0.17	0.12	0.12	0.1	0.13	0.16	0.21	0.19	0.14	0.13	0.2	0.34	0.4	0.19	0.11	0.11	0.07	0.26	0.18	0.27	XLOC_014346		lincRNA	novel
XLOC_004669	0.04	0.09	0.14	0.09	0.1	0.08	0.23	0.11	0.11	0.1	0.06	0.05	0.04	0.25	0.2	0.06	0.33	0.15	0.02	0.04	0.05	0.06	0.08	0.09	0.06	0.18	0.04	0.32	0.06	0.06	XLOC_004669		lincRNA	novel
XLOC_012944	0.07	0.1	0.14	0.09	0.09	0.25	0.13	0.06	0	0.09	0.14	0.14	0.04	0.11	0.15	0.02	0.07	0.12	0.03	0.04	0.05	0.13	0.09	0.14	0.06	0.07	0	0.08	0.28	0.08	XLOC_012944		antisense	novel
XLOC_026184	0.2	0.47	0.13	0.11	0.61	0.48	0.21	0.16	0.32	0.41	0.21	0.22	0.66	0.33	0.1	0.63	0.11	0.22	0.56	0.39	0.16	0.34	0.35	0.19	0.23	0.15	0.13	0.19	0.78	0.99	XLOC_026184		intronic	novel
XLOC_016311	1.02	1.98	0.13	0.5	0.65	0.06	0.01	0.89	0.34	1.87	0.06	0.11	0.17	0.81	0.25	0.36	0.14	0.22	0.62	0.12	0.21	0.96	0.13	0.08	0.48	0.62	6.26	0.97	0.41	1.22	XLOC_016311		lincRNA	novel
XLOC_018759	0.2	0.2	0.13	0.04	0.26	0.63	0.08	0.14	0.13	0.46	0.21	0.16	0.4	0.19	0.04	0.82	0.04	0.14	0.34	0.1	0.06	0.32	0.5	0.16	0.11	0.08	0.05	0.09	0.31	1.04	XLOC_018759		lincRNA	novel
XLOC_020833	0.19	0.27	0.13	0.16	0.19	0.21	0.15	0.27	0.26	0.31	0.11	0.13	0.07	0.07	0.02	0.15	0.11	0.1	0.11	0.06	0.03	0.07	0.07	0.09	0.09	0.11	0.07	0.15	0.26	0.17	XLOC_020833		intronic	novel
ENSRNOG00000051731	0.15	0.21	0.13	0.26	0.17	0.21	0.2	0.22	0.17	0.16	0.13	0.26	0.09	0.21	0.36	0.27	0.21	0.12	0.36	0.21	0.26	0.17	0.15	0.17	0.16	0.1	0.19	0.12	0.2	0.38	AABR07059004.1	4	lincRNA	--
XLOC_009659	0.25	0.56	0.13	0.35	0.36	0.28	0.44	0.49	0.17	1.01	0.26	0.14	0.15	0.16	0.11	0.19	0.06	0.09	0.18	0.09	0.12	0.06	0.04	0.05	0.07	0.07	0.91	0.58	0.31	0.28	XLOC_009659		lincRNA	novel
XLOC_012393	0.2	0.07	0.13	0.47	0.26	0.03	0.08	0.53	0.57	0.04	0.3	0.04	0.24	0.13	0.05	0.02	0.01	0.04	0.25	0.03	0.02	0.07	0.2	0.04	0.22	0.4	0.17	0.08	0.03	0.09	XLOC_012393		intronic	novel
XLOC_021511	0.05	0.19	0.13	0.14	0.21	0.02	0.18	0.05	0.11	0.11	0.13	0.08	0	0.01	0.03	0	0.1	0.01	0.01	0	0.01	0.1	0	0	0.02	0.01	0	0	0.07	0.03	XLOC_021511		lincRNA	novel
XLOC_020310	0.19	0.17	0.13	0.23	0	0.27	0.22	0.1	0.15	0	0.02	0.13	0.29	0.23	0.11	0.3	0.27	0.16	0.24	0.12	0.04	0.22	0.16	0.17	0.22	0.14	0.36	0.16	0.18	0.15	XLOC_020310		lincRNA	novel
XLOC_022703	0.11	0.04	0.13	0.06	0.13	0.09	0.05	0.02	0.07	0.06	0.03	0	0.15	0.11	0.05	0.06	0.06	0.06	0.07	0.03	0.04	0	0.05	0.02	0.05	0.07	0.05	0	0.15	0.1	XLOC_022703		lincRNA	novel
XLOC_011407	0.19	0.04	0.13	0.03	0.21	0.29	0.06	0.02	0.04	0.16	0.08	0.07	0.01	0.02	0.02	0.1	0	0.06	0.03	0.05	0.06	0.08	0.06	0.04	0.02	0.02	0.02	0.13	0.36	0.09	XLOC_011407		lincRNA	novel
ENSRNOG00000058343	0.05	0	0.13	0.05	0	0	0.06	0.12	0.19	0.07	0.06	0	0.06	0.09	0	0.05	0	0	0	0	0.05	0	0.05	0	0	0	0	0.06	0	0.06	AABR07030593.1	10	lincRNA	--
XLOC_006773	0.26	0.21	0.13	0.12	0.08	0.48	0.11	0.24	0.08	0.18	0.04	0.24	0.42	0.08	0.05	0.73	0.02	0.14	0.17	0.27	0.07	0.25	0.3	0.13	0.24	0.06	0.12	0.09	0.34	0.46	XLOC_006773		intronic	novel
XLOC_004528	0.23	0.32	0.13	0.08	0.29	0.6	0.09	0.09	0.03	0	0.04	0.4	0.31	0.09	0.09	0.28	0.05	0.15	0.25	0.33	0.03	0.41	0.26	0.17	0.08	0.01	0.09	0.07	0.45	0.48	XLOC_004528		intronic	novel
XLOC_007335	0.13	0	0.13	0.03	0.03	0.07	0.03	0	0.03	0.18	0.05	0.04	0.16	0.06	0	0.08	0.01	0	0.14	0.11	0.03	0.05	0.12	0.04	0.02	0.01	0.03	0	0.01	0.14	XLOC_007335		intronic	novel
XLOC_010164	0.07	0.24	0.13	0.17	0.2	0.36	0.12	0.14	0.12	0.19	0.04	0.15	0.24	0.21	0.14	0.16	0.1	0.08	0.2	0.18	0.1	0.19	0.15	0.1	0.09	0.1	0.07	0.17	0.36	0.59	XLOC_010164		intronic	novel
XLOC_030624	0.16	0.15	0.13	0.39	0.21	0.36	0.15	0.11	0.22	0.07	0.14	0.14	0.08	0.23	0.09	0.1	0.02	0.12	0.21	0.25	0.06	0.2	0.52	0.22	0.13	0.09	0.15	0.24	0.23	0.28	XLOC_030624		antisense	novel
ENSRNOG00000053056	0	0	0.13	0.1	0.11	0.1	0	0	0	0.13	0.22	0	0	0	0	0	0	0	0	0	0	0	0	0	0	0	0	0	0.1	0.11	AABR07001358.1	1	lincRNA	--
XLOC_013553	0.17	0.13	0.13	0.07	0.51	0.88	0.06	0.04	0.07	0.21	0.15	0.35	0.3	0.04	0	0.51	0.04	0.16	0.12	0.13	0.03	0.47	0.28	0.16	0.06	0.04	0.02	0.2	0.73	1.38	XLOC_013553		intronic	novel
ENSRNOG00000051474	0.06	0.04	0.13	0.18	0.24	0.14	0.07	0.18	0.17	0.14	0.1	0.23	0.05	0.14	0.16	0.06	0.07	0.11	0.07	0.22	0.21	0.13	0.28	0.25	0.07	0.2	0.08	0.18	0.15	0.23	AC127756.1	16	lincRNA	--
XLOC_022228	0.18	0.18	0.13	0.06	0.34	0.38	0.09	0.13	0.07	0.07	0.1	0.27	0.29	0.08	0.04	0.08	0.03	0.11	0.09	0.24	0.04	0.29	0.15	0.1	0.05	0.04	0.03	0.13	0.32	0.47	XLOC_022228		intronic	novel
XLOC_015052	0	0.05	0.13	0.02	0.1	0.23	0.17	0.02	0.06	0.21	0.08	0	0.08	0.05	0.13	0.16	0.01	0.01	0.14	0.03	0.14	0.01	0.06	0.14	0.1	0.09	0.05	0.1	0.21	0.28	XLOC_015052		antisense	novel
ENSRNOG00000051701	0.12	0.14	0.13	0.04	0.13	0.17	0.13	0.09	0.11	0.22	0.11	0.14	0.1	0.23	0.08	0.27	0.04	0.11	0.22	0.13	0.1	0.14	0.18	0.06	0.16	0.1	0.09	0.08	0.13	0.25	AABR07073453.1	8	lincRNA	--
XLOC_028153	0.13	0.43	0.13	0.44	1.13	0.95	0.48	0.26	0.25	0.1	0.24	0.71	0.18	1.01	1.05	0.38	0.43	0.82	0.8	0.59	0.85	0.37	0.51	1.03	0.74	0.49	0.28	1.07	0.82	1.41	XLOC_028153		lincRNA	novel
XLOC_000217	0.11	0.14	0.13	0.04	0.24	0.33	0.04	0.05	0.1	0.12	0.07	0.15	0.2	0.09	0	0.13	0.04	0.15	0.15	0.08	0.09	0.22	0.15	0.01	0.04	0.03	0	0.02	0.25	0.47	XLOC_000217		intronic	novel
XLOC_009194	0.13	0.2	0.13	0.05	0.3	0.45	0.05	0.07	0.07	0.15	0.07	0.29	0.26	0.02	0	0.39	0.02	0.12	0.24	0.14	0.06	0.37	0.22	0.12	0.05	0	0.07	0.07	0.28	0.67	XLOC_009194		intronic	novel
XLOC_028470	0.12	0.6	0.13	0.46	0.16	0.25	0.18	0.58	0.99	0.07	0.19	0.31	0.12	0.3	0.26	0.07	0.64	0.98	0.19	0.16	0.35	0.36	0.17	0.2	0.11	0.4	0.75	0.26	0.06	0.16	XLOC_028470		intronic	novel
ENSRNOG00000051454	0	0	0.13	0	0	0.21	0	0	0	0	0	0	0	0	0	0	0	0	0	0	0	0	0	0	0	0	0	0	0	0	AABR07043642.1	19	lincRNA	--
XLOC_001808	0.28	0.24	0.13	0.01	0.08	0.24	0.16	0.14	0.11	0.28	0.06	0.02	0.28	0.18	0.08	0.65	0.04	0.1	0.36	0.23	0.12	0.28	0.25	0.18	0.19	0.13	0.12	0.1	0.23	0.23	XLOC_001808		intronic	novel
ENSRNOG00000053511	0	0	0.13	0	0	0.1	0	0.06	0	0	0	0	0	0.04	0	0	0	0	0	0	0.18	0	0	0	0	0	0	0	0	0	AABR07017113.1	15	lincRNA	--
XLOC_027105	0.03	0	0.13	0.1	0.11	0.14	0.04	0.04	0	0	0.04	0.17	0	0	0.06	0	0.03	0.03	0.03	0	0.09	0.03	0.07	0	0.04	0.06	0	0.04	0.03	0	XLOC_027105		lincRNA	novel
XLOC_018773	0.11	0.03	0.13	0.15	0.14	0.52	0	0.03	0.03	0.44	0.26	0.32	0.21	0.16	0.05	0.48	0.04	0.17	0.25	0.07	0.02	0.36	0.5	0.12	0	0.06	0.01	0.15	0.16	1.13	XLOC_018773		intronic	novel
XLOC_000220	0.23	0.32	0.13	0.35	0.31	0.39	0.4	0.39	0.19	0.3	0.35	0.36	0.48	0.39	0.18	0.28	0.42	0.31	0.33	0.31	0.2	0.38	0.22	0.24	0.17	0.29	0.18	0.29	0.39	0.42	XLOC_000220		lincRNA	novel
ENSRNOG00000058637	0.18	0.15	0.13	0.76	0.26	1.04	0.16	0.07	0.11	0.78	0.23	0.39	0.1	0.1	0.05	0.38	0.43	0.68	0.08	0.06	0.11	0.2	0.33	0.33	0.11	0.1	0.11	0.69	0.75	0.72	AABR07003304.2	1	lincRNA	--
XLOC_010156	0.14	0.09	0.13	0.12	0.42	0.57	0.07	0.09	0.11	0.12	0.31	0.33	0.15	0.16	0.06	0.09	0.11	0.12	0.11	0.23	0.07	0.27	0.25	0.04	0.09	0.06	0.1	0.15	0.23	0.29	XLOC_010156		antisense	novel
XLOC_026997	0.01	0.06	0.13	0	0.1	0.27	0	0.05	0.03	0.08	0.01	0.15	0.03	0.04	0	0.23	0	0.04	0.05	0.04	0	0.07	0.18	0.05	0	0	0	0.06	0.12	0.52	XLOC_026997		lincRNA	novel
XLOC_021916	0.49	0.36	0.13	0.27	0.5	0.73	0.1	0.2	0.1	0.13	0.23	0.29	0.4	0.1	0.11	0.32	0.1	0.24	0.09	0.31	0.02	0.96	0.27	0.15	0.04	0.08	0.08	0.26	0.49	0.81	XLOC_021916		lincRNA	novel
XLOC_009456	0.12	0.08	0.13	0.17	0.06	0.06	0.15	0.1	0.23	0.05	0.05	0.15	0.15	0.02	0.25	0.03	0.07	0.06	0	0.01	0.15	0.02	0.09	0.05	0.04	0.08	0.04	0.1	0.1	0.08	XLOC_009456		lincRNA	novel
XLOC_004750	0.28	0.32	0.13	0.05	0.25	0.57	0.1	0.09	0.1	0.23	0.17	0.49	0.41	0.13	0	0.47	0.1	0.17	0.25	0.16	0.27	0.33	0.3	0.24	0.08	0.05	0.11	0.1	0.29	1.26	XLOC_004750		lincRNA	novel
ENSRNOG00000051500	0	0.06	0.13	0	0.11	0.22	0.19	0.13	0.19	0.07	0.06	0	0.24	0.05	0.19	0.16	0.05	0.05	0.25	0.05	0.15	0.09	0.06	0	0.12	0.05	0.06	0.06	0.05	0.06	AABR07072058.1	1	lincRNA	--
XLOC_025739	0.04	0.03	0.13	0.11	0.07	0.05	0.05	0.02	0.02	0.03	0.01	0.03	0	0.02	0	0.05	0.01	0.03	0.01	0	0.04	0.05	0.01	0.01	0.03	0.03	0.01	0.06	0.05	0.1	XLOC_025739		antisense	novel
ENSRNOG00000061365	0.04	0.14	0.13	0.09	0.06	0.09	0	0.08	0.09	0.16	0.12	0.02	0.14	0.26	0.13	0.05	0.1	0.25	0.23	0.16	0.15	0.12	0.04	0	0.1	0.16	0.04	0.18	0.2	0.02	AABR07007055.1	1	lincRNA	--
XLOC_025235	0	0.04	0.13	0	0.08	0	0.04	0.04	0	0	0.12	0	0.04	0	0	0.03	0.07	0	0	0	0.03	0.03	0.07	0	0	0.03	0	0	0.04	0	XLOC_025235		antisense	novel
XLOC_028750	0.34	0.41	0.13	0.09	0.27	0.7	0.19	0.18	0.18	0.45	0.23	0.35	0.53	0.18	0.22	0.46	0.14	0.13	0.15	0.08	0.06	0.19	0.21	0.07	0.3	0.14	0.11	0.2	0.59	0.65	XLOC_028750		intronic	novel
XLOC_021341	0.19	0.23	0.13	0.2	0.21	0.16	0.21	0.17	0.24	0.53	0.25	0.18	0.19	0.15	0.09	0.2	0.14	0.07	0.05	0.03	0.03	0.1	0.07	0.06	0.12	0.12	0.07	0.26	0.22	0.15	XLOC_021341		lincRNA	novel
XLOC_026157	0.12	0.4	0.13	0.01	0.55	1	0.07	0.13	0.18	0.13	0.18	0.53	0.53	0.13	0.03	0.86	0.08	0.21	0.04	0.28	0.03	0.47	0.37	0.13	0.16	0.04	0.03	0.12	0.53	2.03	XLOC_026157		intronic	novel
XLOC_012111	0.11	0.02	0.13	0.11	0.31	0.11	0	0.03	0.13	0.11	0.07	0.05	0.05	0.07	0.04	0	0.08	0.06	0.06	0.1	0.11	0.02	0.06	0.02	0	0.02	0.04	0.07	0.04	0	XLOC_012111		antisense	novel
ENSRNOG00000057318	0	0	0.13	0.04	0.02	0.04	0.03	0.1	0.03	0.08	0.02	0.05	0.09	0	0.15	0	0.02	0	0.02	0	0	0.07	0.15	0	0.07	0.15	0.13	0.05	0.11	0	AABR07073295.1	7	lincRNA	--
XLOC_028627	0.04	0.16	0.13	0.1	0.07	0.18	0.13	0.38	0.29	0.31	0.11	0.18	0.11	0.03	0.12	0.2	0.22	0.44	0.16	0.07	0.09	0.17	0.03	0.1	0.04	0.07	0.14	0.2	0.17	0.22	XLOC_028627		lincRNA	novel
XLOC_012886	0.08	0.18	0.13	0.2	0.45	0.15	0.1	0.06	0.21	0.87	0.09	0.03	0.06	0.07	0.07	0.32	0.04	0.03	0.08	0.03	0	0.1	0.05	0.04	0.07	0.15	1.12	0.61	0.34	1.07	XLOC_012886		lincRNA	novel
XLOC_001952	0.13	0.18	0.13	0.13	0.24	0.29	0.25	0.15	0.12	0	0.23	0.2	0.16	0.24	0.09	0.3	0.19	0.15	0.3	0.15	0.21	0.29	0.2	0.13	0.08	0.2	0	0.12	0.08	0.22	XLOC_001952		lincRNA	novel
XLOC_024717	0.12	0.09	0.13	0.03	0.18	0.34	0.14	0.1	0.04	0.26	0.15	0.18	0.37	0.08	0.08	0.14	0.02	0.07	0.21	0.13	0.08	0.21	0.18	0.11	0.11	0.06	0.05	0.11	0.24	0.46	XLOC_024717		intronic	novel
XLOC_013101	0.11	0.06	0.13	0.02	0.06	0.11	0.05	0.05	0.04	0.11	0.05	0.06	0.12	0.08	0.01	0.07	0.03	0.05	0.11	0.05	0.05	0.1	0.06	0.02	0.02	0.03	0.04	0.04	0.07	0.11	XLOC_013101		intronic	novel
ENSRNOG00000051343	0	0	0.13	0.1	0.38	0.47	0.31	0.12	0.25	0.2	0.06	0.33	0.29	0.36	0.28	0.05	0.15	0.05	0.24	0.16	0.58	0.13	0.21	0.8	0	0.1	0.16	0.12	0.42	0.11	Rn60_10_0879.5	10	lincRNA	--
XLOC_026770	0.17	0.21	0.13	0.13	0.28	0.51	0.17	0.2	0.14	0.16	0.12	0.44	0.24	0.16	0.12	0.26	0.16	0.26	0.29	0.35	0.21	0.56	0.28	0.28	0.08	0.06	0.09	0.23	0.28	0.54	XLOC_026770		antisense	novel
XLOC_024754	0.09	0.34	0.13	0.58	0.35	0.74	0.55	1.13	0.55	0.46	0.25	0.51	0.19	1.25	0.69	0.26	0.48	0.5	0.41	0.53	1.16	0.31	0.66	0.89	0.22	0.76	0.07	1.26	0.65	1.17	XLOC_024754		lincRNA	novel
ENSRNOG00000060521	0.1	0.23	0.13	0.2	0.21	0.2	0.24	0.24	0.12	0.26	0.22	0	0	0.09	0.18	0	0	0.1	0.09	0.1	0	0.08	0.1	0.1	0	0.1	0	0.12	0.2	0.11	AABR07011084.2	2	lincRNA	--
ENSRNOG00000054027	0	0	0.13	0	0	0	0	0	0	0	0	0	0	0	0	0	0	0.11	0	0	0.1	0.09	0	0.11	0	0	0	0	0	0	AABR07058786.1	7	lincRNA	--
XLOC_026405	0.07	0.12	0.13	0.04	0.15	0.11	0.06	0.26	0.11	0.05	0.14	0.16	0.11	0	0.15	0.14	0.02	0.44	0.1	0.16	0.65	0.12	0.11	0.04	0.11	0.09	0.07	0.1	0.23	0.21	XLOC_026405		antisense	novel
XLOC_002749	0.39	0.41	0.13	0.88	0.41	0.64	0.5	1.04	0.75	0.31	0.47	0.5	0.28	0.51	0.66	0.51	0.5	0.56	0.56	0.31	0.83	0.52	0.76	0.61	0.54	0.73	0.39	0.54	0.37	0.59	XLOC_002749		intronic	novel
XLOC_008500	0	0.08	0.13	0.03	0	0.04	0.04	0	0.04	0	0	0.04	0	0.03	0	0	0.03	0	0	0	0.03	0.03	0.07	0	0.04	0.03	0.07	0	0.1	0	XLOC_008500		lincRNA	novel
XLOC_007869	0.32	0.25	0.13	0.21	0.2	0.39	0.15	0.19	0.12	0.07	0.17	0.13	0.2	0.19	0.22	0.19	0.17	0.17	0.22	0.15	0.2	0.27	0.13	0.1	0.06	0.07	0.04	0.23	0.3	0.41	XLOC_007869		lincRNA	novel
XLOC_008097	0.39	0.26	0.13	0.32	0.32	0.37	0.15	0.36	0.22	0.26	0.13	0.1	0.06	0.24	0.24	0.14	0.19	0.18	0.18	0.24	0.09	0.38	0.24	0.71	0.24	0.31	0.23	0.16	0.22	0.24	XLOC_008097		lincRNA	novel
XLOC_009857	0.15	0.1	0.13	0.1	0.17	0.06	0.14	0	0.09	0.09	0.2	0.11	0.19	0.33	0.36	0.45	0.23	0.14	0.4	0.25	0.29	0.17	0.49	0.21	0.16	0.09	0.23	0.15	0.13	0.11	XLOC_009857		lincRNA	novel
XLOC_030756	0.15	0.17	0.13	0.04	0.29	0.34	0.16	0.17	0.17	0.35	0.08	0.09	0.26	0.1	0.05	0.52	0.03	0.14	0.39	0.1	0.06	0.19	0.29	0.07	0.12	0.11	0.1	0.03	0.17	0.38	XLOC_030756		intronic	novel
XLOC_030243	0.18	0.21	0.13	0.15	0.22	0.03	0.09	0.23	0.11	0.06	0.15	0.11	0.13	0.27	0.18	0.14	0.21	0.19	0.04	0.15	0.17	0.4	0.28	0.3	0.14	0.2	0.06	0.03	0.18	0.19	XLOC_030243		lincRNA	novel
XLOC_001245	0.26	0.22	0.13	0.06	0.36	0.63	0.16	0.18	0.07	0.42	0.14	0.2	0.29	0.14	0.05	0.57	0.07	0.15	0.36	0.2	0.08	0.26	0.29	0.12	0.18	0.09	0.06	0.14	0.4	0.88	XLOC_001245		intronic	novel
XLOC_033489	0.13	0.1	0.12	0.04	0.3	0.79	0.02	0.1	0.13	0.18	0.08	0.31	0.21	0.1	0.05	0.45	0.02	0.05	0.07	0.07	0.03	0.43	0.26	0.1	0.09	0	0.03	0.07	0.62	0.79	XLOC_033489		intronic	novel
XLOC_019889	0.06	0.2	0.12	0.05	0.29	0.38	0.06	0.04	0.04	0.13	0.13	0.09	0.21	0.08	0.02	0.43	0	0.02	0.19	0.09	0.03	0.25	0.22	0.01	0.09	0.05	0	0.05	0.29	0.48	XLOC_019889		intronic	novel
XLOC_000294	0.14	0.04	0.12	0.07	0.1	0	0	0	0	0.08	0.04	0	0.14	0.08	0.11	0.03	0.03	0	0.06	0.16	0	0	0.07	0.1	0	0.13	0.03	0.04	0	0.32	XLOC_000294		lincRNA	novel
XLOC_030881	0.19	0.14	0.12	0.05	0.24	0.42	0.11	0.07	0.07	0.38	0.07	0.13	0.18	0.11	0.01	0.4	0.03	0.08	0.19	0.14	0.05	0.25	0.18	0.06	0.08	0.04	0.03	0.09	0.17	0.33	XLOC_030881		intronic	novel
XLOC_007450	0.07	0.04	0.12	0.02	0.01	0.05	0.03	0.06	0.06	0.03	0.12	0.06	0.09	0.03	0.04	0.08	0.01	0.01	0.04	0.05	0.04	0.04	0	0.02	0.05	0.02	0.02	0.07	0.08	0.05	XLOC_007450		intronic	novel
XLOC_022867	0.16	0.07	0.12	0.12	0.15	0.25	0.21	0.04	0.23	0.22	0.1	0.18	0.03	0.09	0	0.2	0.13	0.08	0.18	0.02	0.1	0.09	0.17	0.11	0.07	0.15	0.05	0.19	0.15	0.12	XLOC_022867		intronic	novel
XLOC_013334	0.28	0	0.12	0.03	0.07	0.17	0.12	0	0.03	0	0	0.02	0	0.07	0.02	0.04	0.18	0.19	0	0	0.07	0.08	0	0.03	0.03	0.03	0	0.12	0.2	0.04	XLOC_013334		lincRNA	novel
XLOC_016991	0.08	0.16	0.12	0.18	0.22	0.58	0.37	0.35	0.22	0.42	0.39	0.31	0.38	0.49	0.62	0.15	0.28	0.47	0.61	0.85	0.71	0.46	0.96	0.36	0.68	0.47	0.21	0.26	0.61	0.39	XLOC_016991		lincRNA	novel
XLOC_004446	0.07	0.26	0.12	0.13	0.1	0.29	0.23	0	0.31	0.12	0.11	0.17	0.03	0.05	0	0.03	0.21	0.19	0.18	0.06	0.03	0.1	0.16	0.16	0.03	0.06	0	0.07	0.19	0.17	XLOC_004446		lincRNA	novel
XLOC_017995	0.26	0.13	0.12	0.09	0.27	0.16	0.08	0.08	0.08	0.07	0.14	0.24	0.24	0.13	0.04	0.18	0.02	0.01	0.18	0.1	0.03	0.21	0.08	0.12	0.02	0.03	0.04	0.16	0.29	0.55	XLOC_017995		intronic	novel
XLOC_031107	0.28	0.22	0.12	0.3	0.21	0.26	0.26	0.24	0.28	0.23	0.25	0.3	0.08	0.08	0.03	0.21	0.14	0.15	0.13	0.08	0.05	0.11	0.08	0.05	0.15	0.13	0.09	0.18	0.2	0.18	XLOC_031107		lincRNA	novel
ENSRNOG00000056327	0	0	0.12	0.07	0.04	0.08	0.05	0	0.02	0.02	0	0.03	0.02	0.02	0.02	0.08	0.01	0.01	0.04	0	0.01	0.03	0	0.04	0.02	0.03	0.01	0.03	0.07	0.07	AABR07002010.1	1	lincRNA	--
XLOC_014936	0.13	0.13	0.12	0.19	0.11	0.19	0.09	0.32	0.15	0.23	0.09	0.14	0.11	0.16	0.23	0.04	0.09	0.05	0.12	0.04	0.14	0.1	0.14	0.15	0.05	0.2	0.18	0.16	0.08	0.07	XLOC_014936		intronic	novel
XLOC_023460	0.06	0.01	0.12	0.03	0.04	0.03	0.05	0.02	0.07	0.03	0.04	0.06	0.01	0.02	0	0	0.01	0	0	0	0	0.01	0.02	0.01	0.01	0.03	0	0.05	0.05	0.02	XLOC_023460		lincRNA	novel
ENSRNOG00000054511	0.19	0.08	0.12	0.09	0.17	0.02	0.03	0.17	0.17	0.06	0.03	0.09	0.13	0.12	0.08	0.02	0.18	0.07	0.04	0.07	0.02	0	0	0.05	0.08	0.05	0.05	0.11	0.16	0.08	AABR07035309.1	12	lincRNA	--
XLOC_026597	0.26	0.21	0.12	0.03	0.4	0.43	0.24	0.14	0.09	0.25	0.11	0.14	0.48	0.1	0.02	0.54	0.09	0.24	0.33	0.19	0.03	0.2	0.25	0.14	0.08	0.14	0.06	0.11	0.39	0.54	XLOC_026597		intronic	novel
XLOC_003223	0.07	0.11	0.12	0.1	0.05	0.1	0	0	0	0.15	0.13	0	0	0	0	0	0	0	0.02	0	0.02	0	0	0.02	0.03	0.07	0.12	0	0.02	0	XLOC_003223		lincRNA	novel
XLOC_015291	0.13	0.13	0.12	0.1	0.17	0.37	0.04	0.06	0.03	0.28	0.07	0.27	0.16	0.08	0.03	0.27	0.05	0.09	0.11	0.14	0.07	0.24	0.25	0.06	0.05	0.04	0.05	0.12	0.37	0.46	XLOC_015291		intronic	novel
XLOC_032486	0.03	0.2	0.12	0.09	0.32	0.37	0.13	0.05	0.16	0.12	0.09	0.17	0.08	0.12	0.09	0.14	0.13	0.1	0.07	0.04	0.08	0.29	0.28	0.08	0.07	0.05	0.03	0.06	0.26	0.11	XLOC_032486		lincRNA	novel
XLOC_030418	0.14	0.15	0.12	0.03	0.2	0.48	0.08	0.09	0.05	0.1	0.06	0.16	0.19	0.07	0.04	0.31	0.03	0.1	0.25	0.14	0.01	0.28	0.2	0.1	0.07	0.02	0.03	0.1	0.3	0.56	XLOC_030418		intronic	novel
XLOC_015154	0.59	0.32	0.12	0.34	0.65	0.64	0.37	0.3	0.35	0.88	0.46	0.51	0.25	0.25	0.11	0.33	0.63	0.67	0.45	0.21	0.12	0.7	1.09	0.53	0.33	0.21	0.14	0.61	0.56	0.82	XLOC_015154		intronic	novel
XLOC_004875	0.03	0.04	0.12	0	0.03	0.77	0.19	0	0.04	0.08	0.03	0.08	0.07	0.03	0	0	0.99	0.12	0	0.03	0.03	0	0	0	0	0	0	0.04	0.13	0.03	XLOC_004875		intronic	novel
XLOC_016768	0.1	0.09	0.12	0.1	0.19	0.29	0.03	0.1	0	0.09	0.01	0.05	0.1	0.01	0	0.17	0.03	0.04	0.18	0.03	0.05	0.09	0.07	0.08	0.09	0.01	0.01	0.05	0.13	0.37	XLOC_016768		intronic	novel
XLOC_030427	0.06	0.09	0.12	0.01	0.09	0.12	0	0.06	0.02	0.14	0.03	0.03	0.04	0.02	0	0.14	0.04	0.03	0.14	0.03	0.05	0.04	0.08	0	0	0.05	0.04	0.02	0.11	0.36	XLOC_030427		intronic	novel
XLOC_031984	0.19	0.11	0.12	0.07	0.14	0.37	0.06	0.14	0.13	0.08	0.1	0.12	0.23	0.08	0.07	0.27	0.16	0.21	0.18	0.12	0.06	0.5	0.24	0.15	0.14	0.08	0.09	0.24	0.23	0.41	XLOC_031984		intronic	novel
XLOC_018768	0.13	0.09	0.12	0	0.04	0.42	0.11	0.15	0.07	0.26	0.12	0.3	0.15	0.07	0.01	0.47	0.04	0.08	0.26	0.18	0.11	0.1	0.31	0.17	0.05	0.02	0.06	0.09	0.17	0.55	XLOC_018768		intronic	novel
XLOC_032162	0.17	0.19	0.12	0.01	0.13	0.35	0.12	0.11	0.09	0.2	0.07	0.26	0.24	0.16	0.04	0.44	0.13	0.08	0.15	0.2	0.07	0.2	0.24	0.14	0.05	0.1	0.16	0.11	0.19	0.78	XLOC_032162		intronic	novel
ENSRNOG00000051298	0.15	0.17	0.12	0.05	1.16	1.3	0.23	0.17	0.06	0.18	0.11	0.79	0.16	0	0	0.57	0.14	0.34	0.09	0.19	0.13	0.64	0.34	0.29	0.05	0.05	0.2	0.11	1.78	2.13	Rn60_X_0713.4	X	lincRNA	--
XLOC_004274	0.14	0.29	0.12	0.11	0.35	0.25	0.06	0.07	0.08	0.06	0.15	0.3	0.14	0.1	0.12	0.17	0.12	0.16	0.16	0.16	0.03	0.46	0.18	0.17	0.08	0.07	0.14	0.18	0.17	0.48	XLOC_004274		lincRNA	novel
XLOC_018830	0	0.08	0.12	0	0.27	0.07	0.03	0	0.07	0.04	0.06	0.1	0	0.02	0.02	0	0.03	0.01	0.06	0.12	0.09	0.18	0.39	0.15	0	0.03	0.01	0.06	0.03	0.07	XLOC_018830		intronic	novel
XLOC_008123	0.02	0.02	0.12	0.02	0.03	0.03	0.02	0.04	0	0.02	0.02	0.04	0.02	0	0	0	0	0.04	0.01	0	0	0.02	0.02	0.02	0.02	0.01	0	0.07	0	0.11	XLOC_008123		intronic	novel
XLOC_016456	0.06	0.1	0.12	0.21	0.25	0.17	0.22	0.3	0.15	0.14	0.18	0.14	0.12	0.09	0.14	0.04	0.13	0.08	0.06	0.1	0.22	0.19	0.28	0.11	0.09	0.15	0.03	0.14	0.18	0.28	XLOC_016456		lincRNA	novel
ENSRNOG00000055447	0.19	0.38	0.12	0.05	0.3	0.33	0.11	0.23	0.06	0.12	0.05	0.12	0.26	0.24	0.08	0.28	0.04	0.14	0.04	0.1	0	0.04	0	0	0.26	0.14	0	0.05	0.14	0.05	AC111292.2	3	lincRNA	--
ENSRNOG00000056375	0.1	0.11	0.12	0.09	0.1	0.52	0.06	0.11	0.17	0	0.1	0.24	0.1	0.12	0.17	0.19	0.04	0.14	0.04	0.14	0.09	0.31	0.29	0	0.21	0.05	0.05	0.11	0.05	0.15	AABR07072559.2	17	lincRNA	--
XLOC_034217	0.17	0.11	0.12	0.38	0.16	0.24	0.03	0.1	0.18	0.19	0.08	0.14	0.04	0.06	0.14	0.08	0.1	0.07	0.11	0.14	0.09	0.23	0.12	0.17	0.1	0.08	0.06	0.22	0.44	0.12	XLOC_034217		intronic	novel
XLOC_007259	0.03	0	0.12	0	0.03	0	0.04	0	0	0	0.03	0	0	0	0	0	0.11	0	0	0	0	0.1	0	0	0	0.06	0	0.04	0.03	0.07	XLOC_007259		lincRNA	novel
XLOC_001679	0.08	0.2	0.12	0.04	0.25	0.36	0.08	0.08	0.04	0.48	0.08	0.16	0.51	0.12	0.09	0.96	0.08	0.17	0.48	0.37	0.12	0.16	0.24	0.06	0.16	0.05	0.12	0.08	0.13	0.8	XLOC_001679		intronic	novel
XLOC_018656	0	0.08	0.12	0	0.1	0.03	0.08	0.04	0.04	0	0.18	0.04	0	0	0	0	0.03	0.13	0.03	0.1	0	0.08	0.13	0.13	0	0	0	0.07	0.19	0.28	XLOC_018656		lincRNA	novel
ENSRNOG00000058327	0.1	0.31	0.12	0.2	0.03	0.27	0.04	0.12	0.04	0.34	0.07	0.38	0.95	0.23	0.65	0.03	0.66	0.4	0.31	0.27	0.3	0.41	0.41	0.27	0.73	1.22	1.25	0.04	1.16	0.32	AABR07052458.1	3	lincRNA	--
XLOC_004676	0.11	0.19	0.12	0.06	0.24	0.12	0.1	0.1	0.12	0.06	0.12	0.22	0.22	0.14	0.13	0.24	0.28	0.4	0.17	0.17	0.09	0.32	0.27	0.28	0.11	0.16	0.1	0.07	0.02	0.2	XLOC_004676		lincRNA	novel
XLOC_023156	0.11	0.06	0.12	0.06	0.12	0.07	0.05	0.14	0.1	0.09	0.14	0.15	0.06	0.05	0.05	0.05	0.01	0.04	0.02	0	0.03	0.06	0.04	0.01	0.05	0.05	0.01	0.02	0.08	0.04	XLOC_023156		intronic	novel
ENSRNOG00000053832	0.13	0	0.12	0.13	0.1	0.13	0.28	0.04	0.16	0.12	0.14	0	0.18	0	0	0.07	0.06	0.03	0	0.13	0.12	0.05	0.13	0.24	0.04	0.1	0.03	0.11	0.1	0.28	AABR07072272.1	12	lincRNA	--
XLOC_026723	0.48	0.29	0.12	0.22	0.46	0.44	0.19	0.33	0.22	0.43	0.55	0.2	0.36	0.13	0.11	0.97	0.09	0.12	0.7	0.3	0.11	0.48	0.22	0.28	0.16	0.12	0.06	0.25	0.28	0.82	XLOC_026723		intronic	novel
ENSRNOG00000053767	0.03	0.03	0.12	0.02	0.15	0.05	0.03	0	0	0.09	0.16	0	0	0.11	0	0.02	0	0.02	0	0.15	0	0	0.03	0	0.03	0.02	0	0.08	0.17	0.05	AABR07008014.1	2	lincRNA	--
XLOC_015707	0.07	0.08	0.12	0.1	0.05	0.05	0.03	0.03	0.12	0.09	0.05	0.03	0.15	0.04	0.08	0	0.09	0.02	0.04	0.05	0.02	0	0	0	0.05	0	0.17	0	0.14	0.08	XLOC_015707		lincRNA	novel
ENSRNOG00000061752	0.71	1.14	0.12	1.57	0.31	0.6	0	1.89	0.48	0.88	1.52	0.13	0.54	1.61	0.53	0.1	0.47	0.9	1.48	0	1.63	0.82	1.42	0	0.65	0	0.41	1.36	0.1	0.11	AABR07021199.1	13	lincRNA	--
XLOC_017197	0.41	0.02	0.12	0.02	0.18	0.04	0.14	0.02	0.05	0.07	0.23	0.02	0.14	0.05	0	0.02	0.1	0.07	0.53	0.43	0.52	1.25	0.17	1.03	0	0.13	0.21	0.06	0.11	0.28	XLOC_017197		lincRNA	novel
ENSRNOG00000057630	0.16	0.22	0.12	0.28	0.03	0	0.04	0.08	0.08	0.4	0.38	0.04	0.1	0.05	0	0	0.06	0.19	0.12	0.03	0.15	0.08	0	0.16	0.14	0.25	0.07	0.04	0.32	0.17	AABR07068590.1	9	lincRNA	--
XLOC_013997	0.03	0.11	0.12	0.07	0.13	0.13	0.07	0.03	0.07	0.07	0.06	0.13	0.01	0.01	0	0.01	0.05	0.01	0	0.03	0.02	0.01	0.1	0.01	0.03	0	0.01	0.09	0	0	XLOC_013997		lincRNA	novel
ENSRNOG00000054633	0	0.03	0.12	0.05	0.15	0.14	0.06	0	0	0.15	0.03	0	0.03	0	0	0.14	0.02	0.02	0.11	0	0.02	0.19	0.05	0.12	0	0.02	0.07	0	0.05	0.08	AABR07034464.1	11	lincRNA	--
XLOC_030018	0.06	0.06	0.12	0.05	0.13	0.22	0.05	0.08	0.04	0.17	0.06	0.12	0.13	0.05	0.04	0.25	0.05	0.07	0.11	0.11	0.03	0.12	0.13	0.05	0.07	0.05	0.05	0.06	0.18	0.49	XLOC_030018		intronic	novel
XLOC_011432	0.12	0.02	0.12	0.05	0.16	0.16	0.06	0.02	0.08	0.08	0.15	0.09	0.11	0.06	0.07	0.08	0.08	0.19	0.08	0.09	0.1	0.1	0.09	0.03	0.04	0.06	0.03	0.16	0.08	0.17	XLOC_011432		lincRNA	novel
XLOC_010030	0.12	0.15	0.12	0.01	0.17	0.3	0.1	0.08	0.05	0.14	0.08	0.2	0.31	0.08	0.02	0.37	0	0.13	0.33	0.1	0.1	0.27	0.26	0.05	0.09	0	0.04	0.07	0.16	0.45	XLOC_010030		lincRNA	novel
XLOC_004049	0.19	0.17	0.12	0.07	0.08	0.39	0.28	0.13	0.1	0.27	0.24	0.05	0.33	0.09	0.02	0.5	0.05	0.1	0.34	0.16	0.16	0.16	0.12	0.11	0.13	0.12	0.05	0.06	0.11	0.48	XLOC_004049		intronic	novel
ENSRNOG00000055968	0.48	0.11	0.12	0.28	0.7	0.48	0.46	1.24	0.11	0.12	0.1	0.36	0	0.08	0	0.09	0.09	0	0	0.1	0.26	0.95	0.29	0.19	0	0.09	0.1	0	0.67	0.72	AABR07021730.1	13	lincRNA	--
XLOC_010283	0.06	0.11	0.12	0.17	0.4	0.44	0.09	0.15	0.09	0.05	0.07	0.23	0.04	0.08	0.07	0.12	0.12	0.2	0.14	0.09	0.12	0.25	0.22	0.13	0.03	0.08	0.03	0.21	0.28	0.28	XLOC_010283		lincRNA	novel
XLOC_032346	0.16	0.11	0.12	0.13	0.27	0.28	0.1	0.08	0.12	0.44	0.19	0.14	0.06	0.07	0.02	0.25	0.01	0.15	0.32	0.1	0.01	0.09	0.53	0.08	0.06	0.07	0.07	0.05	0.21	0.39	XLOC_032346		intronic	novel
ENSRNOG00000060901	0	0.11	0.12	0.09	0.1	0	0	0.23	0	0.12	0.21	0.12	0	0.16	0	0.19	0	0.1	0	0.29	0	0.08	0.1	0.1	0	0	0	0.11	0	0.1	AABR07007875.1	2	lincRNA	--
XLOC_030430	0.13	0.18	0.12	0.03	0.22	0.46	0.12	0.03	0.02	0.29	0.11	0.05	0.26	0.18	0.1	0.36	0.07	0.12	0.47	0.18	0.09	0.26	0.25	0.16	0.15	0.01	0.03	0.1	0.32	0.54	XLOC_030430		intronic	novel
XLOC_014236	0.19	0.24	0.12	0.21	0.19	0.25	0.18	0.21	0.12	0.14	0.1	0.18	0.07	0.03	0.02	0.09	0.09	0.12	0.06	0.04	0.05	0.18	0.11	0.1	0.02	0.02	0.05	0.13	0.13	0.12	XLOC_014236		lincRNA	novel
ENSRNOG00000056448	0.03	0.33	0.12	0.18	0.11	0.05	0.14	0.15	0.02	0.3	0.03	0.03	0.12	0.08	0.04	0.01	0.02	0.02	0.1	0.08	0.08	0.03	0.02	0.01	0.07	0.03	0.17	0.12	0.05	0.02	AABR07062033.1	4	lincRNA	--
XLOC_027227	0.3	0.34	0.12	0.19	0.14	0.13	0.27	0.27	0.12	0.12	0.18	0.21	0.17	0.08	0.11	0.09	0.03	0.13	0.26	0.22	0.29	0.24	0.16	0.13	0.17	0.16	0.16	0.07	0.29	0.1	XLOC_027227		lincRNA	novel
XLOC_010444	0.01	0.06	0.12	0.05	0.1	0.01	0.08	0.03	0.02	0	0.09	0.12	0.03	0.05	0.07	0.01	0.19	0.08	0.06	0.05	0.01	0.06	0.03	0.04	0.09	0.03	0.03	0.05	0.04	0.06	XLOC_010444		intronic	novel
ENSRNOG00000055160	0.09	0.3	0.12	0.27	0.64	0.92	0.02	0.02	0.09	0.09	0.14	0.23	0.4	0.22	0.1	0.62	0.14	0.33	0.12	0.19	0.15	0.67	0.6	0.34	0.08	0.09	0.1	0.4	1.05	1.32	AABR07033249.1	11	lincRNA	--
XLOC_010359	0.08	0.2	0.12	0.07	0.35	1.01	0.11	0.11	0.03	0.28	0.16	0.29	0.18	0.13	0.14	0.51	0.15	0.21	0.39	0.28	0.08	0.83	0.34	0.21	0.11	0.01	0.08	0.19	0.27	0.89	XLOC_010359		intronic	novel
ENSRNOG00000054077	0	0.09	0.12	0.05	0.03	0.1	0.06	0.09	0.03	0	0	0	0.19	0.06	0	0	0	0	0.02	0.05	0.05	0	0	0.03	0.05	0.07	0.03	0.14	0.02	0	AABR07024870.1	16	lincRNA	--
XLOC_016761	0.24	0.27	0.12	0.09	0.29	0.3	0.11	0.2	0.17	0.03	0.13	0.15	0.32	0.08	0.14	0.34	0.14	0.19	0.13	0.15	0.09	0.35	0.22	0.18	0.06	0.07	0.08	0.15	0.21	0.39	XLOC_016761		lincRNA	novel
XLOC_001246	0.23	0.2	0.12	0	0.16	0.63	0.17	0.19	0.15	0.62	0.11	0.09	0.33	0.24	0.07	0.63	0.09	0.19	0.63	0.14	0.06	0.17	0.35	0.14	0.52	0.18	0.16	0.1	0.19	0.51	XLOC_001246		intronic	novel
ENSRNOG00000056388	0	0	0.12	0.55	0.39	0.65	0.11	0.11	0.34	0	0.1	0	0.2	0	0	0	0.18	0	0.35	0	0	0.23	0	0.19	0	0	0	0.21	0.65	0.1	AABR07020859.1	13	lincRNA	--
XLOC_031584	0.19	0.22	0.12	0.09	0.25	0.19	0.23	0.06	0.17	0.12	0.05	0	0.05	0.16	0.08	0.05	0.09	0.14	0.04	0	0	0.27	0	0.14	0	0.14	0	0.26	0.37	0.2	XLOC_031584		intronic	novel
ENSRNOG00000061011	0	0	0.12	0	0.2	0.19	0	0.11	0	0	0	0	0	0.16	0	0	0.18	0.1	0	0	0.43	0.16	0	0.29	0.1	0	0.1	0	0.09	0.41	AABR07070801.1	8	lincRNA	--
ENSRNOG00000058735	0	0	0.12	0	0.1	0	0.12	0.12	0	0.13	0	0	0	0	0	0	0	0.1	0	0	0	0	0	0	0.11	0	0	0	0.1	0	AC125847.3	6	lincRNA	--
XLOC_008049	0.08	0	0.12	0.39	0.26	0.15	0.15	0.18	0.03	0	0.11	0.16	0.05	0	0	0.07	0	0	0.09	0.05	0.04	0.12	0.05	0.02	0.18	0.12	0.05	0.14	0.29	0.05	XLOC_008049		lincRNA	novel
XLOC_009866	0.13	0.09	0.12	0.07	0.35	0.07	0.15	0.07	0.1	0.03	0.13	0.15	0.29	0.15	0.22	0.1	0.15	0.18	0.25	0.41	0.29	0.15	0.15	0.14	0.2	0.11	0.29	0	0.03	0.11	XLOC_009866		antisense	novel
ENSRNOG00000061538	0	0	0.11	0.08	0	0.09	0	0	0.1	0	0	0	0	0.07	0	0	0	0	0	0	0	0	0	0.09	0	0	0	0	0	0	AABR07049892.1	5	lincRNA	--
XLOC_009080	0.09	0.11	0.11	0.06	0.36	0.17	0.09	0.07	0.08	0.07	0.04	0.12	0.08	0.14	0.18	0.03	0.03	0.02	0.04	0.09	0.03	0.24	0.09	0.09	0.04	0.05	0.04	0.1	0.14	0.17	XLOC_009080		lincRNA	novel
XLOC_000897	0.16	0.1	0.11	0.04	0.19	0.34	0.06	0.04	0.08	0.17	0.06	0.17	0.24	0.04	0.02	0.12	0.03	0.04	0.11	0.14	0.03	0.25	0.25	0.07	0.02	0.03	0.03	0.05	0.25	0.54	XLOC_000897		intronic	novel
ENSRNOG00000051380	0.07	0.04	0.11	0.08	0.09	0.2	0.06	0.02	0.06	0.02	0.11	0.15	0.07	0.13	0.09	0.03	0.06	0.03	0.11	0.1	0.06	0.08	0.17	0.12	0.07	0.08	0.02	0.04	0.08	0.31	AABR07000611.1	1	lincRNA	--
XLOC_028439	0.05	0.49	0.11	0.14	0.3	0.26	0.13	0.18	0.04	0.23	0.1	0.14	0.23	0.23	0.18	0.13	0.08	0.19	0.14	0.09	0.08	0.2	0.15	0.18	0.19	0.06	0.25	0.14	0.1	0.19	XLOC_028439		lincRNA	novel
XLOC_030713	0.27	0.18	0.11	0.08	0.32	0.73	0.05	0.19	0.17	0.49	0.23	0.28	0.38	0.24	0.09	0.92	0.09	0.21	0.36	0.33	0.15	0.41	0.26	0.2	0.17	0.11	0.15	0.19	0.56	0.76	XLOC_030713		intronic	novel
XLOC_011237	0.32	0.83	0.11	0.43	0.24	0.41	0.18	0.13	0.21	0.26	0.23	0.07	0.26	0.3	0.12	0.03	0.08	0.02	0.04	0.04	0.02	0.12	0.08	0	0.2	0.12	0.46	0.53	0.7	0.1	XLOC_011237		intronic	novel
XLOC_019489	0.09	0.22	0.11	0.09	0.45	0.17	0.04	0.21	0.19	0.13	0.38	0.07	0.33	0.22	0.15	0.05	0.22	0.19	0.28	0.54	0.37	0.36	0.38	0.19	0.22	0.2	0.18	0.12	0.12	0.33	XLOC_019489		antisense	novel
XLOC_017634	0.02	0.05	0.11	0.02	0.04	0.14	0.08	0.02	0.03	0.22	0.04	0.04	0.07	0.06	0.04	0.08	0	0.11	0.18	0.05	0.01	0.05	0.1	0.03	0.01	0.01	0.02	0.05	0.02	0.12	XLOC_017634		intronic	novel
XLOC_008926	0.16	0.22	0.11	0.07	0.06	0.28	0.01	0.09	0.07	0	0	0.03	0.32	0.06	0.02	0.21	0.07	0.14	0.09	0.13	0.02	0.11	0.07	0.05	0.05	0.01	0.06	0.1	0.2	0.74	XLOC_008926		intronic	novel
XLOC_019743	0.27	0.26	0.11	0.26	0.46	0.49	0.23	0.22	0.15	0.17	0.27	0.21	0.39	0.21	0.16	0.17	0.28	0.29	0.36	0.22	0.31	0.35	0.38	0.27	0.35	0.23	0.13	0.25	0.47	0.62	XLOC_019743		lincRNA	novel
XLOC_004940	0.12	0.07	0.11	0.3	0.13	0.15	0.15	0.18	0.04	0.38	0.07	0.19	0.06	0.08	0	0.06	0.22	0.03	0.08	0.06	0	0.02	0.18	0.09	0.03	0	0.06	0.2	0.03	0.42	XLOC_004940		antisense	novel
XLOC_019810	0.1	0.1	0.11	0.11	0.29	0.3	0.07	0.12	0.07	0.4	0.13	0.13	0.21	0.17	0.07	0.71	0.03	0.18	0.63	0.24	0.16	0.13	0.3	0.09	0.15	0.05	0.04	0.03	0.15	0.47	XLOC_019810		intronic	novel
XLOC_026676	0.1	0.1	0.11	0	0.12	0.21	0.05	0.06	0.08	0.1	0.07	0.05	0.11	0.03	0.02	0.41	0.02	0.09	0.3	0.1	0.06	0.18	0.14	0.08	0.08	0	0.05	0.01	0.11	0.23	XLOC_026676		lincRNA	novel
XLOC_011206	0.13	0.16	0.11	0.03	0.4	0.48	0.05	0.11	0.01	0.04	0.02	0.41	0.17	0.05	0	0.22	0.03	0.09	0.06	0.18	0.07	0.89	0.14	0.08	0.05	0	0.02	0.09	0.36	0.52	XLOC_011206		lincRNA	novel
XLOC_024042	0.2	0.1	0.11	0.18	0.17	0.22	0.02	0.19	0.15	0.07	0.04	0.09	0.02	0.21	0.19	0.16	0	0.04	0.16	0.09	0.18	0.19	0.2	0.02	0.29	0.09	0.07	0.12	0.25	0.21	XLOC_024042		lincRNA	novel
XLOC_001304	0.15	0.2	0.11	0.19	0.28	0.33	0.04	0.17	0.07	0.17	0.27	0.08	0.14	0.13	0.04	0.08	0.04	0.04	0.1	0.06	0.06	0.22	0.35	0.17	0.09	0.07	0.12	0.21	0.32	0.19	XLOC_001304		intronic	novel
ENSRNOG00000059555	0	0.05	0.11	0.04	0	0	0.27	0.22	0	0	0	0.17	0.05	0.23	0.16	0.05	0.17	0.05	0.3	0.28	0.17	0.08	0.05	0.09	0.25	0.09	0.14	0	0.05	0	AABR07021998.1	13	lincRNA	--
XLOC_000278	0.09	0.34	0.11	0.04	0.39	0.37	0.06	0.06	0.08	0.14	0.1	0.13	0.19	0.06	0.02	0.25	0.05	0.11	0.15	0.16	0.02	0.23	0.18	0.09	0.05	0.04	0	0.09	0.42	0.48	XLOC_000278		intronic	novel
XLOC_020466	0.31	0.37	0.11	0.05	0.37	0.68	0.13	0.16	0.04	0.08	0.12	0.39	0.39	0.11	0.08	0.25	0.1	0.22	0.17	0.24	0.09	0.33	0.29	0.12	0.11	0.1	0.12	0.09	0.33	0.71	XLOC_020466		intronic	novel
ENSRNOG00000054542	0.04	0.17	0.11	0.02	0.02	0.09	0.1	0.13	0.08	0	0.02	0.03	0.02	0.04	0.08	0.06	0.04	0.19	0.06	0.09	0.08	0.16	0.02	0.2	0	0.06	0.02	0	0.09	0.14	AABR07064897.1	6	lincRNA	--
XLOC_002797	0.15	0.2	0.11	0.31	0.25	0.3	0.24	0.19	0.24	0.13	0.17	0.2	0.1	0.08	0.02	0.08	0.07	0.08	0.04	0.12	0.12	0.15	0.23	0.12	0.04	0.08	0.01	0.19	0.18	0.14	XLOC_002797		antisense	novel
XLOC_010155	0	0.15	0.11	0	0.09	0.26	0.1	0.21	0.05	0.05	0	0.16	0.14	0.04	0	0	0	0.3	0.08	0.04	0.04	0.31	0.09	0	0.09	0.04	0.09	0.05	0.17	0.09	XLOC_010155		lincRNA	novel
XLOC_026417	0.02	0.12	0.11	0.11	0.07	0.09	0.18	0.13	0	0.03	0.07	0.05	0.21	0.2	0.04	0.1	0.22	0.19	0.16	0.17	0.02	0.07	0.11	0.15	0.25	0.14	0.09	0.12	0.21	0.32	XLOC_026417		lincRNA	novel
ENSRNOG00000060414	0.19	0.21	0.11	0.09	0.1	0.18	0	0	0	0.12	0.61	0.12	0	0.16	0	0.09	0.09	0.09	0	0	0.17	0.23	0	0	0	0	0	0	0	0.1	AABR07052730.3	3	lincRNA	--
ENSRNOG00000054516	0.05	0.21	0.11	0.09	0.14	0.09	0	0.11	0.11	0.23	0.2	0.17	0.05	0.16	0	0	0.22	0.23	0.09	0.14	0.04	0.23	0.05	0.05	0.2	0.09	0.14	0.21	0.18	0.05	AABR07056680.1	7	lincRNA	--
XLOC_022131	0.2	0.42	0.11	0.13	0.2	0.26	0.13	0.25	0	0.24	0.33	0.27	0.32	0.43	0.22	0.87	0.25	0.38	0.33	0.52	0.26	0.26	0.36	0.19	0.2	0.41	0.52	0.19	0.19	0.25	XLOC_022131		lincRNA	novel
ENSRNOG00000053996	0.04	0.05	0.11	0.04	0.13	0.04	0.1	0	0.05	0.11	0.14	0.11	0.14	0.07	0	0.21	0.12	0.09	0.08	0.04	0	0.32	0.39	0.09	0	0.08	0.04	0	0.21	0.46	AABR07044492.1	20	lincRNA	--
XLOC_007915	0.12	0.19	0.11	0.07	0.41	0.25	0	0.03	0.06	0.03	0.08	0.26	0.02	0.06	0	0	0.06	0.09	0.04	0.36	0	0.22	0.09	0.02	0.02	0	0	0.05	0.07	0.24	XLOC_007915		intronic	novel
ENSRNOG00000058341	0.09	0.07	0.11	0.14	0.13	0.24	0.09	0.07	0.13	0.25	0.2	0.33	0.05	0.1	0.22	0.18	0.19	0.18	0.1	0.09	0.07	0.23	0.17	0.25	0.02	0.15	0.06	0.26	0.42	0.23	AABR07042999.1	19	lincRNA	--
XLOC_024802	0.03	0.21	0.11	0.12	0.03	0.28	0.04	0.22	0.07	0.31	0.1	0	0.1	0.1	0.05	0.18	0.2	0	0.08	0.06	0.13	0.25	0.06	0.06	0.03	0.09	0.09	0.07	0.06	0.23	XLOC_024802		lincRNA	novel
ENSRNOG00000058990	0.21	0.9	0.11	0.68	0.75	0.63	0.32	0.89	0.97	0.49	0.3	0.57	0.26	0.97	0.53	0.24	1.19	1.09	1.65	0.61	0.44	0.67	0.83	0.55	0.36	0.89	0.69	0.59	0.66	0.75	AC121220.1	6	lincRNA	--
XLOC_020403	0.12	0.21	0.11	0.2	0.26	0.32	0.19	0.22	0.27	0.09	0.12	0.09	0.15	0.08	0.08	0.04	0.08	0.16	0.02	0.09	0.02	0.33	0.11	0.02	0.1	0	0.02	0.2	0.22	0.31	XLOC_020403		lincRNA	novel
XLOC_028730	0.14	0.16	0.11	0.05	0.22	0.26	0.15	0.08	0.08	0.13	0.13	0.17	0.19	0.1	0.07	0.28	0.04	0.15	0.16	0.25	0.08	0.14	0.25	0.08	0.18	0.1	0.1	0.04	0.12	0.47	XLOC_028730		intronic	novel
XLOC_016713	0.33	0.21	0.11	0.03	0.29	0.38	0.11	0.27	0.16	0.27	0.13	0.23	0.31	0.22	0.08	0.4	0.07	0.12	0.28	0.39	0.03	0.32	0.23	0.06	0.08	0.09	0.03	0.12	0.49	0.42	XLOC_016713		intronic	novel
ENSRNOG00000061406	0.09	0.21	0.11	0.05	0.19	0.37	0.06	0.05	0	0	0.05	0.06	0.2	0.04	0	0.23	0.04	0.23	0.04	0.23	0	0.5	0.19	0	0.3	0.09	0	0.05	0.41	0.45	AABR07007799.1	2	lincRNA	--
ENSRNOG00000053223	0.17	0.07	0.11	0.09	0.17	0.13	0.11	0.18	0.11	0.16	0.12	0.05	0.1	0.08	0.02	0.03	0.05	0.08	0.08	0.08	0.05	0.09	0.09	0.03	0.07	0.15	0.05	0.1	0.14	0.15	LOC102548225	18	lincRNA	uncharacterized LOC102548225
XLOC_000272	0.01	0.02	0.11	0.09	0.18	0.04	0.12	0	0	0.05	0.02	0.07	0.03	0.04	0.02	0.04	0.04	0.04	0	0	0.01	0.03	0.07	0.56	0.02	0	0.04	0.15	0.13	0.18	XLOC_000272		lincRNA	novel
XLOC_008281	0	0	0.11	0	0.06	0.15	0	0.04	0.04	0	0.03	0.08	0	0.1	0	0.03	0.08	0	0.08	0.09	0.08	0.12	0.12	0	0.03	0.14	0	0.1	0.23	0.09	XLOC_008281		lincRNA	novel
ENSRNOG00000053532	0	0	0.11	0.08	0	0.26	0	0	0	0	0.09	0	0.09	0	0	0	0	0	0	0	0	0	0.09	0.09	0	0	0	0.1	0	0	AABR07029467.1	10	lincRNA	--
XLOC_022643	0.07	0.14	0.11	0.12	0.32	0.5	0.03	0.04	0.12	0.04	0.13	0.34	0.08	0.05	0.01	0.12	0.1	0.13	0.13	0.11	0.06	0.24	0.15	0.05	0.02	0.02	0.03	0.25	0.59	0.37	XLOC_022643		intronic	novel
XLOC_001480	0.22	0.31	0.11	0.1	0.31	0.58	0.09	0.32	0.12	0.07	0.16	0.28	0.23	0.17	0.08	0.26	0.09	0.22	0.24	0.25	0.06	0.41	0.25	0.14	0.17	0.09	0.05	0.2	0.46	0.37	XLOC_001480		antisense	novel
XLOC_023794	0.13	0.23	0.11	0.16	0.27	0.2	0.17	0.07	0.12	0.12	0.12	0.17	0.08	0.05	0.07	0.11	0.05	0.07	0.07	0.03	0.04	0.21	0.08	0.09	0.01	0.04	0.01	0.1	0.17	0.1	XLOC_023794		antisense	novel
XLOC_012425	0.07	0.2	0.11	0.21	0.17	0.18	0.05	0.1	0.09	0.12	0.2	0.04	0.17	0.08	0.12	0.17	0.19	0.23	0.14	0.08	0.13	0.04	0.04	0.12	0.09	0.09	0.08	0.08	0.18	0.07	XLOC_012425		lincRNA	novel
XLOC_027571	0.13	0.24	0.11	0.31	0.25	0.19	0.24	0.49	0.16	0.17	0.16	0.27	0.1	0.18	0.42	0.17	0.22	0.34	0.18	0.11	0.52	0.19	0.21	0.34	0.1	0.16	0.08	0.4	0.26	0.18	XLOC_027571		intronic	novel
ENSRNOG00000061891	0.09	0	0.11	0	0.03	0.2	0	0	0	0.22	0.03	0	0.06	0	0	0.06	0	0.03	0.03	0	0	0.02	0.12	0.06	0.03	0	0	0	0.17	0.19	AABR07026114.1	16	lincRNA	--
ENSRNOG00000054613	0.09	0.1	0.11	0.09	0.13	0.09	0.29	0.25	0.07	0.19	0.1	0.15	0.1	0.23	0.11	0.09	0.11	0	0.14	0.09	0.17	0.23	0.25	0.22	0.03	0.09	0.06	0.31	0.09	0.29	AABR07061902.2	4	lincRNA	--
XLOC_033474	0.09	0.22	0.11	0.3	0.44	0.63	0.26	0.17	0.3	0.2	0.27	0.09	0.12	0.47	0.43	0.42	0.16	0.17	0.18	0.2	0.23	0.33	0.36	0.35	0.06	0.14	0.09	0.75	0.16	0.31	XLOC_033474		lincRNA	novel
XLOC_011085	0.02	0.17	0.11	0.04	0.27	0.06	0.13	0.05	0.03	0.24	0.35	0.08	0	0	0	0	0.14	0.23	0	0	0.02	0.03	0.11	0	0	0.02	0.04	0.05	0.11	0.02	XLOC_011085		antisense	novel
XLOC_019912	0.15	0.1	0.11	0.12	0.28	0.29	0.03	0.1	0.07	0.04	0.29	0.07	0.06	0.05	0.1	0.14	0.05	0.23	0.05	0.03	0.15	0.05	0	0.03	0.12	0.06	0.03	0.16	0.2	0	XLOC_019912		intronic	novel
XLOC_019531	0.18	0.09	0.11	0.17	0.27	0.42	0.13	0.07	0.07	0.05	0.14	0.31	0.08	0.15	0.08	0.11	0.1	0.16	0.11	0.11	0.12	0.23	0.31	0.15	0.02	0.04	0.01	0.32	0.37	0.54	XLOC_019531		lincRNA	novel
XLOC_013244	0.26	0.45	0.11	0.14	0.13	0.47	0.23	0.45	0.17	0.16	0.13	0.09	0.4	0.25	0.15	0.35	0.19	0.51	0.32	0.44	0.14	0.21	0.18	0.13	0.14	0.15	0.12	0.1	0.44	0.38	XLOC_013244		intronic	novel
XLOC_009191	0.16	0.18	0.11	0.03	0.25	0.48	0.1	0.07	0.1	0.23	0.09	0.27	0.13	0.08	0.1	0.79	0.06	0.1	0.33	0.04	0.04	0.53	0.35	0.17	0.06	0.05	0.07	0.16	0.15	0.46	XLOC_009191		intronic	novel
XLOC_028923	0	0	0.11	0.22	0.14	0.04	0.05	0.1	0.05	0	0.05	0.06	0.09	0.04	0.08	0	0	0	0	0	0.08	0.11	0.13	0	0	0	0	0.1	0.04	0.09	XLOC_028923		intronic	novel
ENSRNOG00000054236	0	0.05	0.11	0.04	0.04	0.04	0.1	0.05	0	0.05	0	0	0	0.11	0.15	0	0.04	0.04	0.12	0	0.08	0.07	0.09	0.04	0	0.04	0	0.1	0.04	0	AABR07016573.1	14	lincRNA	--
XLOC_013609	0.16	0.11	0.11	0.02	0.2	0.48	0.03	0.05	0.03	0.13	0.07	0.16	0.26	0.05	0.08	0.21	0.04	0.06	0.07	0.1	0.02	0.27	0.24	0.05	0.07	0.03	0.02	0.13	0.43	0.76	XLOC_013609		intronic	novel
ENSRNOG00000051194	0.13	0.05	0.11	0.09	0.28	0.13	0.16	0.16	0.05	0.06	0.15	0.22	0.15	0.11	0	0	0.04	0.04	0.04	0.13	0.12	0.04	0.09	0.23	0	0.13	0.05	0.15	0.04	0.29	Rn60_10_0879.6	10	lincRNA	--
ENSRNOG00000054483	0.02	0.02	0.11	0.04	0.04	0.15	0.03	0.03	0.05	0.03	0.05	0.03	0.05	0.05	0	0	0.02	0.02	0.02	0.06	0.12	0.07	0.13	0	0.02	0.04	0	0.1	0.11	0.11	AABR07012711.1	2	lincRNA	--
XLOC_032079	0.39	0.42	0.11	0.25	0.45	0.53	0.32	0.23	0.26	0.22	0.19	0.24	0.19	0.18	0.1	0.06	0.07	0.36	0.15	0.2	0.08	0.56	0.38	0.09	0.03	0.17	0.09	0.13	0.43	0.43	XLOC_032079		intronic	novel
ENSRNOG00000058227	0.09	0	0.11	0	0	0	0	0	0	0	0	0	0	0	0	0	0	0	0	0	0	0	0	0	0	0	0	0	0	0	AC110102.2	4	lincRNA	--
XLOC_005253	0.18	0.16	0.11	0.2	0.33	0.43	0.19	0.12	0.23	0.37	0.12	0.07	0.09	0.08	0.1	0.12	0.08	0.13	0.03	0.06	0.11	0.24	0.18	0.08	0.02	0.08	0.15	0.32	0.29	0.37	XLOC_005253		lincRNA	novel
ENSRNOG00000054904	0.05	0.09	0.11	0.23	0.07	0.04	0.09	0.02	0.03	0.05	0.11	0.13	0.04	0.02	0	0.03	0.13	0.12	0.02	0.05	0	0.08	0.14	0.12	0.06	0.01	0.11	0.18	0.17	0.08	AABR07037698.1	X	lincRNA	--
XLOC_008099	0.09	0.1	0.11	0.07	0.07	0.04	0.05	0.05	0.05	0	0.05	0.03	0.07	0.02	0.11	0	0.06	0.09	0.06	0.09	0.08	0.07	0.04	0.07	0.02	0.02	0.13	0.05	0.11	0.12	XLOC_008099		intronic	novel
XLOC_025137	0.1	0.3	0.1	0.32	0.19	0.32	0.18	0.43	0.34	0.2	0.19	0.22	0.18	0.46	0.24	0.11	0.09	0.18	0.21	0.11	0.34	0.1	0.22	0.27	0.1	0.16	0.09	0.31	0.17	0.34	XLOC_025137		lincRNA	novel
XLOC_013641	0.1	0.04	0.1	0.03	0.24	0.39	0.04	0.06	0.02	0.08	0.14	0.32	0.14	0.06	0.02	0.12	0	0.09	0.05	0.05	0.01	0.12	0.11	0.06	0.04	0.03	0.01	0.06	0.17	0.6	XLOC_013641		intronic	novel
ENSRNOG00000051354	0.12	0.14	0.1	0.12	0	0.2	0	0	0.05	0.05	0	0	0	0.14	0	0	0.04	0	0	0	0	0.03	0	0	0.04	0	0	0.18	0.08	0.04	Rn60_13_0843.1	13	lincRNA	--
XLOC_000884	0.16	0.29	0.1	0.14	0.21	0.58	0.04	0.1	0.14	0.06	0.19	0.32	0.11	0.11	0.1	0.29	0.08	0.24	0.13	0.07	0.07	0.42	0.41	0.24	0.04	0.1	0.04	0.23	0.58	0.53	XLOC_000884		intronic	novel
XLOC_007224	0.03	0	0.1	0	0.17	0.03	0.06	0.1	0	0.03	0	0.07	0.14	0.11	0	0.03	0	0.03	0.1	0	0.07	0.04	0	0.08	0.09	0.1	0	0.15	0.08	0.03	XLOC_007224		lincRNA	novel
XLOC_000792	0.14	0.05	0.1	0.06	0.22	0.23	0.02	0.04	0.07	0.42	0.37	0.14	0.11	0.13	0.03	0.13	0.03	0.04	0.36	0.07	0.11	0.17	0.26	0.09	0.05	0.04	0.09	0.14	0.18	0.29	XLOC_000792		intronic	novel
XLOC_007991	0	0.07	0.1	0.08	0.02	0.21	0.07	0	0.15	0.03	0.07	0.21	0.13	0.05	0.07	0.06	0.02	0.24	0.02	0.02	0	0.33	0.18	0.16	0	0.04	0	0.07	0.04	0.24	XLOC_007991		lincRNA	novel
XLOC_001841	0.08	0.12	0.1	0.01	0.14	0.32	0.05	0.08	0	0.08	0.06	0.22	0.14	0.04	0	0.38	0	0.06	0.13	0.1	0.01	0.14	0.17	0.08	0.15	0.01	0.01	0.06	0.41	0.49	XLOC_001841		intronic	novel
XLOC_030215	0.11	0.07	0.1	0.03	0.16	0.42	0.05	0.11	0.01	0	0.04	0.13	0.31	0.06	0.03	0.27	0.09	0.09	0.12	0.16	0.03	0.25	0.15	0.05	0.03	0.05	0.02	0.11	0.24	0.77	XLOC_030215		intronic	novel
XLOC_011491	0.17	0.15	0.1	0.14	0.15	0.26	0.06	0.1	0.14	0.19	0.07	0.1	0.58	0.32	0.29	0.98	0.44	0.69	0.34	0.35	0.22	0.38	0.12	0.35	0.3	0.19	0.42	0.13	0.2	0.39	XLOC_011491		lincRNA	novel
XLOC_009365	0	0.37	0.1	0.24	0.08	0.52	0.1	0.14	0.19	0.25	0.22	0.4	0.25	0.47	0.41	0.15	0.47	0.62	0.11	0.08	0.07	0.29	0.24	0.2	0.08	0.34	0.2	0.72	0.31	0.21	XLOC_009365		lincRNA	novel
ENSRNOG00000058219	0.09	0	0.1	0	0	0	0	0	0	0	0	0	0	0	0	0.25	0	0	0.23	0	0	0	0	0	0.18	0.08	0	0	0	0	AABR07057848.1	7	lincRNA	--
XLOC_003201	0.06	0.09	0.1	0.21	0.17	0.08	0.15	0.11	0.13	0.08	0.15	0.11	0.03	0.03	0.03	0	0.03	0.04	0	0.04	0.02	0.03	0.02	0.01	0.05	0.06	0.01	0.09	0.06	0.02	XLOC_003201		lincRNA	novel
XLOC_002311	0.06	0.03	0.1	0.14	0.23	0.06	0.07	0.03	0.13	0.14	0	0.03	0.03	0.05	0	0	0.05	0.08	0	0.03	0.05	0.13	0.03	0.03	0	0	0.06	0.09	0.03	0.03	XLOC_002311		lincRNA	novel
ENSRNOG00000058456	0.74	0.19	0.1	0.32	0.6	0.57	0.2	0.29	0.2	0	0.09	0.21	0.18	0.14	0.14	0.4	0.08	0.08	0.08	0.16	0.3	0.61	0.66	0.25	0	0	0	0.19	0.89	1.05	AABR07051177.1	3	lincRNA	--
ENSRNOG00000056269	0.03	0	0.1	0	0.03	0.03	0	0	0	0	0	0.03	0.09	0	0.05	0.03	0.03	0.03	0.03	0	0.05	0.07	0	0.03	0.06	0	0	0.03	0.11	0.09	AC110709.2	1	lincRNA	--
ENSRNOG00000052836	0	0	0.1	0	0.09	0	0	0	0	0	0	0.1	0	0	0	0	0	0	0.08	0	0.07	0	0	0	0	0	0	0	0	0	AC118858.1	18	lincRNA	--
XLOC_017429	0.11	0	0.1	0.03	0	0.03	0	0.03	0.03	0	0	0.03	0.03	0.02	0	0.03	0	0.05	0	0	0	0.04	0.05	0.05	0.06	0	0	0.06	0.05	0.03	XLOC_017429		intronic	novel
XLOC_025929	0	0	0.1	0.02	0.04	0	0.05	0.02	0.05	0	0.09	0.08	0.11	0.05	0	0.02	0	0.02	0.02	0.04	0.02	0.12	0.04	0.04	0.09	0.06	0.04	0.02	0	0.11	XLOC_025929		antisense	novel
XLOC_001078	0.11	0.09	0.1	0.03	0.26	0.46	0.04	0.13	0	0.21	0.05	0.14	0.39	0.1	0.11	0.27	0.03	0.04	0.07	0.13	0	0.2	0.24	0.02	0.03	0.07	0.05	0.1	0.31	0.34	XLOC_001078		intronic	novel
XLOC_021958	0.05	0.09	0.1	0.25	0.06	0.29	0.11	0.11	0.29	0.11	0.19	0.26	0.06	0.05	0	0.15	0.09	0.07	0.1	0.02	0.02	0.06	0.02	0.08	0.08	0.1	0.01	0.4	0.37	0.2	XLOC_021958		lincRNA	novel
XLOC_003432	0.43	0.12	0.1	0.06	0.06	0.06	0.24	0.26	0.05	0.1	0.13	0.05	0.28	0.22	0.31	0.41	0.33	0.28	0.44	0.45	0.18	0.85	0.9	0.74	0.26	0.1	0.35	0.07	0.16	0.26	XLOC_003432		lincRNA	novel
ENSRNOG00000060787	0.08	0.09	0.1	0	0.08	0.24	0	0	0.09	0.1	0.09	0.1	0	0.13	0.14	0	0.07	0.08	0.15	0	0	0.13	0.08	0	0.17	0	0	0.09	0.08	0.08	AABR07072169.1	10	lincRNA	--
XLOC_025245	0.07	0.03	0.1	0.06	0.09	0.09	0.12	0.06	0.08	0.05	0.03	0.1	0.11	0.04	0	0.09	0.01	0.07	0.05	0.05	0.02	0.1	0.04	0.04	0.03	0.03	0.01	0.05	0.06	0.08	XLOC_025245		intronic	novel
XLOC_007599	0.08	0.39	0.1	0.1	0.11	0.21	0.15	0.09	0.09	0.13	0.17	0.16	0.08	0.13	0.18	0.2	0.09	0.25	0.07	0.03	0.11	0.13	0.13	0.23	0.33	0.27	0.13	0.12	0.13	0.25	XLOC_007599		lincRNA	novel
ENSRNOG00000055953	0.08	0.09	0.1	0	0.09	0.08	0.2	0	0	0.1	0	0	0	0	0	0	0	0	0	0.08	0.07	0	0	0	0	0	0.17	0	0	0	AABR07022202.2	13	lincRNA	--
XLOC_030498	0.11	0.12	0.1	0.02	0.1	0.37	0.04	0.07	0.05	0.36	0.08	0.14	0.15	0.19	0.08	0.46	0.04	0.09	0.12	0.03	0.03	0.1	0.09	0.08	0.14	0.01	0.06	0.09	0.22	0.32	XLOC_030498		intronic	novel
XLOC_005143	0.12	0.13	0.1	0.23	0.28	0.04	0.19	0.28	0	0.05	0	0.25	0	0.19	0.6	0.07	0.11	0.08	0.14	0.3	0.27	0.12	0.11	0.19	0.04	0.19	0	0.13	0.04	0	XLOC_005143		intronic	novel
XLOC_019025	0.08	0.06	0.1	0.11	0.2	0.16	0.05	0.08	0.13	0.15	0.07	0.08	0.04	0.07	0.02	0.06	0.06	0.04	0.06	0.09	0.05	0.15	0.03	0.15	0.04	0.06	0.2	0.22	0.18	0.18	XLOC_019025		intronic	novel
XLOC_016407	0.31	0.16	0.1	0.12	0.69	0.78	0.06	0.25	0.03	0.1	0.06	0.31	0.28	0.09	0.04	0.15	0.03	0.3	0.09	0.22	0.04	0.64	0.31	0.19	0.09	0.01	0.1	0.19	0.83	0.76	XLOC_016407		intronic	novel
XLOC_009182	0.21	0.19	0.1	0	0.17	0.17	0.3	0.15	0.05	0.05	0.18	0.11	0.35	0.14	0	0.04	0.08	0.16	0.04	0.08	0.11	0.2	0.08	0.29	0.09	0.04	0.04	0.28	0.16	0.39	XLOC_009182		lincRNA	novel
ENSRNOG00000051226	0.28	0.22	0.1	0.42	0.16	0.7	0.05	0.42	0	0.1	0.13	0.15	0.25	0.17	0	0.23	0.26	0.27	0.22	0.24	0.18	0.51	0.55	0.2	0.04	0.04	0.16	0.85	0.19	0.46	Rn60_1_1360.1	1	lincRNA	--
XLOC_033499	0.12	0.1	0.1	0.34	0.2	0.24	0.14	0.09	0.15	0.13	0.12	0.09	0.05	0.12	0.02	0.11	0.39	0.23	0.05	0.13	0.08	0.35	0.15	0.42	0.07	0.15	0.13	0.43	0.59	0.16	XLOC_033499		intronic	novel
XLOC_020249	0.09	0.12	0.1	0.01	0.26	0.37	0.1	0.07	0.1	0.35	0.12	0.21	0.44	0.13	0.05	0.51	0.03	0.03	0.07	0.17	0.06	0.21	0.2	0.07	0.08	0.02	0.01	0.07	0.23	0.68	XLOC_020249		intronic	novel
XLOC_004474	0.07	0.06	0.1	0.08	0.19	0.22	0.11	0.05	0.04	0.06	0.12	0.11	0.08	0.03	0.02	0.07	0.06	0.09	0.03	0.11	0.02	0.1	0.13	0.05	0.06	0.03	0.05	0.09	0.2	0.35	XLOC_004474		lincRNA	novel
XLOC_014577	0.16	0.43	0.1	0.11	0.41	0.43	0.06	0.25	0.71	0.06	0.34	0.35	0.5	0.38	0.03	0.07	0.45	0.53	0.84	0.27	0.33	1.33	0.39	0.35	0.64	0.29	0.82	0.17	0.25	0.76	XLOC_014577		lincRNA	novel
ENSRNOG00000061754	0.52	0.45	0.1	0.17	0.36	0.22	0.17	0.18	0.17	0.1	0.08	0.09	0.08	0.07	0.13	0.02	0.78	0.56	0.58	0.06	0.07	0.09	0.08	0.18	0.12	0.11	0.29	0.16	0.14	0.22	AABR07047212.2	5	lincRNA	--
XLOC_009827	0.16	0.12	0.1	0.06	0.11	0.49	0.09	0.25	0.09	0.04	0.13	0.15	0.15	0.06	0.03	0.35	0.03	0.13	0.22	0.09	0.03	0.32	0.15	0.09	0.02	0.03	0	0.21	0.39	0.69	XLOC_009827		intronic	novel
ENSRNOG00000059922	0.2	0.05	0.1	0	0.08	0	0	0.1	0	0.2	0.18	0.05	0	0.21	0	0	0.04	0	0.07	0	0.07	0.07	0.08	0.04	0.13	0.16	0	0.09	0.08	0.04	AABR07019442.2	15	lincRNA	--
ENSRNOG00000061821	0.08	0.13	0.1	0.09	0.14	0.11	0.03	0.06	0.11	0.12	0.05	0.02	0.12	0.08	0.07	0.11	0.08	0.05	0.07	0.08	0.04	0.11	0.13	0.05	0.06	0.06	0.04	0.1	0.21	0.21	AC109891.1	7	lincRNA	--
ENSRNOG00000056572	0.06	0.08	0.1	0.02	0.05	0.11	0.12	0.01	0.12	0.24	0.07	0.05	0.11	0.05	0.08	0.09	0	0.08	0.12	0.09	0.1	0.07	0.19	0.12	0.08	0.09	0.06	0.01	0.05	0.18	AABR07062915.1	6	lincRNA	--
XLOC_021325	0.14	0.04	0.1	0.06	0.08	0.03	0.01	0.08	0.12	0.09	0.06	0.13	0.02	0.08	0.1	0	0.18	0.02	0.1	0.07	0.02	0.06	0.07	0.01	0.01	0.03	0.03	0.01	0.05	0.05	XLOC_021325		lincRNA	novel
XLOC_032445	0.08	0.29	0.1	0.08	0.32	0.31	0.03	0.02	0.02	0.05	0	0.22	0.34	0.03	0.05	0.3	0.12	0.09	0.08	0.12	0.05	0.35	0.19	0.13	0.09	0.03	0.03	0.08	0.22	0.45	XLOC_032445		intronic	novel
ENSRNOG00000056571	0.13	0.12	0.1	0.11	0.14	0.19	0.03	0.01	0.12	0.09	0.12	0.09	0.06	0.14	0.1	0.02	0.05	0.05	0.08	0.06	0.1	0.04	0.12	0.05	0.05	0.15	0.07	0.08	0.16	0.07	AABR07005779.4	1	lincRNA	--
XLOC_033986	0.11	0.07	0.1	0.11	0.15	0.1	0.08	0.07	0.11	0.09	0.08	0.08	0.03	0.02	0	0.02	0.03	0.03	0	0.03	0.01	0.04	0.05	0.06	0	0.03	0.04	0.02	0.01	0.06	XLOC_033986		lincRNA	novel
XLOC_022109	0.22	0.23	0.1	0.08	0.31	0.2	0.05	0.08	0.16	0.05	0.28	0.12	0.07	0.15	0.09	0.08	0.13	0.14	0.13	0.1	0.15	0.09	0.2	0.09	0.1	0.09	0.04	0.17	0.18	0.16	XLOC_022109		lincRNA	novel
XLOC_004820	0.14	0.26	0.1	0.02	0.17	0.4	0.04	0.11	0.06	0.25	0.06	0.07	0.42	0.18	0.06	0.49	0.06	0.14	0.22	0.17	0.07	0.18	0.16	0.18	0.11	0.09	0.04	0.09	0.14	0.4	XLOC_004820		intronic	novel
XLOC_007342	0.08	0.1	0.1	0.07	0.21	0.33	0.07	0.04	0.06	0.23	0.02	0.09	0.09	0.06	0	0.25	0.04	0.04	0.27	0.06	0.04	0.18	0.13	0.14	0.02	0.06	0.03	0.08	0.07	0.26	XLOC_007342		antisense	novel
ENSRNOG00000056656	0.05	0.1	0.1	0.1	0.08	0.1	0.06	0.02	0.09	0.06	0.08	0.15	0.09	0.08	0.05	0.07	0.06	0.02	0.09	0.09	0.13	0.17	0.1	0.17	0.07	0.09	0.05	0.04	0.06	0.11	AABR07044049.1	19	lincRNA	--
XLOC_009527	0.04	0.09	0.1	0.08	0.12	0.12	0	0	0	0	0	0.1	0.04	0.03	0	0	0.07	0.04	0.03	0	0.03	0.03	0.04	0.08	0	0.04	0	0.26	0.04	0.08	XLOC_009527		intronic	novel
ENSRNOG00000052669	0.13	0.09	0.1	0.13	0.05	0.16	0.06	0.06	0.09	0.07	0.14	0	0.06	0.02	0	0.08	0.02	0.08	0.02	0.16	0.1	0.02	0.05	0.16	0	0	0.08	0.15	0.08	0.03	AABR07055162.1	7	lincRNA	--
XLOC_025970	0.28	0.19	0.1	0	0.23	0.25	0	0.11	0.02	0.07	0.04	0.17	0.31	0.07	0.02	0.12	0.08	0.16	0.14	0.24	0.02	0.13	0.14	0.1	0.01	0.05	0.06	0.03	0.17	0.45	XLOC_025970		intronic	novel
XLOC_024331	0.14	0.11	0.1	0.04	0.25	0.34	0.08	0.1	0.06	0.11	0.08	0.1	0.05	0.08	0	0.16	0.06	0.06	0.18	0.06	0.03	0.28	0.16	0.07	0.07	0.02	0.07	0.08	0.26	0.49	XLOC_024331		intronic	novel
ENSRNOG00000060017	0.17	0.19	0.1	0.05	0.14	0.33	0.03	0.03	0.1	0.14	0.09	0	0.09	0.09	0.1	0.33	0.08	0.28	0.15	0.14	0.15	0.21	0.14	0.11	0.06	0.06	0.03	0.13	0.44	0.42	AABR07058578.2	7	lincRNA	--
XLOC_030208	0.08	0.1	0.1	0.02	0.21	0.33	0.08	0.06	0.08	0.15	0.09	0.11	0.3	0.13	0.03	0.39	0.05	0.11	0.27	0.15	0.07	0.31	0.23	0.07	0.07	0.06	0.06	0.14	0.22	0.71	XLOC_030208		intronic	novel
ENSRNOG00000051330	0.08	0.09	0.1	0	0.33	0.16	0.1	0.19	0	0	0	0	0.17	0.61	0.14	0.16	0.08	0.08	0.07	0.16	0.07	0.2	0.16	0.16	0.09	0.08	0.17	0.09	0.16	0	Rn60_1_2465.1	1	lincRNA	--
XLOC_003914	0.05	0.07	0.1	0.07	0.05	0.06	0.09	0.1	0.06	0.06	0.12	0.05	0	0.04	0	0.02	0.02	0.06	0.04	0	0	0.11	0.04	0.08	0.01	0.02	0.01	0	0.06	0.05	XLOC_003914		lincRNA	novel
XLOC_019794	0.12	0.05	0.1	0.05	0.24	0.3	0.04	0.06	0.01	0.09	0.05	0.06	0.09	0.02	0.04	0.13	0.03	0.02	0.03	0.22	0	0.21	0.17	0.07	0.01	0	0.04	0.05	0.23	0.35	XLOC_019794		lincRNA	novel
ENSRNOG00000061590	0	0	0.1	0	0	0	0.05	0	0	0	0	0.05	0	0	0	0	0	0.04	0	0	0	0.07	0	0	0	0	0	0	0	0	AABR07014298.1	14	lincRNA	--
XLOC_015670	0.2	0.11	0.1	0.1	0.1	0.05	0.09	0.1	0.24	0.13	0.1	0.07	0.02	0.01	0.02	0.01	0.01	0.01	0.02	0.03	0.02	0.04	0.01	0.04	0.02	0.01	0.03	0.03	0.03	0.03	XLOC_015670		intronic	novel
XLOC_014865	0.12	0	0.1	0	0.17	0.04	0	0	0.05	0.15	0.09	0	0.04	0	0	0	0	0.04	0.11	0	0.07	0.03	0	0	0.04	0.08	0	0	0.08	0.04	XLOC_014865		lincRNA	novel
ENSRNOG00000061549	0	0	0.1	0.08	0	0.15	0.09	0	0	0.1	0	0	0	0.07	0.14	0	0	0	0.07	0	0	0	0.08	0	0	0.08	0	0	0	0	AABR07058816.1	7	lincRNA	--
ENSRNOG00000052188	0.15	0.17	0.1	0.35	0.39	0.17	0.09	0.14	0.12	0.21	0.3	0.16	0.04	0.07	0.08	0	0.08	0.08	0.09	0.2	0.14	0.17	0.19	0.08	0.1	0.12	0.04	0.11	0.18	0.13	AABR07007026.1	1	lincRNA	--
ENSRNOG00000042156	0.04	0.34	0.1	0.17	0.17	0.13	0	0.15	0.15	0.26	0.09	0.05	0	0.14	0.07	0	0	0	0.08	0	0.11	0.03	0	0	0	0.04	0.13	0.14	0.13	0.05	LOC100359747	15	lincRNA	rCG64189-like
XLOC_006507	0.09	0.07	0.1	0.11	0.09	0.1	0.11	0.06	0.09	0.14	0.09	0.09	0.05	0.03	0.01	0.02	0.03	0.08	0.04	0.06	0.09	0.05	0.05	0	0.05	0.02	0.02	0.08	0.05	0.06	XLOC_006507		antisense	novel
XLOC_000506	0.1	0.03	0.1	0	0.03	0	0.06	0.03	0.03	0	0	0.16	0.03	0.13	0	0	0.05	0.02	0.05	0.02	0.09	0.02	0.08	0	0.13	0.12	0	0	0.07	0	XLOC_000506		lincRNA	novel
ENSRNOG00000054961	0.06	0.02	0.1	0.1	0.08	0.08	0.1	0.14	0.31	0.13	0.15	0.1	0.09	0.09	0.07	0.06	0.08	0.1	0.09	0.12	0.05	0.15	0.14	0.12	0.09	0.16	0.27	0.14	0.08	0.11	AABR07005779.3	1	lincRNA	--
ENSRNOG00000055789	0.09	0.04	0.1	0.27	0.15	0.17	0.11	0.08	0.1	0.21	0.13	0.14	0.04	0.14	0.18	0.06	0.24	0.13	0.02	0.14	0.06	0.12	0.13	0.12	0.04	0.07	0.02	0.2	0.23	0.27	AABR07000411.1	1	lincRNA	--
XLOC_020197	0.04	0.62	0.1	0.12	0.04	0.33	0.25	0.05	0.25	0	0.05	0.1	0.09	0.24	0	0.28	0.23	0.12	0.37	0.28	2.15	0.7	0.45	0.5	0.04	0.04	0.67	0.88	0.28	0.52	XLOC_020197		intronic	novel
XLOC_027001	0.23	0.28	0.1	0.06	0.37	0.63	0.06	0.09	0.2	0	0.18	0.04	0.33	0.13	0.08	0.34	0.14	0.16	0.39	0.06	0.14	0.27	0.03	0.02	0	0	0.02	0	0.18	0.23	XLOC_027001		intronic	novel
XLOC_001359	0.25	0.15	0.1	0.33	0.27	0.15	0.27	0.11	0.18	0.46	0.37	0.24	0.26	0.2	0.07	0.16	0.11	0.13	0.27	0.16	0.27	0.32	0.24	0.17	0.42	0.21	0.14	0.3	0.21	0.24	XLOC_001359		intronic	novel
XLOC_033698	0.16	0.3	0.1	0.26	0.33	0.56	0.24	0.24	0.21	0.35	0.11	0.18	0.11	0.1	0.14	0.15	0.31	0.14	0.27	0.23	0.11	0.31	0.2	0.34	0.34	0.17	0.22	0.09	0.25	0.53	XLOC_033698		lincRNA	novel
XLOC_028860	0.21	0.11	0.1	0.05	0.14	0.37	0.02	0.08	0.08	0.1	0.1	0.12	0.29	0.07	0.19	0.22	0.21	0.26	0.05	0.17	0.11	0.35	0.23	0.16	0.07	0.05	0.05	0.06	0.2	0.36	XLOC_028860		intronic	novel
XLOC_005153	0.12	0.13	0.1	0.21	0.35	0.5	0.18	0.25	0.28	0.21	0.2	0.17	0.17	0.26	0.2	0.24	0.15	0.2	0.23	0.21	0.27	0.27	0.34	0.31	0.13	0.22	0.17	0.22	0.34	0.44	XLOC_005153		antisense	novel
XLOC_032411	0.14	0.39	0.1	0.35	0.46	0.16	0.14	0.12	0.12	0.07	0.15	0.05	0.13	0.1	0	0	0.07	0.21	0	0.06	0	0.08	0.06	0.08	0.06	0.06	0.18	0.15	0.29	0.21	XLOC_032411		lincRNA	novel
XLOC_005197	0.16	0.18	0.1	0.03	0.21	0.32	0.15	0.1	0.1	0.93	0.14	0.06	0.24	0.07	0.02	0.92	0.09	0.07	0.13	0.15	0.03	0.12	0.17	0.07	0.11	0.02	1.25	0.34	0.29	3.17	XLOC_005197		intronic	novel
ENSRNOG00000057329	0.08	0.05	0.1	0.08	0.04	0.04	0.1	0.05	0.15	0.37	0.05	0.05	0.18	0.11	0	0.08	0	0	0	0	0.11	0	0	0	0.09	0.12	0.61	0.29	0.17	0.54	AC129395.2	10	lincRNA	--
XLOC_025488	0.11	0.12	0.1	0.05	0.05	0.13	0	0.06	0.06	0.1	0.03	0.03	0	0.04	0	0.08	0	0	0.09	0.05	0.02	0.11	0.23	0.05	0	0.1	0.08	0.12	0.15	0.14	XLOC_025488		lincRNA	novel
ENSRNOG00000059157	0	0	0.09	0	0	0	0	0	0	0	0	0	0	0	0	0	0.07	0	0	0	0	0	0	0	0	0	0	0	0	0	AC116283.1	2	lincRNA	--
ENSRNOG00000055823	0	0	0.09	0	0	0	0	0	0.08	0	0	0	0	0.06	0	0	0	0	0	0	0.06	0	0	0.07	0	0.34	0	0	0	0	AABR07033666.1	11	lincRNA	--
XLOC_018928	0.11	0.06	0.09	0.06	0.14	0.21	0	0.04	0.02	0.13	0.03	0.03	0.13	0.05	0.06	0.17	0.03	0.06	0.15	0.15	0.03	0.37	0.09	0.1	0	0.01	0.06	0.01	0.22	0.46	XLOC_018928		intronic	novel
XLOC_030431	0.1	0.1	0.09	0.06	0.15	0.21	0.13	0.07	0.02	0.07	0.02	0.04	0.24	0.09	0.1	0.29	0.04	0.03	0.17	0.08	0.04	0.22	0.16	0.08	0.06	0.03	0.03	0.06	0.11	0.45	XLOC_030431		intronic	novel
XLOC_003316	0	0.03	0.09	0	0.05	0.14	0	0.02	0	0.04	0.03	0.13	0.03	0	0	0.03	0	0.01	0.05	0.01	0	0.1	0.03	0.01	0.03	0	0.02	0.05	0.07	0.08	XLOC_003316		intronic	novel
XLOC_019937	0.36	0.36	0.09	0.23	0.18	0.37	0.15	0.19	0.27	0.23	0.16	0.14	0.3	0.09	0.13	0.55	0.06	0.08	0.2	0.1	0.08	0.33	0.26	0.17	0.16	0.06	0.06	0.32	0.3	0.3	XLOC_019937		lincRNA	novel
ENSRNOG00000056015	0	0.03	0.09	0	0	0	0	0.03	0	0	0	0	0	0	0	0.02	0.49	0.15	0.02	0	0.02	0	0	0	0	0	0	0	0	0	AABR07054597.1	3	lincRNA	--
ENSRNOG00000059225	0.03	0	0.09	0.04	0.15	0.26	0.01	0.01	0	0.05	0.05	0.07	0.02	0	0	0.09	0	0.04	0	0.02	0.05	0.1	0.02	0.03	0.03	0.01	0.02	0.08	0.15	0.21	AABR07020987.1	13	lincRNA	--
XLOC_021796	0.14	0.12	0.09	0.13	0.18	0.13	0.11	0.12	0.15	0.13	0.14	0.11	0.13	0.18	0.15	0.08	0.1	0.14	0.14	0.15	0.15	0.14	0.12	0.13	0.11	0.17	0.12	0.15	0.13	0.21	XLOC_021796		lincRNA	novel
XLOC_032455	0.08	0.03	0.09	0	0.13	0.08	0.18	0.15	0.33	0.03	0.16	0.25	0.21	0.02	0.17	0.07	0.09	0.17	0.11	0.27	0.13	0.18	0.05	0.07	0.13	0.07	0.1	0.03	0.17	0.16	XLOC_032455		lincRNA	novel
XLOC_030182	0.1	0.28	0.09	0.06	0.45	0.77	0.07	0.14	0.04	0.18	0.15	0.08	0.34	0.12	0.02	0.4	0.09	0.19	0.23	0.17	0.03	0.56	0.24	0.19	0.08	0.01	0.12	0.14	0.68	1.04	XLOC_030182		intronic	novel
XLOC_007556	0.07	0	0.09	0.11	0	0	0.04	0.04	0	0	0	0	0.15	0.06	0	0	0	0	0.33	0.5	0.19	0.18	0.11	0	0	0.03	0.04	0.04	0	0.04	XLOC_007556		lincRNA	novel
ENSRNOG00000054934	0	0	0.09	0	0	0.14	0	0.09	0	0	0.08	0	0	0.06	0	0	0	0	0	0	0	0	0	0	0	0	0	0	0	0	AABR07030894.1	10	lincRNA	--
ENSRNOG00000058649	0	0	0.09	0.15	0	0.07	0.09	0	0.27	0.56	0.49	0.19	0.08	0	0	0	0	0	0	0	0	0	0	0.15	0.24	0	0	0.17	0	0.08	AABR07031166.1	18	lincRNA	--
XLOC_022212	0.16	0.51	0.09	0.37	0.15	0.3	0.23	0.49	0	0.22	0.27	0.16	0.42	0.37	0.3	0.05	0.05	0.1	0.72	0.3	0.27	0.54	0.42	0.23	0.49	0.46	0.36	0.36	0.42	0.73	XLOC_022212		lincRNA	novel
XLOC_015706	0.05	0.02	0.09	0	0	0.05	0	0	0.02	0	0.02	0	0	0.03	0	0	0.02	0	0.03	0.04	0	0	0	0	0	0.02	0.02	0.04	0	0.02	XLOC_015706		antisense	novel
XLOC_000863	0.14	0.14	0.09	0.16	0.36	0.33	0.14	0.14	0.13	0.17	0.16	0.18	0.14	0.11	0.07	0.05	0.06	0.08	0.09	0.17	0.08	0.17	0.13	0.07	0.11	0.1	0.06	0.17	0.34	0.33	XLOC_000863		lincRNA	novel
ENSRNOG00000053005	0.28	0.23	0.09	0.1	0.24	0.18	0.09	0.24	0.09	0.1	0.11	0.1	0.14	0.15	0.04	0.43	0.07	0.23	0.09	0.2	0.07	0.31	0.15	0.18	0.08	0.08	0.03	0.23	0.58	0.38	AABR07030890.1	10	lincRNA	--
XLOC_016281	0.14	0.11	0.09	0.03	0.25	0.46	0.1	0.09	0.03	0.53	0.16	0.19	0.3	0.14	0.02	0.49	0.04	0.09	0.36	0.17	0.13	0.37	0.34	0.1	0.14	0.11	0.05	0.12	0.41	0.87	XLOC_016281		intronic	novel
XLOC_004935	0.25	0.21	0.09	0.04	0.19	0.36	0.17	0.17	0	0.31	0.12	0	0.38	0.03	0	0.28	0.13	0.28	0.1	0.21	0.19	0.09	0	0.18	0.08	0.1	0.29	0.08	0.03	0.08	XLOC_004935		lincRNA	novel
XLOC_015453	0.11	0	0.09	0.04	0.13	0.09	0.02	0.05	0	0	0	0.08	0.11	0.04	0.05	0.12	0.01	0.01	0.01	0.13	0.04	0.1	0.04	0.02	0.02	0	0	0.05	0.06	0.32	XLOC_015453		lincRNA	novel
XLOC_024167	0.11	0	0.09	0.11	0.04	0.07	0	0.04	0.13	0.09	0.04	0.05	0.11	0.03	0.12	0.07	0.1	0.04	0	0	0	0.32	0	0	0.04	0.03	0	0.04	0.04	0.08	XLOC_024167		lincRNA	novel
ENSRNOG00000054702	0.06	0.02	0.09	0.05	0.06	0.07	0.07	0	0	0	0.1	0.05	0.02	0.08	0	0.02	0.02	0	0.03	0.07	0.02	0.02	0	0	0.02	0.02	0	0.04	0.04	0.02	AABR07068198.2	9	lincRNA	--
XLOC_030181	0.3	0.23	0.09	0.13	0.31	1.05	0.13	0.32	0.13	0.12	0.17	0.18	0.49	0.1	0.04	0.57	0.12	0.16	0.36	0.23	0.1	0.61	0.37	0.25	0.1	0.11	0.11	0.19	0.79	1.3	XLOC_030181		intronic	novel
XLOC_019969	0.04	0.13	0.09	0.26	0.26	0.23	0.16	0.09	0	0.28	0.06	0.1	0.08	0.31	0.16	0.09	0.21	0.22	0.07	0.06	0.13	0.12	0.07	0.15	0.1	0.07	0.1	0.21	0.13	0.38	XLOC_019969		lincRNA	novel
XLOC_020942	0	0	0.09	0	0.04	0	0	0.04	0	0	0	0	0	0	0	0	0	0	0	0	0	0	0	0	0	0	0	0	0	0	XLOC_020942		lincRNA	novel
XLOC_019899	0	0	0.09	0.17	0	0.05	0.11	0.23	0	0.15	0	0	0.05	0.12	0.08	0	0	0	0.17	0.05	0.31	0.04	0.09	0.09	0.08	0.05	0.02	0.08	0.05	0.08	XLOC_019899		lincRNA	novel
XLOC_022753	0.09	0.43	0.09	0.09	0.26	0.33	0.15	0.12	0.01	0.15	0.1	0.1	0.13	0.17	0.15	0.03	0.08	0.04	0.05	0.03	0.09	0.16	0.01	0.04	0.06	0.06	0.2	0.23	0.38	0.09	XLOC_022753		lincRNA	novel
XLOC_000711	0.26	0.38	0.09	0.19	0.25	0.45	0.06	0.34	0.31	0.27	0.28	0.18	0.05	0.2	0.12	0.34	0.02	0.18	0.06	0.05	0.08	0.29	0.07	0.12	0.12	0.14	0.05	0.21	0.23	0.3	XLOC_000711		lincRNA	novel
XLOC_001650	0.21	0.32	0.09	0.13	0.18	0.24	0.2	0.08	0.15	0.34	0.2	0.21	0.39	0.21	0.07	0.33	0.1	0.14	0.23	0.17	0.15	0.44	0.28	0.15	0.27	0.18	0.11	0.08	0.33	0.33	XLOC_001650		lincRNA	novel
ENSRNOG00000055422	0	0.09	0.09	0.08	0	0.23	0.27	0.27	0	0	0.33	0.39	0.08	0.06	0	0.61	0.07	0.08	0	0	0.07	0.13	0.16	0	0	0.08	0.08	0.09	0.15	0.25	AABR07065124.1	6	lincRNA	--
XLOC_014666	0.12	0.1	0.09	0	0.2	0.65	0.03	0.17	0.04	0.05	0.03	0.15	0.24	0.1	0	0.31	0.03	0.22	0.11	0.13	0.03	0.14	0.26	0.07	0.03	0.03	0.01	0.11	0.49	1.09	XLOC_014666		intronic	novel
XLOC_009944	0.16	0.13	0.09	0.02	0.18	0.35	0.02	0.09	0.06	0.24	0.11	0.09	0.21	0.12	0.05	0.3	0.03	0.08	0.12	0.09	0.03	0.28	0.19	0.05	0.06	0.08	0.03	0.07	0.31	0.6	XLOC_009944		intronic	novel
XLOC_018969	0.11	0.17	0.09	0.24	0.35	0.35	0.09	0.04	0.04	0.28	0.05	0.19	0.08	0.06	0	0.3	0.07	0.18	0.08	0.06	0.07	0.1	0.22	0.18	0.13	0.03	0.14	0.29	0.42	0.63	XLOC_018969		intronic	novel
XLOC_000013	0.11	0.12	0.09	0.04	0.16	0.28	0.08	0.05	0.08	0.08	0.08	0.26	0.18	0.09	0.05	0.4	0.05	0.11	0.11	0.12	0.06	0.18	0.12	0.1	0.05	0.1	0.02	0.05	0.18	0.46	XLOC_000013		lincRNA	novel
XLOC_018049	0.17	0.08	0.09	0.05	0.22	0.17	0.15	0.1	0.04	0.08	0.25	0.09	0.13	0.13	0.04	0.08	0.01	0.13	0.18	0.08	0.08	0.17	0.12	0.06	0.08	0.02	0.02	0.12	0.18	0.18	XLOC_018049		intronic	novel
XLOC_006626	0.08	0.15	0.09	0.27	0.37	0.27	0.14	0.13	0.21	0.15	0.26	0.19	0.14	0.27	0.26	0.09	0.1	0.18	0.16	0.25	0.18	0.23	0.33	0.23	0.11	0.24	0.11	0.28	0.12	0.37	XLOC_006626		lincRNA	novel
ENSRNOG00000052514	0.14	0.35	0.09	0.03	0.11	0.41	0.08	0.08	0.16	0.13	0.15	0.09	0.07	0.26	0	0.03	0.03	0	0	0.07	0.03	0.03	0	0.07	0.45	0.14	0.04	0.27	0.14	0.22	AABR07055191.1	7	lincRNA	--
XLOC_025054	0.05	0.03	0.09	0.03	0.12	0.15	0.05	0.02	0.02	0.11	0.01	0.08	0.08	0.03	0	0.28	0.02	0.06	0.14	0.05	0.06	0.16	0.06	0.06	0	0	0	0.01	0.11	0.15	XLOC_025054		intronic	novel
XLOC_006959	0.17	0.12	0.09	0.06	0.22	0.38	0.14	0.14	0.11	0.21	0.03	0.06	0.16	0.11	0.1	0.19	0.01	0.12	0.14	0.18	0.12	0.19	0.27	0.08	0.05	0.01	0.03	0.14	0.12	0.4	XLOC_006959		lincRNA	novel
XLOC_020078	0.01	0.06	0.09	0.03	0.09	0.24	0	0.05	0	0.02	0.03	0.02	0.06	0.09	0.05	0.07	0	0.04	0.01	0.05	0	0.17	0.04	0.07	0.01	0.03	0	0.02	0.09	0.38	XLOC_020078		intronic	novel
XLOC_028664	0.43	0.22	0.09	0.17	0.59	0.9	0.12	0.24	0.16	0.2	0.29	0.53	0.56	0.2	0.14	0.59	0.18	0.22	0.2	0.25	0.06	0.53	0.31	0.21	0.16	0.07	0.17	0.25	0.66	0.93	XLOC_028664		lincRNA	novel
XLOC_004129	0.23	0	0.09	0.15	0.27	0.52	0.27	0.48	0.26	0.19	0.4	0.05	0.24	0.43	0.25	0.21	0.14	0.22	0.13	0.11	0.42	0.24	0.62	0.33	0.19	0.14	0	0.46	0.25	0.39	XLOC_004129		lincRNA	novel
XLOC_009836	0.22	0.12	0.09	0.04	0.35	0.47	0.1	0.04	0.07	0.18	0.09	0.13	0.17	0.13	0	0.35	0.06	0.1	0.26	0.26	0.05	0.22	0.23	0.07	0.07	0	0.02	0.07	0.2	0.47	XLOC_009836		intronic	novel
ENSRNOG00000052276	0	0	0.09	0	0	0	0	0	0	0	0	0.44	0	0	0.12	0	0.07	0	0	0	0	0.06	0	0.07	0	0.07	0	0.16	0	0.15	AABR07054025.1	3	lincRNA	--
XLOC_029926	0	0.04	0.09	0.11	0.08	0	0	0	0	0	0	0.05	0.04	0.03	0	0.04	0.03	0	0	0.04	0	0.06	0	0	0	0	0	0	0.07	0.04	XLOC_029926		lincRNA	novel
XLOC_001173	0.01	0.12	0.09	0.03	0.08	0.26	0.03	0.05	0.02	0.34	0.08	0.04	0.12	0.11	0.05	1.23	0.07	0.11	0.27	0.14	0.01	0.08	0.3	0.1	0.12	0.03	0.13	0.05	0.11	0.42	XLOC_001173		intronic	novel
XLOC_030417	0.17	0.14	0.09	0.05	0.1	0.33	0	0.04	0.03	0.14	0.07	0.14	0.3	0.08	0.04	0.22	0.03	0.17	0.13	0.13	0.03	0.2	0.13	0.11	0.15	0.05	0.04	0.04	0.13	0.59	XLOC_030417		intronic	novel
ENSRNOG00000051880	0.18	0.17	0.09	0.2	0.44	0.5	0.23	0.27	0.13	0.12	0.17	0.27	0.22	0.44	0.31	0.18	0.22	0.25	0.37	0.45	0.65	0.31	0.78	0.77	0.07	0.36	0.1	0.31	0.33	0.44	AABR07021996.1	13	lincRNA	--
XLOC_019881	0.04	0.04	0.09	0.04	0.15	0	0.46	0.08	0.04	0	0.12	0.04	0.08	0.24	0.06	0.31	0	0.03	0	0.03	0	0.03	0.17	0	0.04	0.07	0.04	0.08	0.03	0.07	XLOC_019881		lincRNA	novel
XLOC_019761	0.35	0.09	0.09	0.1	0.37	0.43	0.06	0.09	0.06	0.16	0.19	0.19	0.03	0.06	0.04	0.12	0.11	0.02	0.02	0.1	0.07	0.16	0.07	0.07	0.11	0.22	0.08	0.22	0.44	0.37	XLOC_019761		lincRNA	novel
XLOC_022007	0.11	0.17	0.09	0.11	0.19	0.07	0	0.04	0	0.05	0	0	0.04	0.03	0	0.07	0.07	0	0.1	0.25	0.13	0.12	0.04	0.07	0	0.07	0.15	0.08	0.14	0.08	XLOC_022007		lincRNA	novel
ENSRNOG00000058442	0.05	0	0.09	0	0	0.05	0	0.03	0	0	0	0	0	0	0	0	0	0	0.07	0	0	0	0.05	0	0	0	0	0	0	0	AABR07057510.1	7	lincRNA	--
XLOC_003665	0.22	0.18	0.09	0.21	0.34	0.16	0.14	0.22	0.13	0.13	0.19	0.15	0.04	0.04	0.12	0.04	0.04	0.08	0.02	0.04	0.09	0.13	0.11	0.13	0.03	0.06	0.04	0.1	0.2	0.16	XLOC_003665		lincRNA	novel
ENSRNOG00000060937	0	0	0.09	0	0	0.04	0	0.04	0.04	0	0.04	0.09	0.04	0	0.06	0	0.03	0	0	0.11	0.13	0.03	0.04	0.04	0	0	0	0	0.04	0.04	AABR07059258.1	4	lincRNA	--
XLOC_024045	0.08	0.08	0.09	0.01	0.23	0.29	0.15	0.08	0	0.21	0.05	0.16	0.19	0.09	0	0.71	0.03	0.09	0.35	0.15	0.01	0.11	0.12	0.03	0.09	0	0.1	0.05	0.18	0.26	XLOC_024045		lincRNA	novel
XLOC_013496	0	0.08	0.09	0	0.07	0.34	0.08	0	0	0.09	0	0	0	0	0	0	0.13	0	0	0	0	0.22	0	0.14	0	0.07	0	0	0.07	0.36	XLOC_013496		lincRNA	novel
XLOC_013188	0.04	0.08	0.09	0.21	0.26	0.1	0.17	0.54	0.12	0	0.04	0.09	0.04	0.15	0.06	0.1	0.03	0.07	0.28	0.65	0.25	0.17	0.38	0.35	0.04	0.4	0.28	0.23	0.03	0.18	XLOC_013188		intronic	novel
XLOC_024655	0.14	0.09	0.09	0.03	0.21	0.27	0.05	0.04	0.06	0.16	0.07	0.1	0.33	0.09	0.13	0.15	0.02	0.05	0.28	0.1	0.04	0.26	0.31	0.04	0.07	0.02	0	0.04	0.12	0.33	XLOC_024655		intronic	novel
XLOC_024417	0.19	0.21	0.09	0.05	0.3	0.43	0.1	0.12	0.1	0.16	0.06	0.2	0.34	0.13	0.05	0.37	0.15	0.14	0.32	0.23	0.09	0.37	0.39	0.18	0.15	0.06	0.06	0.16	0.3	0.69	XLOC_024417		intronic	novel
XLOC_011518	0.1	0.13	0.09	0.12	0.44	0.12	0.03	0.09	0.07	0.2	0.24	0.12	0.09	0.06	0.04	0.06	0.09	0.07	0.12	0.29	0.17	0.16	0.11	0.06	0.03	0.16	0.04	0.1	0.22	0.28	XLOC_011518		intronic	novel
XLOC_010183	0.15	0.04	0.09	0.01	0.05	0.19	0.03	0.07	0.01	0.02	0	0.02	0.14	0.04	0.06	0.11	0.02	0.04	0.12	0.02	0.02	0.08	0.23	0.04	0	0	0.04	0.04	0.11	0.41	XLOC_010183		intronic	novel
XLOC_010254	0.1	0.19	0.09	0.04	0.16	0.62	0.05	0.13	0.03	0.02	0.1	0.18	0.25	0.06	0.06	0.21	0.05	0.12	0.07	0.17	0.04	0.28	0.14	0.11	0.11	0.02	0.08	0.14	0.33	0.84	XLOC_010254		intronic	novel
XLOC_024847	0.56	0.5	0.09	0.1	0.1	0.19	0.03	0.2	0.31	0.22	0.15	0.14	0.04	0.07	0.09	0.04	0.51	0.13	0.11	0.13	0.04	0.07	0.22	0.12	0.49	0.3	0.36	0.02	0.31	0.12	XLOC_024847		intronic	novel
XLOC_001677	0.02	0.11	0.09	0.01	0.24	0.29	0.06	0.05	0.04	0.11	0.1	0.05	0.37	0.14	0.03	0.93	0.05	0.13	0.29	0.16	0.04	0.27	0.14	0.1	0.06	0.02	0	0.06	0.08	0.56	XLOC_001677		intronic	novel
XLOC_013284	0.07	0.16	0.09	0.05	0.19	0.3	0.09	0.07	0.07	0.11	0.07	0.12	0.14	0.08	0	0.39	0.06	0.08	0.17	0.07	0.03	0.19	0.13	0.04	0.01	0.04	0.05	0.06	0.25	0.43	XLOC_013284		intronic	novel
XLOC_018166	0.21	0.02	0.09	0.04	0.09	0.26	0	0	0.02	0	0.02	0	0.04	0.05	0.02	0.04	0	0.01	0.06	0.01	0.07	0.06	0.15	0	0	0.01	0.03	0.02	0	0.06	XLOC_018166		intronic	novel
XLOC_014116	0.11	0.16	0.09	0.07	0.18	0.07	0	0.08	0.04	0.04	0.04	0	0	0.03	0	0.03	0.1	0.03	0.13	0	0.03	0.17	0.03	0.03	0.11	0.03	0.04	0.12	0.2	0	XLOC_014116		antisense	novel
XLOC_021713	0.08	0.03	0.09	0.01	0.04	0.03	0.1	0.02	0.03	0.1	0.05	0.1	0.2	0.03	0.09	0.04	0.05	0.04	0.14	0.12	0.06	0.1	0.18	0.01	0.04	0.01	0.07	0	0.09	0.17	XLOC_021713		lincRNA	novel
XLOC_014510	0.09	0.21	0.09	0.18	0.1	0.05	0.03	0	0.06	0.17	0	0.09	0.07	0.04	0	0	0.04	0.07	0.06	0.02	0.02	0.02	0.16	0.11	0	0.02	0	0.13	0.02	0.07	XLOC_014510		lincRNA	novel
XLOC_005517	0.01	0.04	0.09	0.01	0.02	0.11	0.03	0.04	0.03	0.04	0.02	0.01	0.05	0.03	0	0.03	0.04	0.11	0.02	0.02	0	0.03	0.05	0.02	0.02	0.01	0.03	0.08	0.1	0.09	XLOC_005517		intronic	novel
XLOC_029504	0.16	0.08	0.09	0.02	0.07	0.24	0.03	0.1	0.1	0.31	0.09	0.07	0.16	0.13	0.02	0.3	0.04	0.11	0.34	0.15	0.2	0.15	0.14	0.06	0.27	0.1	0.05	0.06	0.09	0.29	XLOC_029504		lincRNA	novel
XLOC_026946	0.17	0.24	0.09	0.1	0.08	0.27	0.12	0.09	0.12	0.14	0.24	0.38	0.15	0.05	0.15	0.19	0.08	0.15	0.2	0.12	0.12	0.26	0.16	0.15	0.18	0.06	0.11	0.16	0.14	0.09	XLOC_026946		antisense	novel
XLOC_008089	0.12	0.26	0.09	0.18	0.25	0.27	0.18	0.18	0.11	0.31	0.2	0.19	0.24	0.11	0.09	0.34	0.09	0.17	0.27	0.15	0.13	0.36	0.2	0.29	0.09	0.1	0.16	0.23	0.24	0.49	XLOC_008089		lincRNA	novel
ENSRNOG00000060439	0.15	0.13	0.09	0.06	0.08	0.16	0.03	0.15	0.06	0.16	0.08	0.02	0.14	0.14	0.07	0.07	0.03	0.09	0.32	0.09	0.11	0.03	0.05	0.04	0.08	0.1	0.07	0.17	0.06	0.13	AABR07012131.2	2	lincRNA	--
ENSRNOG00000056131	0	0	0.09	0	0	0	0	0	0	0	0	0	0	0.06	0	0	0	0	0	0	0	0.06	0.07	0	0	0	0	0	0.07	0	AABR07029217.4	10	lincRNA	--
ENSRNOG00000059578	0.38	0.26	0.09	0.22	0.87	0.08	0.36	0.18	0.18	0.19	0.17	0.19	0	0.13	0	0.07	0.07	0.15	0.14	0.15	0	0.19	0.46	0	0	0.07	0	0.35	0.15	0.24	AC094636.1	6	lincRNA	--
XLOC_033186	0.11	0.11	0.09	0.03	0.12	0.16	0.05	0.11	0.07	0.13	0.04	0.1	0.07	0.02	0	0.08	0.02	0.05	0.03	0.07	0	0.07	0.11	0.01	0.01	0.03	0	0.03	0.09	0.28	XLOC_033186		intronic	novel
XLOC_021217	0.17	0.04	0.09	0.04	0.11	0.07	0.11	0.02	0.05	0.1	0.12	0.08	0.15	0.1	0.03	0.03	0.03	0.03	0.1	0.05	0.07	0.12	0.08	0.03	0.08	0.03	0.08	0.05	0.13	0.08	XLOC_021217		lincRNA	novel
XLOC_003698	0.1	0.03	0.09	0.17	0.05	0.13	0.12	0	0.06	0.06	0	0	0.16	0.04	0	0.27	0.02	0.05	0.09	0.05	0	0.02	0.15	0.07	0.03	0.05	0.03	0	0.07	0.05	XLOC_003698		intronic	novel
XLOC_026045	0.16	0.21	0.09	0.15	0.12	0.12	0.13	0.06	0.16	0.13	0.09	0.16	0.02	0.01	0.04	0.05	0.04	0.09	0.01	0	0.01	0.1	0.06	0.06	0.01	0.02	0.01	0.06	0.08	0.04	XLOC_026045		intronic	novel
ENSRNOG00000060863	0.01	0.02	0.09	0.06	0	0.06	0	0.03	0.07	0.11	0.03	0.02	0.08	0.07	0.1	0.01	0.03	0.08	0.08	0	0.08	0.08	0.04	0	0.06	0.04	0.01	0.16	0.04	0.11	AABR07017145.1	15	lincRNA	--
XLOC_018351	0.13	0.08	0.09	0.04	0.06	0.05	0.06	0.08	0	0.02	0	0.09	0.06	0.04	0	0.05	0.11	0.17	0.02	0	0.05	0.11	0	0.05	0	0.05	0.07	0.04	0.02	0.02	XLOC_018351		lincRNA	novel
XLOC_033641	0.13	0.21	0.09	0.02	0.19	0.54	0.14	0.06	0.06	0.1	0.11	0.07	0.19	0.06	0.05	0.28	0.04	0.08	0.22	0.13	0.02	0.27	0.12	0.12	0.1	0.01	0.02	0.08	0.21	0.47	XLOC_033641		lincRNA	novel
XLOC_018920	0.18	0.22	0.09	0.43	0.31	0.27	0.27	0.49	0.43	0.41	0.37	0.33	0.2	0.37	0.58	0.18	0.27	0.28	0.41	0.33	0.4	0.37	0.39	0.29	0.2	0.37	0.2	0.31	0.41	0.36	XLOC_018920		lincRNA	novel
XLOC_011917	0.09	0.02	0.09	0.04	0.11	0.2	0.09	0.05	0.05	0.03	0.17	0.15	0.1	0.03	0.02	0.05	0.01	0.01	0	0.11	0.13	0.06	0.17	0.06	0.02	0	0.07	0.01	0.03	0.09	XLOC_011917		intronic	novel
ENSRNOG00000057609	0.18	0.12	0.09	0.05	0.19	0.08	0.06	0.09	0.12	0.03	0.08	0.19	0.06	0.13	0.09	0.1	0.17	0.05	0.14	0.15	0.12	0.27	0.31	0.34	0.03	0.03	0.03	0.15	0.15	0.14	AABR07065091.1	6	lincRNA	--
XLOC_031509	0.08	0.08	0.09	0.17	0.09	0.07	0.09	0.16	0.1	0.19	0.18	0.08	0	0.01	0.02	0.03	0.04	0.02	0.01	0.05	0.03	0.02	0	0.05	0.03	0	0	0.07	0.08	0.08	XLOC_031509		intronic	novel
XLOC_004466	0.12	0.16	0.09	0.05	0.11	0.31	0.13	0.08	0	0.3	0.04	0.01	0.25	0.06	0.06	0.31	0.02	0.05	0.16	0.06	0.02	0.16	0.14	0.04	0.02	0.02	0.01	0.02	0.14	0.53	XLOC_004466		intronic	novel
ENSRNOG00000059210	0	0	0.09	0	0	0.07	0	0	0	0	0	0	0	0	0	0	0	0	0	0	0	0	0	0.07	0	0	0	0	0	0	AC107174.1	8	lincRNA	--
XLOC_009022	0.04	0.1	0.09	0.1	0.06	0.23	0.09	0.03	0.03	0.29	0.13	0.17	0.04	0.06	0.01	0.23	0.2	0.4	0.05	0.05	0.02	0.27	0.14	0.26	0.06	0.06	0.08	0.22	0.13	0.36	XLOC_009022		lincRNA	novel
ENSRNOG00000054781	0.15	0.11	0.09	0.04	0.22	0.24	0.05	0.09	0.14	0.07	0.06	0.21	0.21	0.18	0	0.24	0.16	0.17	0.17	0.21	0.14	0.25	0.17	0.15	0.23	0.07	0.12	0.09	0.21	0.43	AC128967.2	4	lincRNA	--
ENSRNOG00000057684	0.07	0	0.09	0	0.15	0.07	0	0	0.08	0.09	0	0.09	0	0	0	0	0	0.07	0	0.07	0	0	0	0	0	0	0	0.08	0	0	AABR07017649.1	15	lincRNA	--
XLOC_027733	0.03	0.01	0.09	0.02	0.05	0.05	0.04	0.03	0.02	0	0.02	0.04	0.02	0.01	0.01	0	0.02	0.01	0.01	0.01	0.02	0.03	0.02	0	0.01	0	0.01	0.01	0.05	0.04	XLOC_027733		intronic	novel
ENSRNOG00000056129	0.02	0.06	0.09	0.02	0.02	0.02	0.07	0	0.02	0	0	0	0.04	0.09	0	0	0.02	0	0.08	0	0.05	0	0	0.02	0.04	0	0	0.02	0	0.02	AABR07072853.2	3	lincRNA	--
XLOC_026810	0	0.04	0.09	0.1	0.33	0.11	0.13	0.04	0.13	0.09	0.11	0.04	0.22	0.2	0.12	0.34	0.1	0.07	0.03	0.03	0	0.03	0.1	0.1	0.15	0.13	0.11	0.04	0.1	0.07	XLOC_026810		lincRNA	novel
XLOC_009228	0	0.06	0.09	0	0.03	0.02	0	0.06	0	0.03	0.03	0.06	0	0	0	0.05	0	0.02	0	0	0	0.02	0	0	0	0.02	0	0.03	0.02	0.03	XLOC_009228		lincRNA	novel
XLOC_001574	0.24	0.55	0.09	0.14	0.11	0.14	0.16	0.11	0.04	0.11	0.04	0.11	0.09	0.13	0.14	0.15	0.23	0.19	0.18	0.17	0.19	0.45	0.15	0.08	0.35	0.31	0.28	0.07	0.2	0.15	XLOC_001574		lincRNA	novel
XLOC_017765	0.14	0.13	0.09	0.19	0.17	0.1	0.12	0.09	0.09	0.08	0.14	0.17	0.02	0.03	0.03	0.04	0.07	0.08	0.02	0.02	0.06	0.1	0.08	0.13	0.04	0.04	0.03	0.08	0.07	0.07	XLOC_017765		antisense	novel
ENSRNOG00000011990	0.22	0.25	0.09	0.07	0.15	0.29	0	0.17	0.26	0.18	0.08	0.09	0.08	0.06	0	0.07	0.07	0	0.07	0.07	0.07	0.12	0.07	0.07	0.08	0.21	0.15	0.08	0.22	0	AC110488.1	5	lincRNA	--
XLOC_022832	0.17	0.14	0.09	0.02	0.13	0.39	0.12	0.06	0.06	0.12	0.12	0.15	0.2	0.05	0.05	0.41	0.03	0.06	0.15	0.13	0.04	0.2	0.18	0.08	0.07	0.05	0.03	0.05	0.15	0.66	XLOC_022832		intronic	novel
XLOC_031451	0.05	0.14	0.09	0.3	0.21	0.4	0.03	0.27	0.06	0.16	0.11	0.16	0.03	0.21	0.09	0.1	0	0.1	0.07	0	0.07	0.02	0.32	0.17	0.05	0.07	0.03	0.06	0.02	0.16	XLOC_031451		lincRNA	novel
XLOC_017431	0.09	0.11	0.09	0.11	0.1	0.13	0.1	0.12	0.08	0.06	0.06	0.06	0.06	0.12	0.06	0.1	0.1	0.06	0.04	0.04	0.04	0.08	0.07	0.1	0.05	0.04	0.04	0.12	0.12	0.12	XLOC_017431		antisense	novel
ENSRNOG00000057440	0.44	0.4	0.09	0.17	0.38	0.51	0.23	0.39	0.1	0.07	0.23	0.35	0.08	0.04	0	0.14	0.11	0.21	0.03	0.12	0.1	0.52	0.82	0.52	0.19	0.09	0.04	0.06	0.3	0.71	AABR07072389.1	14	lincRNA	--
ENSRNOG00000052673	0.03	0.05	0.08	0.07	0	0.11	0.05	0	0	0.04	0.12	0.02	0.05	0.06	0.03	0.02	0	0.02	0.06	0.05	0.07	0.06	0.05	0	0.05	0.03	0.03	0.05	0.05	0.05	AABR07021596.1	13	lincRNA	--
XLOC_015592	0.02	0.13	0.08	0.09	0.19	0.1	0.06	0.11	0.09	0.07	0.19	0.27	0.09	0.08	0.04	0.05	0.21	0.19	0.23	0.1	0.11	0.29	0.25	0.11	0.04	0.1	0.02	0.06	0.1	0.17	XLOC_015592		lincRNA	novel
XLOC_013640	0.03	0.1	0.08	0.05	0.19	0.25	0.05	0.11	0.03	0.1	0.06	0.2	0.14	0.04	0.04	0.05	0	0.05	0.06	0.08	0.02	0.12	0.11	0.08	0.05	0.01	0.01	0.04	0.11	0.69	XLOC_013640		intronic	novel
ENSRNOG00000054504	0	0	0.08	0	0	0	0.07	0	0	0	0	0	0	0	0	0.06	0	0.18	0.06	0	0	0	0	0.06	0	0	0	0	0	0.07	AABR07001452.1	1	lincRNA	--
XLOC_008861	0.05	0.09	0.08	0.07	0.2	0.17	0.06	0.05	0.02	0.08	0.07	0.17	0.1	0.07	0.02	0.04	0	0	0.06	0.03	0.02	0.05	0.03	0.07	0.06	0	0	0.09	0.37	0.14	XLOC_008861		intronic	novel
ENSRNOG00000052586	0.07	0	0.08	0.27	0	0.07	0	0	0	0.09	0	0	0	0	0	0.07	0	0.07	0	0.21	0.06	0.06	0.14	0.07	0.07	0	0.07	0	0.07	0	Rn60_20_0041.3	20	antisense	--
XLOC_027036	0.12	0.15	0.08	0.14	0.85	0.88	0.62	0.74	0.17	0.19	0.44	0.5	0.44	0.18	1.03	0.34	0.75	2.4	0.08	0.4	1.11	0.97	0.25	0.8	0.07	0.41	0.1	0.94	0.89	0.22	XLOC_027036		intronic	novel
ENSRNOG00000057849	0	0.08	0.08	0.07	0.14	0.27	0	0.08	0	0	0.22	0	0	0.06	0	0	0	0.13	0	0	0	0	0	0	0	0	0	0.08	0.13	0	AABR07012023.1	2	lincRNA	--
XLOC_026477	0.04	0.03	0.08	0.04	0.09	0.07	0.03	0.03	0.05	0.08	0.1	0	0	0	0	0.04	0.04	0	0.02	0.02	0.02	0.02	0.02	0.02	0.05	0.02	0	0.05	0.22	0.05	XLOC_026477		lincRNA	novel
ENSRNOG00000054238	0.07	0.22	0.08	0.13	0.2	0.26	0.08	0	0.08	0.25	0.07	0	0.07	0.06	0.12	0	0	0.13	0	0	0.06	0.21	0.2	0	0	0.13	0	0	0	0.14	AABR07059399.1	4	lincRNA	--
ENSRNOG00000054373	0.07	0	0.08	0.06	0.07	0	0	0.08	0	0.33	0	0.08	0.29	0.11	0.12	0	0.37	0.13	0.06	0	0.06	0.11	0.27	0.07	0	0.06	0	0	0	0	AABR07000484.1	1	lincRNA	--
XLOC_019530	0.17	0.12	0.08	0.06	0.19	0.39	0.28	0.14	0.09	0.19	0.29	0.16	0.1	0.06	0.07	0.25	0.04	0.11	0.12	0.06	0.05	0.08	0.13	0.13	0.14	0.02	0	0.24	0.3	0.15	XLOC_019530		lincRNA	novel
XLOC_003865	0.04	0.04	0.08	0.02	0.13	0.14	0.01	0	0.01	0	0	0.01	0.01	0.03	0	0.12	0.01	0.07	0.03	0.05	0	0.04	0.04	0.04	0	0.04	0.01	0	0.15	0.09	XLOC_003865		intronic	novel
XLOC_004467	0.07	0.1	0.08	0.07	0.12	0.18	0.01	0.03	0.01	0.11	0	0.06	0.1	0.06	0.02	0.16	0.02	0.07	0.03	0.04	0.01	0.11	0.15	0.06	0	0	0.02	0.1	0.19	0.37	XLOC_004467		intronic	novel
XLOC_004410	0.18	0.12	0.08	0.08	0.22	0.37	0.04	0.05	0	0.23	0.1	0.12	0.11	0.04	0.08	0.1	0.01	0.03	0.1	0.1	0.05	0.07	0.12	0.02	0.03	0.03	0.03	0.03	0.28	0.82	XLOC_004410		intronic	novel
XLOC_006664	0.19	0.15	0.08	0.09	0.12	0.38	0.05	0.04	0.03	0.11	0.08	0.11	0.25	0.11	0.02	0.16	0.02	0.05	0.08	0.22	0.08	0.2	0.16	0.15	0.07	0.01	0.03	0.08	0.18	0.44	XLOC_006664		intronic	novel
XLOC_008307	0.01	0.04	0.08	0.06	0.04	0.04	0.03	0.03	0.04	0.09	0.03	0.02	0	0	0	0	0	0.01	0	0.01	0.01	0.01	0	0	0.03	0.01	0	0	0.02	0	XLOC_008307		lincRNA	novel
ENSRNOG00000053033	0.14	0	0.08	1.28	0.14	0	0	0.24	0	0.26	0.22	0.17	0.15	0.29	0.24	0	0	0	0	0.14	0.12	0.28	1.04	0	0	0.07	0	0.08	0	0.22	AABR07061022.1	4	lincRNA	--
XLOC_024493	0.06	0.14	0.08	1.8	0.2	0.06	0.22	0	0.3	0.24	0.21	0	0.27	0.31	0.32	0.18	0.06	0.24	0.06	0.18	0.17	0.81	0.43	0.25	0.13	0	0.06	0.14	0.49	0.33	XLOC_024493		lincRNA	novel
XLOC_013588	0.04	0.03	0.08	0.29	0.64	0.44	0.01	0.02	0.04	0.68	0.16	0.07	0.09	0.1	0.01	0.03	0.02	0.06	0.04	0.13	0.01	0.06	0.02	0.05	0.01	0.01	0.01	0.5	0.34	0.47	XLOC_013588		intronic	novel
XLOC_013624	0.02	0.12	0.08	0.02	0.15	0.45	0.04	0.06	0.07	0.06	0.06	0.09	0.14	0.02	0.02	0.18	0.08	0.02	0.13	0.04	0	0.24	0.16	0.05	0.01	0	0	0.08	0.33	0.75	XLOC_013624		intronic	novel
XLOC_016772	0.14	0.08	0.08	0.02	0.14	0.48	0.16	0.12	0.03	0.11	0.04	0.16	0.29	0.08	0	0.28	0.01	0.1	0.08	0.12	0.08	0.25	0.12	0.07	0.04	0	0	0.07	0.17	0.59	XLOC_016772		intronic	novel
XLOC_004681	0.15	0.11	0.08	0.03	0.11	0.16	0.06	0.06	0.03	0.1	0.07	0.15	0.21	0.04	0	0.29	0.04	0.03	0.17	0.04	0.02	0.07	0.24	0.07	0.15	0.04	0.04	0.04	0.14	0.29	XLOC_004681		intronic	novel
ENSRNOG00000057022	0.12	0.29	0.08	0.17	0.07	0.15	0.04	0.11	0.06	0.04	0.05	0.01	0.1	0.23	0.09	0.08	0.12	0.16	0.17	0.06	0.01	0.05	0.07	0.01	0.06	0.13	0.04	0.08	0.2	0.17	AABR07063740.2	6	lincRNA	--
XLOC_021772	0.05	0.04	0.08	0.04	0.1	0.15	0.09	0.12	0.11	0.06	0.09	0.08	0.08	0.07	0.05	0.09	0.06	0.06	0.09	0.05	0.05	0.1	0.07	0.04	0.02	0.03	0.03	0.1	0.09	0.06	XLOC_021772		lincRNA	novel
XLOC_000765	0.13	0.06	0.08	0.17	0.2	0.15	0.18	0.15	0.09	0.18	0.22	0.39	0.19	0.21	0.18	0.09	0.11	0.03	0.16	0.19	0.41	0.18	0.13	0.27	0.28	0.37	0.3	0.25	0.18	0.07	XLOC_000765		lincRNA	novel
XLOC_011547	0	0	0.08	0	0.13	0	0	0.23	0	0	0	0	0	0.05	0.22	0	0	0	0	0.06	0.11	0.05	0.19	0	0	0	0	0	0.06	0.07	XLOC_011547		antisense	novel
XLOC_033518	0	0.3	0.08	0.52	0.27	0.33	0.39	0.08	0.23	0.24	0.35	0.08	0.21	0.54	0.33	0.19	0.06	0.38	0.23	0.13	0.23	0.16	0.26	0.52	0.21	0.31	0	0.58	0.06	0.34	XLOC_033518		lincRNA	novel
XLOC_006460	0.08	0.2	0.08	0.39	0.11	0.2	0.19	0.36	0.42	0.07	0.11	0.18	0.08	0.16	0.15	0.11	0.22	0.14	0.04	0.06	0.13	0.07	0.17	0.17	0.03	0.08	0.06	0.23	0.15	0.08	XLOC_006460		intronic	novel
XLOC_022115	0.16	0.14	0.08	0.28	0.15	0.05	0.3	0.01	0.17	0.08	0.15	0.14	0.21	0.13	0.08	0.01	0.19	0.17	0.4	0.39	0.01	0.16	0.07	0.15	0.21	0.33	0.21	0.08	0.1	0.14	XLOC_022115		antisense	novel
XLOC_026336	0.12	0.16	0.08	0.02	0.21	0.32	0.19	0.1	0.04	0.34	0.06	0.22	0.13	0.09	0.03	0.16	0.01	0.13	0.23	0.1	0.07	0.14	0.14	0.08	0.05	0.05	0.06	0.1	0.25	0.55	XLOC_026336		intronic	novel
XLOC_007116	0.09	0	0.08	0.18	0.07	0	0.11	0.08	0.24	0.03	0.17	0.03	0.05	0.09	0.04	0	0	0.06	0.02	0	0	0.02	0	0.02	0.05	0.02	0	0.07	0.04	0.02	XLOC_007116		lincRNA	novel
XLOC_028549	0.15	0.1	0.08	0.09	0.21	0.21	0.09	0.17	0.09	0.13	0.09	0.2	0.23	0.1	0	0.23	0.04	0.08	0.15	0.2	0.07	0.2	0.16	0.08	0.06	0.02	0.04	0.03	0.18	0.38	XLOC_028549		intronic	novel
ENSRNOG00000013940	0	0.08	0.08	0.03	0.07	0.03	0	0	0	0	0.11	0.04	0.04	0.12	0.06	0	0	0	0.06	0.07	0	0.22	0.03	0.03	0	0.03	0.21	0	0.03	0.15	RGD1565989	2	lincRNA	similar to FLJ10378 protein
XLOC_024196	0.14	0.2	0.08	0.04	0.28	0.55	0.07	0.14	0.03	0.16	0.03	0.34	0.24	0.14	0.04	0.34	0.03	0.1	0.15	0.08	0.05	0.32	0.15	0.13	0.05	0.04	0.03	0.1	0.33	0.49	XLOC_024196		intronic	novel
XLOC_028358	0.09	0.19	0.08	0.09	0.33	0.27	0.09	0.05	0.05	0.03	0.15	0.11	0.35	0.22	0.28	0.15	0.1	0.26	0.05	0.15	0.16	0.2	0.09	0.16	0.03	0.08	0.13	0.06	0.11	0.29	XLOC_028358		lincRNA	novel
XLOC_000983	0.06	0.04	0.08	0.04	0.09	0.45	0.03	0.09	0.04	0.24	0	0	0.1	0.08	0	0.08	0.01	0.06	0.09	0.02	0.04	0.12	0.05	0.05	0.08	0.02	0	0.03	0.2	0.43	XLOC_000983		intronic	novel
XLOC_013427	0.07	0.16	0.08	0.14	0.21	0.1	0.33	0.32	0	0.73	0.04	0.13	0.07	0.09	0.18	0	0	0.07	0.06	0	0.21	0.03	0.03	0	0.07	0.07	0.24	0.19	0.1	0	XLOC_013427		lincRNA	novel
ENSRNOG00000057010	0.06	0	0.08	0.32	0.07	0.13	0	0.08	0	0.08	0	0.16	0.07	0.49	0.11	0	0	0.19	0.06	0.19	0.35	0.11	0.13	0.13	0	0.13	0.13	0.15	0.06	0.07	AABR07027155.1	17	lincRNA	--
XLOC_003737	0.04	0.05	0.08	0.05	0.05	0.11	0.05	0.04	0.09	0.03	0.07	0.07	0.01	0.01	0.02	0.03	0.03	0.02	0.03	0.03	0.04	0.04	0.03	0.02	0.03	0.01	0.03	0.04	0.05	0.04	XLOC_003737		lincRNA	novel
XLOC_026727	0.11	0.05	0.08	0.04	0.15	0.61	0	0.1	0.06	0.03	0.02	0.17	0.15	0.03	0.03	0.06	0	0.06	0.04	0.09	0.04	0.15	0.09	0.05	0.02	0.02	0.05	0.13	0.44	0.61	XLOC_026727		intronic	novel
XLOC_016776	0.08	0.14	0.08	0.04	0.18	0.3	0.11	0.2	0	0.05	0.06	0.17	0.18	0.08	0.05	0.18	0	0.06	0.05	0.15	0.02	0.18	0.07	0.03	0.06	0.05	0.01	0.16	0.1	0.46	XLOC_016776		intronic	novel
XLOC_027730	0.06	0	0.08	0	0	0.43	0	0	0	0	0	0.31	0	0	0	0.29	0	0.18	0.05	0.06	0	0.44	0.48	0.36	0	0	0	0	0	0.89	XLOC_027730		antisense	novel
XLOC_013610	0.15	0.2	0.08	0.09	0.29	0.54	0.08	0.06	0.03	0.05	0.25	0.26	0.18	0.01	0	0.23	0.03	0.05	0.08	0.15	0.03	0.18	0.21	0.11	0.04	0.06	0.05	0.03	0.35	0.79	XLOC_013610		intronic	novel
ENSRNOG00000051892	0.27	0.31	0.08	0.13	0.49	0.67	0.24	0.4	0.16	0.34	0.29	0.17	0.44	0.17	0	0.33	0.44	0.47	0.19	0.07	0.06	0.83	0.61	0.34	0.22	0.13	0.21	0.46	0.53	1.23	AABR07072945.1	3	lincRNA	--
ENSRNOG00000060506	0	0.15	0.08	0	0.21	0	0.16	0.08	0	0.25	0	0.08	0.36	0.06	0	0	0	0.07	0	0.07	0.12	0.06	0	0.14	0.07	0	0	0.23	0.07	0.14	AABR07072667.1	19	lincRNA	--
XLOC_009202	0.11	0.15	0.08	0.08	0.29	0.38	0.02	0.04	0.02	0.07	0.05	0.27	0.22	0.04	0.02	0.29	0.03	0.16	0.05	0.13	0.01	0.42	0.21	0.09	0.04	0.02	0.02	0.12	0.3	0.71	XLOC_009202		lincRNA	novel
XLOC_030502	0.27	0.21	0.08	0.34	0.19	0.18	0.27	0.22	0.32	0.38	0.45	0.08	0.24	0.03	0.17	0.04	0.15	0.1	0.17	0.2	0.05	0.11	0.06	0.1	0.39	0.39	0.23	0.05	0.22	0.06	XLOC_030502		antisense	novel
XLOC_011950	0.06	0.03	0.08	0.01	0.07	0.03	0.02	0	0.03	0.07	0.12	0.03	0.06	0	0	0.16	0	0	0.06	0.01	0.04	0.05	0.01	0.04	0.01	0.03	0.04	0.02	0.04	0.17	XLOC_011950		intronic	novel
XLOC_024576	0.08	0.43	0.08	0.2	0.26	0.78	0.17	0.32	0.29	0.54	0.22	0.13	0.44	0.26	0.25	0.34	0.36	0.64	0.22	0.32	0.24	0.33	0.18	0.41	0.15	0.3	0.12	0.58	0.4	0.26	XLOC_024576		antisense	novel
XLOC_032161	0.06	0.05	0.08	0.02	0.07	0.16	0.05	0.04	0.04	0.32	0.03	0.1	0.05	0.06	0.03	0.39	0.06	0.05	0.16	0.07	0.08	0.09	0.06	0.04	0.07	0.02	0.02	0.03	0.15	0.17	XLOC_032161		intronic	novel
XLOC_023771	0.1	0.26	0.08	0.09	0.09	0.12	0.07	0.18	0.03	0.15	0.11	0.05	0.01	0.12	0.05	0.01	0.01	0.08	0.01	0.02	0.04	0.04	0.02	0.01	0.01	0.01	0.05	0.07	0.05	0.04	XLOC_023771		lincRNA	novel
XLOC_031909	0.35	0.28	0.08	0.14	0.39	0.75	0.09	0.2	0.06	0.08	0.16	0.29	0.37	0.15	0.08	0.29	0.14	0.24	0.27	0.21	0.09	0.92	0.3	0.24	0.07	0.12	0.06	0.15	0.41	0.52	XLOC_031909		intronic	novel
XLOC_030564	0.1	0.14	0.08	0.04	0.33	0.49	0.03	0.13	0.03	0.07	0.1	0.33	0.16	0.1	0.02	0.14	0.02	0.16	0.01	0.17	0.06	0.22	0.2	0.08	0.09	0.05	0.03	0.09	0.39	0.83	XLOC_030564		intronic	novel
XLOC_002830	0.14	0.3	0.08	0.21	0.2	0.24	0.15	0.24	0.09	0.15	0.16	0.13	0.08	0.09	0.07	0.04	0.02	0.07	0.05	0.04	0.01	0.13	0.06	0.07	0.03	0.01	0.02	0.1	0.1	0.1	XLOC_002830		lincRNA	novel
XLOC_031647	0	0	0.08	0	0.03	0	0	0.04	0.11	0	0.14	0	0	0.03	0	0	0	0	0	0	0	0	0	0	0	0	0	0	0.03	0	XLOC_031647		antisense	novel
XLOC_012069	0.08	0.04	0.08	0.01	0.07	0.23	0.06	0.04	0.04	0.16	0.07	0.08	0.06	0.04	0.01	0.1	0.02	0.03	0.05	0.08	0	0.09	0.06	0.02	0.01	0.01	0.02	0.03	0.06	0.17	XLOC_012069		intronic	novel
XLOC_000343	0.4	0.52	0.08	0.26	0.08	0.92	0.19	0.47	0.07	0.14	0.04	0.04	0.73	0.63	0.33	0.51	0.8	0.97	0.71	0.82	0.26	0.5	0.13	0.34	0.67	0.77	0.17	0.42	0.73	0.76	XLOC_000343		lincRNA	novel
XLOC_013050	0.09	0.06	0.08	0	0.14	0.24	0.01	0.08	0	0.01	0.05	0.07	0.06	0.05	0.02	0.01	0.04	0.04	0.03	0.07	0.07	0.05	0.04	0.05	0	0.04	0.01	0.04	0.09	0.16	XLOC_013050		intronic	novel
XLOC_026657	0	0	0.08	0	0.43	0.03	0	0.08	0	0	0	0.09	0.04	0.06	0.12	0.07	0.06	0.17	0	0.33	0.03	0	0.03	0.07	0	0	0.03	0	0.03	0.07	XLOC_026657		lincRNA	novel
XLOC_016112	0.12	0.05	0.08	0.06	0.07	0.21	0.05	0	0.05	0.11	0.06	0.03	0.02	0.06	0.04	0.15	0.02	0.09	0.14	0.02	0.06	0.14	0.09	0.08	0.02	0	0.11	0.16	0.21	0.3	XLOC_016112		lincRNA	novel
XLOC_020579	0.16	0.11	0.08	0.02	0.16	0.27	0.08	0.06	0.07	0.11	0.09	0.1	0.19	0.04	0.03	0.17	0.02	0.02	0.09	0.16	0.04	0.31	0.1	0.06	0.04	0.01	0.03	0.07	0.19	0.5	XLOC_020579		intronic	novel
ENSRNOG00000061467	0.06	0.02	0.08	0.04	0.09	0.28	0.05	0.15	0.03	0.03	0	0.05	0.02	0.09	0.04	0.06	0	0.04	0.02	0.04	0.06	0.11	0	0.22	0.07	0.04	0.11	0.05	0.11	0.11	AABR07043772.1	19	lincRNA	--
XLOC_000142	0.08	0.11	0.08	0.04	0.1	0.33	0.05	0.04	0.04	0.04	0.06	0.22	0.18	0.06	0.05	0.27	0	0.06	0.08	0.1	0	0.33	0.16	0.04	0.03	0.01	0	0.05	0.29	0.49	XLOC_000142		intronic	novel
XLOC_015348	0.09	0.14	0.08	0.08	0.41	0.61	0.02	0.12	0.1	0.09	0.11	0.32	0.14	0.1	0.05	0.08	0.04	0.05	0.06	0.09	0.04	0.37	0.14	0.15	0.01	0.05	0.04	0.18	0.54	0.49	XLOC_015348		intronic	novel
XLOC_002163	0.07	0.22	0.08	0.13	0.1	0.13	0.04	0	0.04	0.16	0.07	0.08	0	0.08	0.05	0	0	0	0	0	0.03	0.13	0.06	0.03	0	0	0	0.07	0.06	0	XLOC_002163		lincRNA	novel
XLOC_032197	0.07	0.11	0.08	0.04	0.26	0.4	0.03	0.09	0.01	0.08	0.05	0.11	0.11	0.03	0	0.18	0.06	0.07	0.18	0.09	0.02	0.31	0.13	0.07	0.01	0	0.04	0.06	0.4	0.46	XLOC_032197		intronic	novel
XLOC_001961	0.1	0.35	0.08	0.23	0.21	0.14	0.28	0.12	0.08	0.3	0.15	0	0	0.06	0.12	0.1	0.22	0	0.06	0.2	0.03	0.33	0.1	0.34	0.18	0.26	0.1	0.15	0.26	0.18	XLOC_001961		lincRNA	novel
XLOC_030880	0.15	0.11	0.08	0.08	0.32	0.58	0.04	0.02	0.03	0.08	0.03	0.05	0.15	0.08	0.02	0.54	0.06	0.08	0.05	0.1	0.01	0.47	0.23	0.16	0.02	0.03	0	0.08	0.49	0.66	XLOC_030880		antisense	novel
XLOC_030957	0.47	0.43	0.08	0.28	0.49	0.41	0.26	0.33	0.19	0.43	0.24	0.24	0.03	0	0	0.06	0.11	0.15	0.03	0.06	0.03	0.13	0.09	0.16	0	0.03	0.06	0.07	0.03	0.1	XLOC_030957		lincRNA	novel
XLOC_010885	0.04	0.12	0.08	0.14	0.04	0.02	0.02	0.07	0.15	0.03	0.02	0.13	0.04	0.05	0.11	0.02	0.04	0.04	0.02	0	0.09	0.05	0.06	0.04	0.02	0.04	0.02	0.18	0.04	0.02	XLOC_010885		lincRNA	novel
XLOC_014348	0.12	0.15	0.08	0.08	0.08	0.28	0.15	0.06	0.05	0.29	0.06	0.16	0.4	0.16	0.02	0.32	0	0.11	0.32	0.26	0.06	0.11	0.28	0.13	0.08	0.07	0.05	0.1	0.12	0.32	XLOC_014348		intronic	novel
XLOC_028108	0.12	0.11	0.08	0.09	0.13	0.11	0.18	0.04	0.04	0.09	0.19	0.15	0.02	0.1	0.05	0.45	0.1	0.17	0.08	0.05	0.08	0.1	0.16	0.1	0.04	0.04	0.05	0.14	0.18	0.21	XLOC_028108		lincRNA	novel
XLOC_022839	0.23	0.12	0.08	0.36	0.11	0.18	0.24	0.28	0.53	0.08	0.19	0.22	0.16	0.25	0.29	0.19	0.23	0.21	0.17	0.22	0.3	0.25	0.3	0.25	0.17	0.4	0.13	0.34	0.22	0.33	XLOC_022839		lincRNA	novel
ENSRNOG00000060777	0.19	0.07	0.08	0.24	0.13	0.06	0	0.22	0	0.15	0.2	0	0.07	0.05	0	0	0	0	0.17	0.18	0.06	0	0	0	0.07	0	0	0.07	0	0	AABR07017815.1	15	lincRNA	--
ENSRNOG00000054565	0	0.21	0.08	0.24	0.58	0.31	0.22	0.07	0.22	0.08	0.34	0.23	0.4	0.32	0.55	0.25	0.29	0.06	0.17	0.06	0.39	0.1	0.44	0.69	0.13	0.37	0.19	0.28	0.12	0.27	AABR07028792.1	17	lincRNA	--
XLOC_024028	0.12	0.1	0.08	0.18	0.04	0.27	0.06	0.15	0.08	0	0.06	0.13	0.11	0.2	0.04	0.06	0.1	0.15	0.26	0.06	0.13	0.13	0.26	0.14	0.05	0.07	0.01	0.16	0.32	0.31	XLOC_024028		lincRNA	novel
ENSRNOG00000052918	0.08	0.14	0.08	0.05	0.06	0.03	0.06	0.16	0	0.02	0.06	0.05	0.04	0	0.05	0.08	0.01	0	0.02	0.05	0.06	0.02	0.04	0.1	0.07	0.04	0.01	0.05	0.15	0.06	AABR07035802.1	12	lincRNA	--
XLOC_001379	0.17	0.62	0.08	0.44	0.59	0.19	0.13	0.34	0.32	0.39	0.39	0.26	0.25	0.3	0.22	0.51	0.31	0.4	0.98	0.45	0.65	0.65	0.44	0.43	0.17	0.19	0.17	0.27	0.22	0.27	XLOC_001379		lincRNA	novel
XLOC_005590	0	0	0.08	0	0	0	0.04	0	0	0.08	0	0.04	0	0	0	0	0	0.03	0	0.03	0	0	0	0	0	0.06	0.06	0.07	0.03	0	XLOC_005590		antisense	novel
ENSRNOG00000057660	0	0.14	0.08	0.18	0.07	0.25	0.07	0.44	0.22	0.47	0.14	0	0.14	0.32	0.22	0.12	0	0	0.29	0.13	0.06	0.21	0.32	0.06	0.34	0.31	0.13	0	0.12	0.07	AABR07071747.1	8	lincRNA	--
ENSRNOG00000054578	0	0	0.08	0	0	0	0.15	0.23	0	0	0.14	0	0	0	0	0	0	0	0	0.19	0	0.05	0	0	0	0.19	0	0.15	0.06	0	AC141344.1	5	lincRNA	--
ENSRNOG00000059908	0.06	0	0.08	0	0	0.06	0	0	0	0	0	0.08	0	0	0	0	0.06	0.06	0	0	0	0	0	0	0.07	0	0	0	0	0	AABR07015647.1	14	lincRNA	--
XLOC_011413	0.12	0.15	0.08	0.12	0.52	0.71	0.03	0.14	0.1	0.08	0.19	0.27	0.23	0.19	0.05	0.17	0.06	0.12	0.05	0.14	0.05	0.48	0.15	0.07	0.07	0.09	0.04	0.22	0.67	0.72	XLOC_011413		intronic	novel
XLOC_008939	0.23	0.06	0.08	0	0.05	0.01	0.15	0.02	0.08	0	0.01	0.06	0.16	0.17	0.13	0.3	0.25	0.06	0.15	0.37	0.11	0.19	0.14	0.09	0.26	0.22	0.23	0	0.01	0.01	XLOC_008939		lincRNA	novel
XLOC_022739	0.15	0.24	0.08	0.02	0.07	0.12	0.12	0.05	0.06	0.07	0.02	0.13	0.06	0.08	0.09	0.43	0.03	0.08	0.08	0.14	0.11	0.06	0.04	0.11	0.07	0.06	0.01	0.27	0.09	0.17	XLOC_022739		antisense	novel
XLOC_027940	0.15	0.28	0.08	0.12	0.19	0.3	0.2	0.25	0.11	0.19	0.28	0.25	0.27	0.19	0.05	0.23	0.18	0.21	0.04	0.15	0.09	0.39	0.21	0.2	0.13	0.13	0.05	0.15	0.43	0.4	XLOC_027940		lincRNA	novel
XLOC_029485	0.07	0.15	0.08	0.07	0.21	0.13	0	0.08	0.08	0	0.07	0.25	0	0.06	0.11	0.13	0	0.13	0.12	0.06	0.52	0.11	0.13	0.07	0	0.19	0	0.07	0	0.07	XLOC_029485		lincRNA	novel
XLOC_004668	0.04	0.05	0.08	0.06	0.07	0.06	0.05	0.05	0	0	0	0.05	0.05	0.04	0.07	0.08	0.19	0.12	0	0	0	0	0.04	0.06	0	0	0	0.31	0.02	0.07	XLOC_004668		antisense	novel
ENSRNOG00000051639	0.26	0.07	0.08	0.06	0.07	0.06	0.08	0.15	0.15	0	0.07	0.56	0	0	0	0	0	0.06	0	0	0.06	0.16	0.39	0	0.07	0	0.13	0	0.25	0	AABR07052550.2	3	lincRNA	--
XLOC_010447	0	0.04	0.08	0.02	0.06	0.05	0.01	0.02	0.03	0.03	0.04	0.05	0.03	0.02	0.02	0.01	0.02	0.02	0	0.05	0	0.03	0.03	0.03	0	0	0.01	0.04	0.04	0.07	XLOC_010447		intronic	novel
XLOC_017169	0.06	0	0.08	0.12	0.06	0.06	0	0	0	0	0	0.08	0	0.1	0	0	0	0	0	0	0	0	0.12	0	0	0	0	0	0	0.06	XLOC_017169		lincRNA	novel
XLOC_007595	0.07	0.37	0.08	0.58	0.37	0.16	0.08	0.12	0.35	0.53	0.5	0.16	0.03	0.03	0.11	0.16	0.24	0.22	0.38	0.32	0.2	0.31	0.19	0.03	0.17	0.28	0.07	0.4	0.35	0.31	XLOC_007595		lincRNA	novel
XLOC_000501	0.06	0.14	0.08	0.12	0.23	0.03	0.15	0.04	0.26	0.08	0.34	0.08	0.16	0.23	0.26	0.09	0.11	0.27	0.08	0.15	0.27	0.25	0.03	0.24	0.23	0.35	0.06	0.24	0.09	0.29	XLOC_000501		intronic	novel
XLOC_018382	0.17	0.07	0.08	0.05	0.26	0.27	0.03	0.08	0.05	0.17	0.06	0.11	0.25	0.06	0.05	0.22	0.06	0.08	0.22	0.14	0.03	0.28	0.17	0.06	0.07	0.08	0.03	0.05	0.16	0.35	XLOC_018382		intronic	novel
XLOC_013646	0.09	0.06	0.08	0.06	0.27	0.42	0.09	0.08	0.02	0.1	0.06	0.15	0.09	0.01	0	0.09	0.05	0.14	0.12	0.14	0.03	0.3	0.06	0.09	0.04	0.02	0.01	0.12	0.3	0.66	XLOC_013646		intronic	novel
XLOC_029512	0.17	0.17	0.08	0.21	0.17	0.22	0.15	0.13	0.22	0.19	0.21	0.2	0.04	0.03	0.02	0.06	0.04	0.1	0.04	0.04	0.02	0.05	0.1	0.07	0.03	0.04	0.01	0.07	0.09	0.05	XLOC_029512		intronic	novel
XLOC_031589	0.13	0.08	0.08	0.13	0.1	0.11	0.08	0.05	0.06	0.02	0.16	0.11	0.03	0.03	0.01	0.03	0.03	0.04	0.03	0.02	0.02	0.06	0.09	0.01	0.05	0.04	0.02	0.09	0.02	0.04	XLOC_031589		lincRNA	novel
XLOC_019305	0.27	0.08	0.08	0.07	0.04	0.37	0.12	0.2	0.16	0.25	0.11	0.3	0.14	0.06	0.06	0.13	0.15	0.36	0.09	0.07	0.03	0.3	0.23	0.17	0	0	0.07	0.23	0.3	0.85	XLOC_019305		lincRNA	novel
XLOC_003691	0.05	0.07	0.08	0.22	0.16	0.06	0.08	0.08	0.02	0.26	0.11	0.07	0.14	0.15	0.09	0.07	0.22	0.04	0.07	0.01	0.02	0.07	0.22	0.13	0.08	0.04	0.1	0.16	0.29	0.09	XLOC_003691		lincRNA	novel
XLOC_000330	0	0.12	0.08	0.08	0.02	0.02	0.05	0	0	0.05	0.14	0.08	0.14	0.04	0	0.02	0	0	0.08	0.15	0	0.29	0.08	0	0.07	0	0.26	0.07	0.1	0.34	XLOC_000330		intronic	novel
XLOC_033977	0.03	0.03	0.07	0.01	0	0	0.03	0.03	0	0.07	0.02	0	0.03	0.04	0	0.07	0	0	0.05	0.01	0.01	0.07	0.01	0	0	0	0	0.03	0.06	0.03	XLOC_033977		intronic	novel
XLOC_011941	0.03	0.03	0.07	0	0	0	0.04	0.07	0.04	0	0.03	0.08	0	0	0	0	0	0	0	0.06	0.03	0	0.03	0	0	0	0	0	0	0	XLOC_011941		antisense	novel
XLOC_019334	0.06	0.05	0.07	0.09	0.09	0.1	0.04	0	0	0.06	0.08	0.07	0.05	0.02	0.03	0	0	0.04	0.04	0	0.05	0.01	0	0.06	0.05	0.03	0.01	0.11	0.06	0	XLOC_019334		antisense	novel
XLOC_001794	0.07	0.16	0.07	0.09	0.16	0.35	0.08	0.08	0.02	0.31	0.07	0.09	0.09	0.22	0.09	0.3	0.02	0.12	0.11	0.29	0.04	0.32	0.2	0.09	0.1	0.01	0.04	0.05	0.21	0.49	XLOC_001794		intronic	novel
XLOC_026918	0.03	0	0.07	0	0.03	0	0	0	0.11	0.04	0.03	0.15	0	0.1	0.1	0	0	0.03	0	0	0	0	0	0	0.09	0.03	0	0.1	0	0.03	XLOC_026918		lincRNA	novel
XLOC_032899	0	0.02	0.07	0.01	0.04	0.07	0.05	0.06	0	0.1	0.03	0.07	0.03	0.06	0.02	0.01	0	0.01	0.04	0.01	0	0.02	0.03	0.08	0.01	0.05	0.05	0	0.01	0.07	XLOC_032899		intronic	novel
XLOC_030254	0.17	0.13	0.07	0.02	0.2	0.32	0.01	0.1	0.08	0	0.03	0.33	0.25	0.05	0.03	0.21	0.07	0.09	0.1	0.13	0.04	0.46	0.16	0.1	0.03	0.04	0.06	0.06	0.21	0.48	XLOC_030254		antisense	novel
XLOC_019149	0.02	0	0.07	0.01	0.05	0.02	0.05	0	0.04	0.02	0	0	0	0.01	0	0.01	0.07	0	0	0	0	0.01	0.01	0	0	0	0.02	0	0.01	0.05	XLOC_019149		lincRNA	novel
XLOC_021493	0.03	0.1	0.07	0.14	0.06	0.06	0.03	0	0	0	0.15	0.07	0.06	0.05	0.05	0	0	0	0	0	0.02	0.05	0.03	0.06	0.03	0	0.03	0.06	0	0.03	XLOC_021493		lincRNA	novel
XLOC_003740	0.04	0.02	0.07	0.09	0.09	0	0	0.02	0	0	0.04	0.02	0	0	0.03	0.02	0	0.03	0.03	0	0.08	0	0	0	0	0	0	0	0	0	XLOC_003740		antisense	novel
ENSRNOG00000057152	0.04	0.04	0.07	0	0.08	0.02	0.02	0.09	0	0.02	0.04	0.1	0.11	0.07	0.03	0.13	0.05	0.12	0.13	0.04	0.05	0.13	0.12	0.12	0.04	0.02	0.08	0.07	0.12	0.29	AABR07028998.1	10	lincRNA	--
XLOC_004285	0.03	0.01	0.07	0	0.01	0.08	0.16	0.1	0.01	0.05	0.09	0.52	0.25	0.05	0.07	0.17	0.15	0.07	0.15	0.14	0.15	0.3	1.02	0.48	0.02	0.06	0	0.05	0.02	0.14	XLOC_004285		antisense	novel
XLOC_030063	0.11	0.5	0.07	0.27	0.11	0.43	0.19	0.58	0.51	0.41	0.59	0.41	0.29	0.72	0.46	0.21	0.44	0.1	0.68	0.11	0.43	0.26	0.53	0.27	0.34	0.36	0.22	0.97	0.37	0	XLOC_030063		lincRNA	novel
XLOC_018889	0	0.13	0.07	0.06	0	0	0.21	0.34	0	0	0	0	0.18	0.24	0	0	0.05	0.39	0.05	0.23	0.15	0.09	0.17	0.11	0.55	0	0	0.06	0.11	0.12	XLOC_018889		lincRNA	novel
XLOC_002023	0.06	0.07	0.07	0.05	0.07	0.09	0.04	0.02	0.07	0.07	0.03	0.07	0.03	0.04	0.02	0.02	0.03	0.03	0.02	0.01	0.03	0.09	0.03	0.04	0.07	0.02	0.01	0.15	0.06	0.08	XLOC_002023		lincRNA	novel
XLOC_007927	0.12	0.28	0.07	0.15	0.03	0.09	0.14	0.21	0.18	0.15	0.16	0.27	0.22	0.23	0.1	0.2	0.11	0.09	0.14	0.15	0.21	0.07	0.09	0.09	0.25	0.23	0.06	0.13	0.21	0.19	XLOC_007927		lincRNA	novel
XLOC_026760	0.11	0.06	0.07	0.26	0.08	0.03	0.13	0.22	0.25	0.13	0.09	0.17	0.03	0.09	0	0.23	0.27	0.03	0.07	0.34	0.12	0.28	0.05	0	0.37	0.23	0.13	0.27	0.08	0.2	XLOC_026760		antisense	novel
XLOC_023624	0.03	0.05	0.07	0.01	0.06	0.14	0.02	0.05	0	0.09	0.03	0.02	0.03	0.01	0	0.03	0	0.01	0.01	0	0	0.03	0.01	0.01	0.01	0	0.03	0.02	0.08	0.06	XLOC_023624		intronic	novel
XLOC_029988	0.05	0.03	0.07	0.01	0.16	0.34	0	0.03	0.01	0.04	0.03	0.01	0.05	0.07	0	0.34	0.03	0.01	0.01	0.07	0	0.15	0.06	0.07	0.04	0	0.06	0.05	0.38	0.77	XLOC_029988		intronic	novel
XLOC_028370	0.06	0.05	0.07	0.09	0.09	0.24	0.04	0.03	0.04	0.06	0.04	0.1	0.1	0.03	0.02	0.28	0.01	0.01	0.11	0.04	0.01	0.14	0.08	0.02	0.02	0.01	0.07	0.09	0.09	0.43	XLOC_028370		intronic	novel
XLOC_028225	0.37	0.11	0.07	0.08	0.13	0.2	0.11	0.1	0.06	0.29	0.13	0.07	0.29	0.11	0	0.55	0.01	0.07	0.18	0.12	0.11	0.12	0.15	0.11	0.06	0.04	0.11	0.08	0.15	0.2	XLOC_028225		intronic	novel
ENSRNOG00000051789	0.05	0.06	0.07	0	0	0.05	0.13	0.19	0	0	0	0.07	0.06	0.05	0	0	0.15	0	0	0	0	0	0.06	0	0.06	0	0	0	0	0.12	AABR07007584.1	2	lincRNA	--
ENSRNOG00000058510	0.25	0.1	0.07	0.05	0.06	0.17	0.03	0.1	0.03	0.07	0	0.04	0.15	0.07	0.05	0.22	0.13	0.47	0.56	0.22	0.3	0.5	0.37	0.23	0.12	0.08	0.09	0.09	0.03	0.33	AC127140.1	2	lincRNA	--
ENSRNOG00000060790	0	0	0.07	0	0	0	0	0	0	0	0	0	0	0	0	0.05	0	0	0	0	0	0.04	0	0.06	0.06	0	0.06	0	0.11	0.06	AC097575.2	12	lincRNA	--
XLOC_024332	0.08	0.09	0.07	0	0.11	0.21	0.06	0.06	0.04	0.09	0.09	0.12	0.13	0.05	0.02	0.2	0	0.02	0.03	0.11	0.01	0.11	0.11	0.08	0.02	0.04	0.04	0.04	0.09	0.44	XLOC_024332		intronic	novel
XLOC_026803	0	0.22	0.07	0.19	0.09	0.03	0.1	0.03	0.1	0.14	0.06	0.11	0.09	0.12	0.05	0.03	0.03	0.03	0.03	0	0.02	0.04	0.03	0.11	0.03	0.08	0.06	0.19	0.03	0.03	XLOC_026803		lincRNA	novel
XLOC_009831	0.09	0.12	0.07	0.14	0.12	0.13	0.09	0.12	0.14	0.24	0.14	0.06	0.23	0.22	0.05	0.24	0.17	0.11	0.2	0.23	0.18	0.17	0.23	0.12	0.08	0.06	0.13	0.11	0.23	0.12	XLOC_009831		lincRNA	novel
XLOC_024799	0.08	0.08	0.07	0.01	0.18	0.37	0.01	0.07	0.03	0.03	0.05	0.13	0.13	0.02	0	0.27	0.03	0.04	0.02	0.13	0.01	0.14	0.14	0.08	0.02	0.01	0.01	0.11	0.27	0.47	XLOC_024799		intronic	novel
XLOC_000123	0.04	0.15	0.07	0.15	0.2	0.19	0.14	0	0.25	0.02	0.08	0.22	0.06	0.03	0	0	0.09	0.07	0	0.04	0	0.03	0.07	0.02	0	0.11	0.06	0.08	0.17	0.14	XLOC_000123		antisense	novel
XLOC_019430	0.1	0.08	0.07	0.11	0.01	0.03	0.07	0.05	0.05	0.14	0.04	0.07	0.09	0.05	0	0.01	0.07	0.07	0.02	0	0.02	0.09	0.03	0.07	0.06	0.04	0.04	0.05	0.01	0.09	XLOC_019430		antisense	novel
XLOC_010878	0.3	0.15	0.07	0.1	0.09	0.13	0.11	0.16	0.09	0.06	0.08	0.21	0.38	0.06	0.03	0.06	0.05	0.07	0.05	0.2	0.04	0.02	0.01	0.03	0.06	0.06	0.04	0.08	0.27	0.19	XLOC_010878		intronic	novel
XLOC_002232	0.02	0.02	0.07	0.02	0.02	0.04	0.01	0.03	0.01	0.07	0.04	0.07	0.01	0.02	0	0	0.01	0	0.01	0.01	0.01	0.04	0.06	0.02	0.03	0.01	0	0.02	0.03	0.03	XLOC_002232		lincRNA	novel
XLOC_009523	0.02	0.03	0.07	0.04	0.02	0.02	0.03	0.01	0.02	0.02	0	0.01	0.04	0.02	0.01	0.02	0.04	0.19	0	0	0	0.03	0.05	0.02	0	0.01	0.01	0.05	0.03	0.07	XLOC_009523		intronic	novel
XLOC_014947	0	0	0.07	0.06	0	0	0	0	0	0	0	0	0	0	0	0	0	0	0	0	0	0	0	0	0	0	0	0	0	0	XLOC_014947		lincRNA	novel
ENSRNOG00000059044	0	0	0.07	0	0.12	0.06	0.14	0.2	0	0.07	0.06	0.07	0.13	0.05	0	0	0	0	0.05	0	0	0	0	0	0	0	0.06	0.33	0	0.12	AABR07017768.5	15	lincRNA	--
XLOC_014324	0.06	0.05	0.07	0.01	0.12	0.32	0	0.03	0	0.06	0.02	0.19	0.17	0.05	0.03	0.08	0.02	0.02	0.06	0.14	0.02	0.2	0.13	0.04	0.03	0.02	0.04	0.02	0.29	0.58	XLOC_014324		intronic	novel
XLOC_016271	0.18	0.15	0.07	0.01	0.22	0.39	0.07	0	0.02	0.06	0.05	0.06	0.13	0.04	0	0.19	0.04	0.13	0.15	0.1	0.05	0.1	0.16	0.04	0.02	0.03	0	0.12	0.26	0.68	XLOC_016271		intronic	novel
XLOC_015745	0.07	0.2	0.07	0.06	0.12	0.07	0.07	0.27	0.14	0.11	0.05	0.09	0.05	0.07	0.05	0.04	0.04	0.13	0.1	0.06	0.04	0.06	0.04	0.09	0.09	0.12	0.01	0.05	0.1	0.06	XLOC_015745		lincRNA	novel
XLOC_004567	0.17	0.18	0.07	0.07	0.41	0.31	0	0.06	0.07	0.07	0.08	0.12	0.11	0.02	0.02	0.25	0.03	0.04	0.13	0.08	0.04	0.24	0.13	0.1	0.08	0.02	0.02	0.09	0.35	0.78	XLOC_004567		intronic	novel
XLOC_014864	0.1	0.08	0.07	0.01	0.02	0	0	0.01	0	0.04	0.04	0	0.08	0.03	0	0.01	0.01	0.01	0.03	0.05	0.03	0.02	0.01	0.01	0.04	0	0	0.04	0.01	0.06	XLOC_014864		lincRNA	novel
XLOC_017219	0.06	0.03	0.07	0.06	0	0	0	0	0.04	0	0.06	0.04	0.09	0.05	0.05	0.14	0.24	0.17	0.05	0.09	0	0.24	0	0.15	0	0	0.09	0	0.03	0	XLOC_017219		antisense	novel
XLOC_013266	0.09	0.08	0.07	0.09	0.09	0.32	0.16	0.03	0.05	0.18	0.06	0.02	0.23	0.04	0.08	0.5	0.03	0.03	0.22	0.06	0.09	0.04	0.12	0.06	0.14	0	0	0	0.17	0.53	XLOC_013266		intronic	novel
ENSRNOG00000056723	0.04	0.02	0.07	0.07	0.22	0.32	0.13	0.02	0.02	0	0.07	0.05	0.07	0.05	0.07	0.18	0.02	0.07	0.18	0.04	0.01	0.27	0.15	0.05	0.06	0.05	0.01	0.14	0.33	0.38	AABR07050498.1	5	lincRNA	--
XLOC_025782	0.15	0.13	0.07	0.07	0.26	0.35	0.1	0.06	0.01	0.29	0.08	0.2	0.1	0.06	0.06	0.56	0.06	0.11	0.22	0.15	0.05	0.29	0.5	0.35	0.06	0	0.02	0.12	0.29	0.54	XLOC_025782		intronic	novel
ENSRNOG00000058306	0.24	0.14	0.07	0.05	0.17	0.39	0.04	0.13	0	0.09	0.02	0.16	0.29	0.14	0.1	0.18	0.12	0.11	0.13	0.18	0	0.37	0.07	0.04	0.06	0.11	0.04	0.21	0.3	0.7	AABR07060318.1	4	lincRNA	--
ENSRNOG00000051025	0	0	0.07	0	0	0	0	0	0	0	0	0	0	0	0	0	0	0	0	0	0	0	0	0	0.06	0	0	0	0	0	Rn60_13_0829.1	13	antisense	--
ENSRNOG00000058611	0.08	0.19	0.07	0.11	0.08	0.03	0	0	0.16	0	0	0	0.12	0.02	0	0.03	0.1	0	0.07	0.11	0.12	0.09	0	0.05	0.09	0.03	0.08	0	0.05	0.03	AABR07027137.1	17	lincRNA	--
XLOC_013705	0.11	0	0.07	0	0.06	0.22	0	0	0	0	0	0	0	0	0	0	0	0	0	0	0	0	0	0	0	0	0	0	0	0	XLOC_013705		lincRNA	novel
ENSRNOG00000051551	0.03	0.03	0.07	0.05	0	0	0	0.03	0.03	0	0.06	0.03	0.03	0.05	0	0	0	0	0.03	0.03	0.02	0	0	0	0	0	0.23	0.03	0.05	0	AABR07064867.2	6	lincRNA	--
ENSRNOG00000056972	0	0	0.07	0	0	0.06	0	0	0	0	0	0	0	0	0	0	0.06	0	0	0.06	0	0.05	0	0	0	0	0	0	0	0.06	AABR07053710.2	3	lincRNA	--
ENSRNOG00000052689	0	0	0.07	0	0.03	0	0	0	0	0.04	0	0	0	0.02	0.05	0	0	0	0	0.06	0.03	0	0.03	0	0	0	0	0	0	0	AABR07072264.2	11	lincRNA	--
XLOC_027898	0.09	0.1	0.07	0.09	0.36	0.11	0.14	0.07	0.1	0.07	0.13	0.07	0.09	0.05	0	0.08	0.1	0.06	0	0.14	0.05	0.37	0.25	0.03	0.15	0	0.12	0.19	0.08	0.18	XLOC_027898		lincRNA	novel
XLOC_017424	0.06	0.06	0.07	0.25	0.02	0	0.2	0.07	0.07	0.09	0.06	0.07	0.02	0.02	0	0.02	0.03	0.07	0.02	0.02	0.03	0.01	0.07	0.05	0	0.02	0	0.21	0.14	0.04	XLOC_017424		lincRNA	novel
ENSRNOG00000053862	0	0.03	0.07	0	0.25	0.03	0	0.1	0	0.04	0.13	0.04	0	0	0.05	0.06	0	0	0	0.03	0	0	0.06	0	0.03	0	0.03	0	0.09	0.06	AABR07070635.1	8	lincRNA	--
XLOC_024357	0.04	0.14	0.07	0.23	0.23	0.11	0.17	0.15	0.08	0.14	0.14	0.28	0.12	0.13	0.21	0.21	0.42	0.3	0.17	0.18	0.1	0.31	0.31	0.12	0.06	0.05	0.07	0.22	0.09	0.39	XLOC_024357		intronic	novel
XLOC_007586	0	0.03	0.07	0.12	0.18	0.12	0.04	0.17	0.28	0.07	0.16	0.22	0.03	0.37	0	0	0.08	0.31	0.13	0.09	0.13	0.09	0.14	0.15	0.09	0.14	0	0.03	0.11	0.19	XLOC_007586		lincRNA	novel
XLOC_028828	0.16	0.3	0.07	0.11	0.24	0.32	0.05	0.1	0.22	0.1	0.14	0.2	0.25	0.22	0.23	0.52	0.27	0.36	0.27	0.21	0.28	0.38	0.14	0.14	0.16	0.18	0.26	0.24	0.18	0.29	XLOC_028828		intronic	novel
XLOC_009445	0.12	0.17	0.07	0.01	0.06	0.06	0.04	0.09	0.05	0.07	0.06	0.08	0.09	0.12	0.03	0.36	0.05	0.09	0.32	0.06	0.04	0.11	0.12	0.13	0.08	0.04	0.04	0.08	0.2	0.28	XLOC_009445		intronic	novel
XLOC_028801	0.11	0.13	0.07	0.06	0.22	0.3	0.01	0.09	0.06	0.08	0.04	0.1	0.18	0.05	0.01	0.15	0.01	0.07	0.06	0.07	0.03	0.26	0.05	0.06	0.05	0.01	0.02	0.05	0.23	0.42	XLOC_028801		intronic	novel
XLOC_004288	0.15	0.14	0.07	0.02	0.27	0.36	0.05	0.06	0.08	0.14	0.07	0.16	0.26	0.12	0.05	0.4	0.08	0.11	0.32	0.1	0.04	0.16	0.19	0.11	0.11	0.1	0.04	0.11	0.22	0.56	XLOC_004288		intronic	novel
XLOC_004406	0.12	0.12	0.07	0.06	0.11	0.14	0.12	0.13	0.04	0.04	0.09	0.15	0.08	0.11	0.07	0.49	0.08	0.12	0.11	0.09	0.13	0.11	0.13	0.11	0.08	0.14	0.04	0.07	0.07	0.06	XLOC_004406		lincRNA	novel
XLOC_021838	0.09	0.06	0.07	0.06	0.02	0.1	0.06	0	0.03	0.05	0.07	0.03	0	0	0	0	0.02	0.05	0	0.01	0	0.01	0.01	0.04	0.01	0.01	0	0.01	0.02	0.02	XLOC_021838		intronic	novel
XLOC_004056	0.2	0.24	0.07	0.01	0.23	0.4	0.11	0.05	0.07	0.06	0.09	0.12	0.18	0.06	0.02	0.28	0.04	0.21	0.2	0.13	0.02	0.24	0.12	0.09	0.05	0.02	0.06	0.1	0.23	0.56	XLOC_004056		intronic	novel
XLOC_001748	0.19	0.24	0.07	0.27	0.45	0.36	0.12	0.1	0.15	0.19	0.16	0.34	0.08	0.11	0.03	0.15	0.17	0.29	0.23	0.16	0.06	0.41	0.38	0.14	0.04	0.12	0.11	0.22	0.24	0.26	XLOC_001748		antisense	novel
XLOC_002072	0.06	0	0.07	0.04	0.07	0.04	0.05	0.13	0.05	0.09	0	0.07	0.21	0.15	0.05	0.16	0.04	0.03	0.06	0.04	0	0	0.01	0	0.13	0.05	0.01	0.03	0.04	0.1	XLOC_002072		intronic	novel
ENSRNOG00000061271	0	0.07	0.07	0.23	0	0.06	0.21	0.21	0.07	0.15	0.06	0.07	0.06	0.1	0.51	0	0.11	0.06	0	0	0	0.05	0.06	0.24	0	0.11	0	0.13	0.17	0	AC098180.1	14	lincRNA	--
XLOC_017102	0.14	0.2	0.07	0.11	0.04	0.33	0.07	0.11	0.01	0.01	0.04	0.04	0.16	0.11	0.19	0.17	0.03	0.26	0.34	0.05	0.11	0.31	0.15	0.05	0.18	0.07	0.07	0.19	0.32	0.43	XLOC_017102		lincRNA	novel
XLOC_010450	0	0.01	0.07	0.01	0.05	0.08	0.01	0.03	0.11	0.16	0.1	0.03	0.04	0.04	0.06	0.11	0.05	0.03	0.09	0.07	0.13	0.05	0.08	0.08	0	0.01	0	0.03	0.04	0.17	XLOC_010450		intronic	novel
XLOC_017867	0.09	0.03	0.07	0.01	0.09	0.07	0	0	0.02	0.05	0.01	0	0.01	0.04	0.02	0.03	0.01	0.01	0.01	0.02	0.03	0.04	0.06	0.01	0.02	0.01	0	0.04	0.09	0.08	XLOC_017867		intronic	novel
ENSRNOG00000058921	0	0.07	0.07	0	0	0	0	0.14	0	0.07	0	0	0	0	0	0	0	0	0	0	0	0	0	0	0	0	0	0	0.06	0	AABR07047054.2	5	lincRNA	--
XLOC_028706	0.03	0.08	0.07	0	0.09	0.15	0.02	0.02	0	0.05	0.02	0.02	0.01	0	0.02	0.35	0.03	0.01	0.09	0.03	0	0.16	0.14	0.08	0.04	0.01	0.01	0.05	0.27	0.37	XLOC_028706		intronic	novel
XLOC_023435	0.1	0.07	0.07	0.02	0.07	0.31	0.04	0.03	0.03	0.08	0.02	0.13	0.19	0.04	0.02	0.13	0.01	0.02	0.14	0.03	0.02	0.11	0.12	0.06	0.03	0.03	0.03	0.04	0.34	0.32	XLOC_023435		intronic	novel
XLOC_018745	0.1	0.04	0.07	0.01	0.19	0.22	0.02	0.03	0.01	0.04	0.02	0.17	0.11	0.02	0.03	0.3	0.04	0.06	0.07	0.02	0.02	0.16	0.1	0.07	0.06	0.03	0.02	0.03	0.19	0.47	XLOC_018745		lincRNA	novel
XLOC_021840	0.14	0.05	0.07	0.12	0.08	0.08	0.04	0.05	0.05	0.09	0.1	0.1	0.03	0.01	0	0.04	0.07	0	0.01	0.04	0	0.07	0	0.03	0	0.06	0.02	0.08	0.04	0	XLOC_021840		antisense	novel
XLOC_019913	0.32	0.09	0.07	0.29	0.38	0.35	0.13	0.14	0.34	0.22	0.32	0.2	0.26	0.27	0.31	0.23	0.19	0.33	0.08	0.36	0.21	0.11	0.12	0.18	0.19	0.15	0.06	0.31	0.43	0.33	XLOC_019913		intronic	novel
XLOC_026954	0.02	0.04	0.07	0.03	0	0.03	0.06	0.01	0.03	0.03	0.09	0.04	0.12	0.08	0.02	0.1	0.21	0.54	0.03	0.03	0.1	0.07	0.01	0.01	0.02	0	0.09	0.04	0.16	0.06	XLOC_026954		lincRNA	novel
XLOC_020094	0.17	0.16	0.07	0.04	0.16	0.59	0.17	0.13	0.05	0.14	0.03	0.09	0.25	0.11	0.02	0.41	0.06	0.21	0.2	0.19	0.04	0.25	0.17	0.01	0.19	0.04	0.13	0.08	0.34	0.52	XLOC_020094		intronic	novel
ENSRNOG00000054672	0	0	0.07	0.05	0.08	0.05	0	0	0.03	0	0.03	0.03	0	0	0	0	0	0	0.05	0.03	0	0.04	0	0.03	0	0.03	0.03	0	0.03	0.06	AABR07062775.1	6	lincRNA	--
XLOC_004399	0.06	0.14	0.07	0.24	0.19	0.09	0.11	0.04	0.21	0.07	0.1	0.04	0.13	0.1	0	0.03	0.08	0	0.05	0.09	0.24	0	0.03	0.03	0.03	0	0	0.07	0.09	0.09	XLOC_004399		lincRNA	novel
XLOC_000226	0.05	0.07	0.07	0.04	0.13	0.17	0	0.02	0.07	0.17	0.03	0.07	0.08	0.06	0	0.16	0.02	0.05	0.07	0.1	0.05	0.23	0.11	0.02	0.03	0.03	0.02	0.15	0.3	0.4	XLOC_000226		intronic	novel
XLOC_032012	0.11	0.16	0.07	0.05	0.2	0.3	0.05	0.07	0.07	0.12	0.03	0.2	0.12	0.12	0	0.14	0.1	0.06	0.13	0.07	0.03	0.13	0.24	0.12	0.02	0.03	0.01	0.06	0.31	0.63	XLOC_032012		intronic	novel
XLOC_020434	0.09	0.07	0.07	0.09	0.15	0.44	0.16	0.07	0.09	0.31	0.14	0.07	0.19	0.2	0.03	0.54	0.05	0.09	0.38	0.2	0.16	0.17	0.14	0.1	0.09	0.07	0.04	0.08	0.23	0.48	XLOC_020434		intronic	novel
XLOC_020615	0.08	0.09	0.07	0.11	0.28	0.49	0.13	0.06	0.06	0.24	0.27	0.17	0.2	0.2	0.09	0.39	0.25	0.42	0.24	0.26	0.05	0.28	0.24	0.08	0.11	0.08	0.05	0.06	0.11	0.17	XLOC_020615		lincRNA	novel
XLOC_025652	0.05	0.01	0.07	0	0.04	0.11	0.05	0.04	0.05	0.2	0.08	0.06	0.04	0.06	0.01	0.13	0.03	0.04	0.14	0.04	0.01	0.06	0.04	0.01	0.02	0.01	0.02	0.04	0.06	0.09	XLOC_025652		intronic	novel
ENSRNOG00000056347	0	0.06	0.07	0.05	0.22	0.05	0.06	0.06	0	0	0.06	0.07	0	0.05	0	0	0	0	0	0	0	0.04	0	0.05	0	0	0.06	0	0	0	AABR07069791.3	8	lincRNA	--
ENSRNOG00000060640	0.06	0	0.07	0	0.06	0.28	0.07	0.07	0	0	0	0.07	0	0	0	0.06	0	0	0	0	0	0.09	0.06	0.11	0	0	0.12	0.06	0.11	0.06	AABR07018290.1	15	lincRNA	--
XLOC_022851	0.12	0.1	0.07	0.08	0.23	0.51	0.07	0.01	0.04	0.03	0.06	0.03	0.16	0.11	0.02	0.24	0.02	0.07	0.11	0.14	0.01	0.34	0.18	0.08	0.05	0.01	0.01	0.12	0.36	0.88	XLOC_022851		intronic	novel
XLOC_015295	0.18	0.1	0.07	0.06	0.14	0.35	0.1	0.11	0.1	0.09	0.05	0.17	0.14	0.03	0.05	0.29	0.03	0.06	0.11	0.07	0.01	0.08	0.1	0.07	0.02	0.01	0.04	0.05	0.25	0.57	XLOC_015295		intronic	novel
ENSRNOG00000059220	0	0	0.07	0	0.06	0	0	0	0.06	0.14	0	0	0	0	0	0	0.05	0	0	0	0	0.09	0	0.05	0	0	0	0	0.05	0.06	AABR07035486.1	12	lincRNA	--
XLOC_008234	0.06	0.21	0.07	0.2	0.25	0.16	0.09	0.17	0.12	0.07	0.07	0.03	0.08	0.05	0.03	0.1	0.2	0.1	0.07	0.14	0.07	0.06	0.12	0.04	0.04	0.04	0.02	0.24	0.23	0.1	XLOC_008234		intronic	novel
XLOC_002792	0.03	0.06	0.07	0.01	0.14	0.2	0.02	0	0.02	0.05	0.01	0.02	0.04	0.01	0	0.09	0	0.04	0.06	0.01	0	0.17	0.16	0.04	0.01	0.01	0.03	0.03	0.12	0.13	XLOC_002792		intronic	novel
XLOC_014658	0.16	0.25	0.07	0.15	0.43	0.4	0.07	0.23	0.1	0.09	0.06	0.35	0.19	0.03	0.01	0.09	0.09	0.36	0.18	0.15	0.09	0.56	0.25	0.12	0.13	0.08	0.07	0.23	0.22	0.36	XLOC_014658		lincRNA	novel
XLOC_022948	0.16	0.12	0.07	0	0.17	0.43	0.08	0.05	0.05	0.22	0.07	0.06	0.2	0.11	0.05	0.29	0.04	0.1	0.24	0.07	0.02	0.17	0.2	0.08	0.05	0.02	0.05	0.09	0.12	0.33	XLOC_022948		intronic	novel
XLOC_012949	0	0.05	0.07	0	0.14	0.21	0.02	0	0	0.03	0.06	0.03	0.04	0.1	0.02	0.11	0.01	0.01	0.05	0.06	0	0.04	0.08	0.03	0.01	0	0.03	0.03	0.1	0.21	XLOC_012949		intronic	novel
XLOC_011991	0.01	0.04	0.07	0.03	0.09	0.02	0.01	0	0.03	0.01	0.01	0.06	0.05	0	0.02	0.02	0	0.01	0	0.01	0	0	0.02	0.01	0	0	0	0.02	0.01	0.02	XLOC_011991		lincRNA	novel
XLOC_016111	0.1	0.14	0.07	0.11	0.25	0.26	0.11	0.06	0.07	0.05	0.1	0.1	0.14	0.04	0.04	0.16	0.08	0.12	0.1	0.08	0.06	0.18	0.17	0.06	0.04	0.08	0.05	0.08	0.25	0.43	XLOC_016111		lincRNA	novel
XLOC_015599	0.2	0.14	0.07	0.03	0.06	0.2	0.02	0.07	0.25	0.28	0.17	0.11	0.16	0.16	0.05	0.54	0.09	0.05	0.24	0.08	0.07	0.15	0.23	0.07	0.31	0.12	0.07	0.09	0.16	0.37	XLOC_015599		intronic	novel
XLOC_029147	0.13	0.08	0.07	0.03	0.07	0.35	0.06	0.08	0.03	0.25	0.06	0.04	0.11	0.06	0.04	0.36	0.03	0.02	0.13	0.07	0.03	0.17	0.15	0.02	0	0.03	0.03	0.08	0.2	0.35	XLOC_029147		intronic	novel
XLOC_005105	0.05	0.21	0.07	0.01	0.4	0.3	0.06	0.02	0.05	0.13	0.17	0.41	0.4	0.13	0.01	0.27	0.09	0.14	0.14	0.2	0.07	0.5	0.41	0.1	0.03	0.03	0.05	0.06	0.1	0.92	XLOC_005105		lincRNA	novel
XLOC_001504	0.23	0.2	0.07	0.11	0.36	0.17	0.07	0.2	0.14	0.36	0.19	0.07	0.18	0.1	0.1	0.28	0.11	0.11	0.21	0.17	0.25	0.19	0.34	0.29	0.12	0.11	0.12	0.26	0.45	0.12	XLOC_001504		lincRNA	novel
XLOC_020015	0.03	0.04	0.07	0.03	0.18	0.31	0	0	0.03	0.01	0.04	0.04	0.17	0.07	0	0.1	0.07	0.04	0.25	0.05	0.07	0.1	0.07	0.05	0.02	0.02	0.01	0.05	0.18	0.31	XLOC_020015		intronic	novel
XLOC_013286	0.33	0.21	0.07	0.07	0.26	0.35	0.22	0.15	0.39	0.65	0.36	0.11	0.33	0.22	0.07	0.36	0.04	0.1	0.43	0.03	0.14	0.16	0.35	0.03	0.2	0.1	0.23	0.1	0.34	0.53	XLOC_013286		intronic	novel
ENSRNOG00000056114	0	0	0.07	0.17	0	0	0	0	0	0.14	0.06	0	0	0	0	0.06	0	0	0	0	0	0	0	0.11	0	0	0	0.06	0.11	0.06	AC097312.1	4	lincRNA	--
ENSRNOG00000054667	0.06	0.19	0.07	0.05	0.11	0.11	0.2	0.07	0.07	0.07	0.12	0.14	0.06	0.33	0.19	0.16	0.47	0.17	0.15	0.11	0.1	0.27	0.11	0.06	0.06	0.22	0	0.13	0.22	0.18	AABR07049288.1	5	lincRNA	--
ENSRNOG00000054812	0.19	0.2	0.07	0.24	0.14	0.28	0.06	0.31	0.14	0.08	0.18	0.07	0.16	0.13	0.04	0.09	0.08	0.14	0.28	0.16	0.22	0.22	0.07	0.1	0.07	0.18	0.11	0.23	0.3	0.27	AABR07017846.1	15	lincRNA	--
XLOC_005687	0.04	0.1	0.07	0.14	0.07	0.04	0.05	0.05	0.03	0.03	0.08	0.04	0.01	0.04	0.04	0.03	0.25	0.13	0.03	0.04	0.01	0.11	0.03	0.09	0.03	0.02	0.03	0.09	0.04	0.05	XLOC_005687		lincRNA	novel
XLOC_012216	0.22	0.29	0.07	0.43	0.29	0.55	0.27	0.36	0.3	0.53	0.21	0.53	0.17	0.35	0.47	0.21	0.46	0.28	0.15	0.28	0.4	0.3	0.38	0.48	0.16	0.38	0.21	0.46	0.28	0.47	XLOC_012216		lincRNA	novel
XLOC_031938	0.25	0.15	0.07	0.48	0.06	0.08	0	0	0	0.24	0.15	0.27	0.09	0.07	0	0.08	0.05	0.1	0	0.03	0.05	0.11	0.05	0.05	0.03	0	0	0.12	0.21	0.17	XLOC_031938		lincRNA	novel
XLOC_032743	0.09	0.09	0.07	0.1	0.06	0.09	0.06	0.1	0.03	0.16	0.08	0.05	0.03	0.04	0.03	0.01	0.04	0.03	0.02	0.03	0	0.02	0.01	0.03	0.01	0.03	0.03	0.05	0.04	0.06	XLOC_032743		lincRNA	novel
ENSRNOG00000056918	0.17	0.4	0.07	0.62	0	0.17	0	0.48	0.28	0.07	0.06	0	0.19	0.34	0.2	0	0.43	0.23	0	0.23	0	0.05	0.12	0	0	0.06	0.12	0.26	0.52	0.19	LOC102547734	15	lincRNA	uncharacterized LOC102547734
ENSRNOG00000060235	0	0	0.07	0.06	0	0.06	0	0.14	0.07	0.07	0.13	0.07	0	0.1	0	0.12	0.17	0	0.11	0.36	0.05	0.05	0.06	0.06	0.06	0	0	0.2	0	0	AABR07044837.2	20	lincRNA	--
XLOC_002785	0.03	0	0.07	0.03	0.03	0.01	0.02	0	0.03	0.11	0.02	0	0.02	0	0	0.01	0	0	0	0.01	0.01	0.01	0.03	0.01	0	0	0	0.02	0.04	0	XLOC_002785		intronic	novel
ENSRNOG00000058389	0.09	0.12	0.07	0.16	0.15	0.12	0.03	0.11	0.05	0.03	0.04	0.07	0.07	0.11	0.07	0.07	0.16	0.08	0.09	0.05	0.07	0.18	0.08	0.08	0.06	0.1	0.04	0.15	0.17	0.04	AABR07006475.1	1	lincRNA	--
ENSRNOG00000058072	0	0.07	0.07	0.3	0.12	0	0.36	0.07	0.07	0	0.52	0	0	0	0	0	0.06	0.06	0.17	0	0.05	0.05	0.06	0	0.13	0.24	0	0.07	0.18	0.19	Rn60_20_0042.7	20	lincRNA	--
ENSRNOG00000060878	0	0.03	0.07	0	0	0	0.07	0	0.03	0.11	0.09	0.11	0.06	0.12	0.05	0	0	0.06	0	0	0.03	0.05	0.09	0.09	0	0	0.03	0	0.03	0	AABR07066020.1	9	lincRNA	--
ENSRNOG00000045875	0	0.14	0.07	0.15	0.06	0.06	0.04	0.14	0.04	0.04	0.03	0.08	0.13	0.1	0.05	0.12	0.03	0.15	0	0.03	0.22	0.02	0.06	0.03	0.1	0.03	0.09	0.17	0.15	0.1	LOC100909556	12	lincRNA	paired immunoglobulin-like type 2 receptor beta-like
XLOC_008371	0.09	0.02	0.07	0.23	0.06	0.19	0.07	0.12	0.19	0.07	0.03	0.15	0.05	0.19	0.1	0.04	0.04	0.11	0	0.01	0.13	0.06	0.04	0.14	0.05	0.1	0	0.24	0.17	0.18	XLOC_008371		antisense	novel
ENSRNOG00000059969	0.06	0.07	0.07	0.02	0.07	0.16	0.01	0.06	0.03	0.07	0.01	0.16	0.04	0.03	0	0.1	0.07	0.04	0.04	0.04	0.03	0.16	0.04	0.06	0	0.02	0.02	0.03	0.13	0.15	AABR07021762.1	13	lincRNA	--
XLOC_002412	0.09	0.1	0.07	0.08	0.2	0.15	0	0.05	0.05	0.03	0.07	0.04	0.06	0.02	0	0.04	0.01	0.06	0.07	0.07	0.02	0.12	0.05	0.03	0.05	0.03	0.01	0.08	0.2	0.2	XLOC_002412		intronic	novel
XLOC_000192	0.1	0.05	0.07	0.08	0.08	0.11	0.09	0.01	0.09	0.13	0.06	0.04	0.14	0.11	0.05	0.39	0.1	0.14	0.22	0.13	0.09	0.24	0.08	0.12	0.07	0.11	0.06	0.07	0.06	0.13	XLOC_000192		lincRNA	novel
XLOC_011813	0.28	2.09	0.07	1.15	0.46	0.17	0.33	0.33	0.85	2.83	0	0	0.29	0.09	0	0	0.4	0.7	0.94	0.21	0	0.27	0	0	0.23	0.37	2.89	0.43	0.22	0.12	XLOC_011813		intronic	novel
XLOC_011068	0.12	0.2	0.07	0.17	0	0.18	0.14	0.14	0	0.22	0.06	0	0.12	0.44	0.1	0.06	0	0.11	0.26	0.23	0.1	0.05	0	0	0.31	0	0.3	0.13	0.17	0.12	XLOC_011068		lincRNA	novel
XLOC_002336	0.09	0.06	0.07	0.03	0.21	0.05	0.04	0.08	0.01	0.01	0.07	0.04	0.1	0.03	0	0.05	0	0.06	0.08	0.11	0.01	0.12	0	0	0	0.01	0	0.02	0.04	0.01	XLOC_002336		intronic	novel
XLOC_009495	0.31	0.28	0.07	0.24	0.44	0.18	0.14	0.29	0	0.15	0.13	0	0.19	0.2	0	0.12	0.11	0.06	0.33	0.29	0.16	0.29	0.12	0	0.06	0.12	0.18	0.13	0.24	0.38	XLOC_009495		lincRNA	novel
XLOC_016938	0.06	0.16	0.07	0.07	0.16	0.21	0.05	0.08	0.05	0.01	0.12	0.07	0.09	0.11	0.06	0.31	0.1	0.16	0.13	0.12	0.06	0.5	0.23	0.21	0.05	0.08	0.08	0.06	0.17	0.46	XLOC_016938		lincRNA	novel
XLOC_022715	0.32	0.32	0.07	0.01	0.46	0.53	0.13	0.2	0.06	0.13	0.14	0.15	0.38	0.09	0.11	0.2	0.07	0.12	0.18	0.19	0.08	0.49	0.21	0.12	0.03	0.03	0.13	0.15	0.41	0.59	XLOC_022715		intronic	novel
XLOC_009817	0.13	0.13	0.07	0.03	0.07	0.17	0.03	0	0.02	0.04	0.03	0.05	0.06	0.02	0.02	0.34	0.03	0.03	0.09	0.1	0.01	0.09	0.08	0.04	0.03	0.01	0.09	0.11	0.14	0.13	XLOC_009817		lincRNA	novel
XLOC_029900	0.06	0.13	0.07	0.06	0.12	0.28	0.07	0	0.2	0	0	0.21	0.06	0.14	0	0	0.2	0.05	0	0.05	0	0.22	0.05	0.11	0.06	0	0.06	0.06	0.16	0	XLOC_029900		lincRNA	novel
XLOC_012657	0	0	0.07	0	0	0.05	0	0	0.06	0.07	0	0	0	0	0	0	0	0	0	0	0	0	0	0	0	0	0	0	0	0	XLOC_012657		lincRNA	novel
XLOC_017348	0.03	0.05	0.07	0.03	0.06	0.18	0.03	0.03	0.05	0.15	0.06	0.07	0.06	0.02	0	0.11	0.01	0.01	0.15	0.05	0.03	0.1	0.06	0.01	0	0.03	0.01	0.04	0.05	0.11	XLOC_017348		intronic	novel
XLOC_020330	0.11	0.05	0.07	0.03	0.21	0.27	0.05	0.03	0	0.05	0.03	0.15	0.06	0	0	0.13	0.01	0.03	0.05	0.1	0.02	0.17	0.16	0.12	0	0	0	0.03	0.08	0.45	XLOC_020330		intronic	novel
ENSRNOG00000061816	0.08	0.08	0.07	0.04	0.09	0.12	0.11	0.15	0.04	0.07	0.07	0.09	0.1	0.1	0.06	0.06	0.05	0.07	0.04	0.06	0.07	0.12	0.11	0.13	0.1	0.06	0.15	0.1	0.09	0.14	AABR07027870.2	17	lincRNA	--
ENSRNOG00000056368	0.11	0.06	0.07	0	0	0.11	0.06	0	0	0	0.06	0	0.06	0	0	0	0	0	0.05	0	0	0	0.05	0	0	0	0.06	0	0.05	0	AABR07032261.4	18	lincRNA	--
XLOC_028435	0.28	0.73	0.07	0.03	0.15	0.42	0.46	0.23	0.13	0.24	0.09	0	0.21	0.14	0.19	0.05	0.03	0.16	0.25	0.3	0.2	0.11	0	0.03	0.29	0.21	0.56	0.19	0.3	0.18	XLOC_028435		lincRNA	novel
XLOC_019173	0.08	0.19	0.07	0.08	0.4	0.13	0.11	0.09	0.11	0.08	0.13	0.25	0.11	0.07	0.09	0.02	0.19	0.16	0.29	0.13	0.33	0.22	0.25	0.21	0.07	0.07	0.08	0.04	0.04	0.19	XLOC_019173		lincRNA	novel
XLOC_003522	0.11	0.09	0.06	0.15	0.15	0.07	0.07	0.1	0.13	0.04	0.16	0.04	0.05	0.01	0	0.01	0.01	0.04	0.05	0.01	0.05	0.02	0.02	0.13	0.04	0.07	0.03	0.08	0.09	0.09	XLOC_003522		antisense	novel
XLOC_020051	0.05	0.18	0.06	0.05	0	0.21	0	0	0	0.06	0	0	0	0	0.18	0.1	0.09	0.45	0.14	0	0	0.04	0	0.2	0.11	0.1	0.26	0.17	0.15	0.43	XLOC_020051		lincRNA	novel
XLOC_005209	0.04	0.14	0.06	0.04	0.13	0.05	0.03	0.03	0.03	0.22	0.03	0.09	0.15	0.09	0.01	0.35	0.01	0.02	0.07	0.06	0.01	0.09	0.01	0.01	0.02	0.02	0.3	0.07	0.17	1.28	XLOC_005209		intronic	novel
XLOC_006369	0.05	0.1	0.06	0.09	0.19	0.18	0	0.16	0.05	0.17	0.05	0.11	0.05	0.22	0	0.22	0.21	0.09	0.08	0.09	0.04	0	0.04	0.13	0.05	0.17	0.23	0	0.13	0	XLOC_006369		lincRNA	novel
XLOC_006413	0	0.51	0.06	0.03	0.02	0.28	0.06	0.04	0.02	0	0.11	0.06	0.21	0.23	0.03	0.14	0.02	0.05	0.03	0.03	0	0.01	0.08	0	0.24	0.24	0.27	0	0.32	0	XLOC_006413		lincRNA	novel
XLOC_000152	0.05	0	0.06	0.14	0.05	0.15	0.12	0.11	0.06	0.18	0.16	0.24	0.05	0.04	0.08	0.09	0.09	0.05	0.13	0.24	0.04	0.08	0.1	0.19	0	0.09	0.2	0.16	0.09	0	XLOC_000152		antisense	novel
ENSRNOG00000059374	0.23	0.13	0.06	0.11	0.3	0.42	0.06	0.17	0	0.06	0.16	0.16	0.14	0.07	0	0.16	0.03	0.19	0.06	0.02	0.06	0.36	0.07	0.16	0.05	0.06	0.05	0.17	0.63	0.35	AABR07024457.1	16	lincRNA	--
XLOC_022413	0.18	0	0.06	0.13	0	0.16	0	0.15	0.09	0	0.2	0.16	0.14	0.39	0	0.03	0.62	0.91	0.28	0.05	0.02	0.06	0.03	0	0.38	0.07	0.03	0.03	0.13	0.38	XLOC_022413		antisense	novel
ENSRNOG00000051888	0	0	0.06	0	0	0	0	0	0	0	0	0	0	0	0	0	0	0	0	0	0	0	0	0	0	0	0	0	0	0	AABR07007775.1	2	lincRNA	--
XLOC_010215	0.18	0.18	0.06	0.2	0.23	0.36	0.13	0.18	0.09	0.25	0.36	0.46	0.15	0.23	0.15	0.95	0.32	0.3	0.33	0.15	0.1	0.18	0.27	0.24	0.2	0.18	0.15	0.31	0.41	0.26	XLOC_010215		lincRNA	novel
ENSRNOG00000051520	0	0	0.06	0	0	0	0	0	0	0	0	0	0	0	0	0	0	0	0	0	0	0	0	0	0	0	0	0	0	0	AABR07070802.1	8	lincRNA	--
XLOC_032011	0.08	0.08	0.06	0.02	0.12	0.21	0	0	0	0	0	0.04	0.1	0.02	0.07	0.08	0.05	0.07	0.04	0.1	0.01	0.16	0.07	0.03	0.03	0	0.01	0.02	0.14	0.5	XLOC_032011		intronic	novel
ENSRNOG00000053126	0.12	0.05	0.06	0.11	0.05	0.09	0.22	0.05	0.17	0.12	0.05	0.12	0.1	0.24	0.2	0.07	0.35	0.12	0.28	0.14	0.15	0.27	0.16	0.16	0.1	0.07	0.17	0.32	0.32	0.22	AC111781.1	8	lincRNA	--
XLOC_002346	0.13	0.08	0.06	0.14	0.14	0.12	0.06	0.05	0.13	0.07	0.15	0.13	0.03	0.05	0.01	0.04	0.1	0.06	0.1	0.1	0.08	0.06	0.05	0.06	0.04	0.05	0.1	0.13	0.1	0.15	XLOC_002346		lincRNA	novel
ENSRNOG00000054398	0.09	0.11	0.06	0.32	0.33	0.37	0.05	0.44	0.16	0.35	0.15	0.35	0.1	0.39	0.16	0.09	0.09	0.18	0.3	0.14	0.17	0.27	0.09	0.23	0	0.23	0	0.21	0.37	0.3	AABR07053198.1	3	lincRNA	--
XLOC_020317	0.03	0.04	0.06	0.01	0.1	0.2	0.01	0.01	0.01	0.06	0.03	0.1	0.19	0.05	0.02	0.17	0.01	0.03	0.07	0.02	0.03	0.09	0.13	0.03	0.02	0.03	0.01	0.01	0.13	0.53	XLOC_020317		lincRNA	novel
XLOC_017769	0.07	0	0.06	0.05	0.02	0.07	0	0	0.06	0	0	0.03	0	0	0	0.04	0.02	0	0	0	0	0.02	0	0	0	0.02	0	0	0	0.05	XLOC_017769		lincRNA	novel
XLOC_010749	0.04	0.04	0.06	0.01	0.04	0.1	0.02	0.01	0.02	0.06	0.01	0.07	0.03	0.01	0	0.13	0.01	0.01	0.02	0.03	0.01	0.06	0.04	0.03	0.02	0	0.02	0.03	0.06	0.2	XLOC_010749		intronic	novel
XLOC_033442	0	0.05	0.06	0.28	0.1	0.29	0.06	0.11	0.06	0	0.05	0.42	0.05	0.36	0	0	0.26	0.09	0.13	0.19	0.17	0.12	0	0	0.1	0.05	0.19	0.11	0.14	0.05	XLOC_033442		lincRNA	novel
XLOC_030754	0.09	0.06	0.06	0.03	0.12	0.2	0.08	0.09	0.05	0.13	0.13	0.07	0.11	0.1	0	0.31	0.01	0.04	0.18	0.04	0.02	0.16	0.16	0.05	0.07	0.06	0.03	0.1	0.25	0.4	XLOC_030754		intronic	novel
XLOC_016197	0.05	0.06	0.06	0.24	0.18	0.37	0.12	0.67	0.03	0.06	0.11	0.03	0.05	0.53	0.54	0.02	0	0.12	0.13	0.07	0.58	0.08	0.19	0.78	0.05	0.28	0.02	0.41	0	0.23	XLOC_016197		lincRNA	novel
XLOC_019898	0.05	0.04	0.06	0.12	0.41	0.17	0.11	0.35	0.19	0.08	0.15	0.2	0.18	0.49	0.35	0.08	0.04	0.08	0.08	0.25	0.36	0.14	0.33	0.07	0.31	0.35	0.05	0.1	0.21	0.35	XLOC_019898		lincRNA	novel
ENSRNOG00000060201	0.07	0.02	0.06	0.03	0.04	0.05	0.08	0.18	0	0.09	0.06	0.04	0.06	0.01	0	0	0	0	0.02	0	0.12	0.01	0	0.02	0	0.02	0.02	0.04	0	0.02	AABR07017701.1	15	lincRNA	--
XLOC_028080	0.13	0.07	0.06	0.04	0.19	0.39	0.02	0.06	0.05	0.01	0.08	0.15	0.14	0.02	0.05	0.07	0.05	0.05	0.07	0.09	0.01	0.27	0.11	0.07	0.01	0.02	0	0.05	0.3	0.5	XLOC_028080		intronic	novel
XLOC_026385	0.15	0.16	0.06	0.1	0.41	0.65	0.13	0.11	0.21	0.21	0.08	0.32	0.35	0.12	0.05	0.51	0.03	0.28	0.45	0.28	0.13	0.43	0.34	0.21	0.06	0	0.05	0.12	0.72	0.77	XLOC_026385		intronic	novel
XLOC_015506	0.14	0.07	0.06	0.12	0.15	0.19	0.07	0.02	0.02	0.06	0.14	0.06	0.17	0.27	0.05	0.02	0	0.11	0.13	0.17	0.12	0.06	0.03	0.02	0.21	0.09	0.08	0.1	0.03	0.02	XLOC_015506		lincRNA	novel
XLOC_022774	0.1	0.08	0.06	0.03	0.16	0.24	0.07	0.06	0.05	0.19	0.04	0.02	0.11	0.08	0.04	0.26	0.02	0.06	0.1	0.08	0.03	0.09	0.07	0.05	0.04	0.03	0.03	0.05	0.18	0.47	XLOC_022774		intronic	novel
ENSRNOG00000058206	0	0.12	0.06	0.05	0.05	0.16	0	0.18	0	0.07	0.06	0	0.11	0.09	0.09	0.1	0	0.16	0.1	0.16	0.09	0.21	0.05	0	0	0.1	0.11	0	0.36	0.11	AABR07058788.4	7	lincRNA	--
XLOC_023050	0.05	0.09	0.06	0.06	0.06	0.14	0.07	0.11	0.02	0.08	0.05	0.02	0.07	0.01	0.03	0.01	0.04	0.01	0.01	0.02	0.01	0.07	0.06	0.05	0.02	0.04	0.33	0.38	0.17	0.57	XLOC_023050		lincRNA	novel
ENSRNOG00000059860	0	0	0.06	0	0	0	0	0	0	0	0	0	0	0	0	0	0	0	0	0	0	0	0	0	0	0	0	0	0	0	AABR07019162.1	15	lincRNA	--
XLOC_013657	0.07	0.19	0.06	0.1	0.35	0.25	0.09	0.08	0.04	0.06	0.09	0.14	0.22	0.2	0.23	0.12	0.08	0.15	0.26	0.24	0.11	0.48	0.28	0.19	0.17	0.05	0.17	0.1	0.17	0.3	XLOC_013657		antisense	novel
XLOC_033937	0.05	0.06	0.06	0.05	0	0.05	0.18	0.3	0	0.06	0	0.19	0.11	0	0	0	0	0	0.05	0.05	0.14	0.04	0	0.1	0.05	0	0.05	0	0	0.11	XLOC_033937		lincRNA	novel
XLOC_030125	0.02	0.19	0.06	0.12	0.17	0.12	0.06	0.03	0.06	0.27	0.15	0.03	0.08	0.16	0	0.05	0	0.11	0.02	0.02	0	0.04	0.02	0	0.07	0.05	0.12	0.08	0.09	0.12	XLOC_030125		lincRNA	novel
XLOC_023690	0.08	0.11	0.06	0	0.06	0.07	0	0	0	0.12	0.04	0.06	0.06	0	0	0.07	0	0	0.04	0.01	0	0.06	0.02	0.03	0.02	0	0	0	0.06	0.18	XLOC_023690		intronic	novel
XLOC_018440	0.06	0.24	0.06	0.08	0.14	0.25	0.12	0.16	0.16	0.16	0.12	0.12	0.09	0.22	0.13	0.1	0.14	0.1	0.2	0.05	0.06	0.28	0.16	0.05	0.15	0.07	0.29	0.2	0.4	0.18	XLOC_018440		lincRNA	novel
XLOC_003275	0.14	0.17	0.06	0.04	0.06	0.14	0.01	0.15	0.15	0.04	0.11	0.04	0.05	0.09	0.04	0.11	0	0.02	0.12	0.04	0.03	0.02	0.02	0.09	0.08	0.03	0.08	0.01	0.14	0.04	XLOC_003275		antisense	novel
ENSRNOG00000061920	0.02	0.04	0.06	0.05	0.03	0.08	0.02	0.08	0	0	0	0	0.04	0.01	0	0.03	0	0	0	0.02	0	0.05	0	0.02	0	0	0.02	0	0.15	0.11	AABR07051321.1	3	lincRNA	--
XLOC_003118	0	0	0.06	0	0.03	0	0	0	0	0	0	0	0	0	0	0	0	0.02	0	0.03	0.05	0	0	0.03	0	0	0	0.03	0	0	XLOC_003118		antisense	novel
ENSRNOG00000058259	0	0	0.06	0	0	0	0	0	0	0	0	0	0	0	0	0	0	0.05	0	0	0	0.04	0.05	0	0	0	0	0	0	0	AABR07029260.1	10	lincRNA	--
ENSRNOG00000051686	0.05	0	0.06	0	0.11	0	0	0.06	0	0.06	0.11	0	0.06	0.17	0.18	0.05	0	0.05	0.14	0	0	0.08	0.1	0.05	0	0.05	0	0.06	0	0	AABR07052502.1	3	lincRNA	--
XLOC_022895	0.1	0.11	0.06	0.04	0.44	0.58	0.03	0.02	0.03	0.03	0.03	0.1	0.21	0.03	0.01	0.29	0.05	0.12	0.05	0.14	0.01	0.47	0.15	0.1	0	0.02	0.01	0.1	0.35	0.58	XLOC_022895		lincRNA	novel
XLOC_025209	0.02	0.02	0.06	0	0.02	0.04	0	0.02	0.02	0	0.03	0.02	0.08	0	0	0.04	0	0	0	0	0.01	0.08	0.03	0	0	0	0	0.02	0.1	0.06	XLOC_025209		intronic	novel
XLOC_016466	0.08	0.1	0.06	0.03	0.25	0.47	0.04	0.06	0.03	0.04	0.04	0.18	0.19	0.03	0.02	0.21	0.04	0.03	0.04	0.12	0.02	0.21	0.18	0.09	0.03	0.02	0.01	0.06	0.33	0.55	XLOC_016466		intronic	novel
ENSRNOG00000054167	0	0.11	0.06	0	0.15	0.46	0.22	0	0.06	0.06	0	0.06	0	0.12	0	0.09	0.22	0.09	0	0	0.13	0.08	0.05	0.19	0.05	0.09	0.05	0.11	0.09	0	AABR07029218.1	10	lincRNA	--
XLOC_024369	0.08	0.28	0.06	0.31	0.1	0.39	0.01	0.19	0.22	0.01	0.04	0.09	0.02	0.3	0.18	0	0	0.01	0.26	0.08	0.2	0.03	0.02	0.05	0.1	0.11	0.02	0.31	0.06	0.26	XLOC_024369		lincRNA	novel
ENSRNOG00000059950	0.37	0.1	0.06	0.18	0.47	0.27	0.16	0.22	0.11	0.17	0.3	0.23	0.1	0.19	0.08	0.23	0.17	0.09	0.3	0.09	0.17	0.23	0.32	0.09	0	0.22	0.09	0.36	0.36	0.15	AABR07014158.1	14	lincRNA	--
ENSRNOG00000059169	0.05	0.03	0.06	0.05	0.08	0.08	0.03	0.03	0.09	0.13	0.08	0.07	0.11	0.07	0.05	0.03	0	0.03	0.05	0.1	0.07	0.17	0.03	0.03	0.03	0.03	0.03	0.06	0.13	0.03	AABR07054554.1	3	lincRNA	--
ENSRNOG00000057000	0.13	0.2	0.06	0.08	0.16	0.18	0	0.09	0.15	0.22	0.08	0.13	0	0.13	0	0.23	0.17	0.31	0.07	0.08	0.02	0.21	0.21	0.08	0.03	0.33	0.11	0.23	0.13	0.22	AABR07064724.3	6	lincRNA	--
XLOC_009896	0	0	0.06	0	0.34	0.05	0.11	0	0.14	0.06	0.1	0	0.05	0	0.08	0	0.02	0.05	0	0	0	0.02	0.07	0	0.05	0.02	0	0.05	0.05	0	XLOC_009896		lincRNA	novel
XLOC_013257	0.14	0.14	0.06	0.15	0.29	0.1	0.14	0.06	0.04	0.2	0.23	0.07	0.13	0.04	0.06	0.03	0.06	0.08	0.09	0.15	0.03	0.04	0.03	0.02	0.16	0.07	0.4	0.04	0.22	0.27	XLOC_013257		lincRNA	novel
XLOC_024077	0.03	0.15	0.06	0.03	0.03	0.12	0.07	0.14	0.04	0.04	0.03	0.06	0.06	0.06	0.08	0.04	0.3	0.38	0.04	0.01	0	0.11	0.01	0.09	0.03	0.03	0.02	0.1	0.06	0.08	XLOC_024077		lincRNA	novel
XLOC_014727	0.03	0.02	0.06	0.03	0.03	0.02	0.01	0.01	0.01	0.02	0.02	0.03	0.03	0.03	0.02	0	0	0.02	0	0.01	0	0.05	0.01	0.01	0.01	0	0.01	0.02	0.07	0.05	XLOC_014727		lincRNA	novel
ENSRNOG00000051943	0.02	0	0.06	0.02	0.09	0.1	0	0.02	0.02	0.02	0	0.02	0.02	0.01	0	0.05	0.02	0.02	0.08	0	0.02	0.08	0.05	0	0	0	0.02	0.09	0.1	0	AABR07030854.2	10	lincRNA	--
XLOC_004082	0.04	0.11	0.06	0.19	0.13	0.29	0.22	0.21	0.12	0.18	0.11	0.15	0.09	0.37	0.18	0.18	0.05	0.14	0.15	0.08	0.24	0.15	0.21	0.35	0.06	0.2	0.02	0.35	0.33	0.33	XLOC_004082		antisense	novel
XLOC_007158	0.03	0.02	0.06	0.04	0.04	0.06	0.03	0.04	0.08	0.07	0.03	0	0	0.02	0.02	0	0.02	0	0	0	0.02	0.01	0.01	0.03	0.01	0.01	0	0.04	0.03	0	XLOC_007158		intronic	novel
XLOC_022835	0.09	0.12	0.06	0	0.08	0.32	0.01	0	0	0.15	0.07	0.06	0.17	0.03	0	0.21	0.01	0	0.09	0.08	0.01	0.14	0.13	0.05	0.06	0.03	0.02	0.04	0.19	0.38	XLOC_022835		intronic	novel
XLOC_010954	0.02	0.01	0.06	0.01	0.07	0.03	0	0	0	0	0.02	0	0	0	0	0	0	0	0	0	0	0	0	0	0	0	0	0	0	0.01	XLOC_010954		lincRNA	novel
XLOC_027549	0.05	0.06	0.06	0.06	0.05	0.02	0.08	0.02	0.02	0.07	0.12	0.1	0.03	0.02	0.01	0.01	0.03	0.06	0.01	0.01	0.01	0.03	0	0.03	0.01	0.02	0.04	0.02	0.04	0.03	XLOC_027549		antisense	novel
XLOC_000793	0.08	0.14	0.06	0.06	0.18	0.11	0.06	0.05	0.02	0.35	0.17	0.08	0.24	0.09	0.03	0.15	0.04	0.01	0.24	0.08	0.08	0.05	0.09	0.08	0.1	0.01	0.02	0.03	0.05	0.29	XLOC_000793		intronic	novel
ENSRNOG00000058860	0	0	0.06	0.05	0.05	0	0	0	0.06	0.06	0	0	0.11	0.04	0	0	0	0	0	0	0.05	0.04	0	0	0	0	0	0.06	0	0	AC103129.5	7	lincRNA	--
ENSRNOG00000056029	0.05	0	0.06	0	0.05	0.14	0	0.11	0	0	0	0	0	0.04	0.08	0	0.04	0.05	0	0	0	0	0	0	0.05	0	0.05	0	0.05	0.05	AABR07009161.1	2	lincRNA	--
XLOC_021609	0	0	0.06	0	0	0.02	0	0	0	0.03	0.03	0	0	0	0	0	0	0.02	0	0	0.02	0	0	0	0	0	0	0	0	0.02	XLOC_021609		antisense	novel
XLOC_007584	0.11	0.07	0.06	0.33	0.27	0.61	0.25	0.17	0.08	0.18	0.26	0.16	0.23	0.14	0.31	0.25	0.18	0.19	0.17	0.11	0.15	0.28	0.13	0.21	0.09	0.09	0.06	0.38	0.2	0.27	XLOC_007584		antisense	novel
ENSRNOG00000051468	0	0.15	0.06	0.04	0	0	0	0	0	0	0	0	0	0	0.08	0	0	0	0.04	0.09	0	0.11	0.05	0	0	0	0	0.05	0.09	0.1	AABR07063743.1	6	lincRNA	--
XLOC_025532	0	0	0.06	0.05	0	0	0.12	0	0	0.06	0	0	0.05	0	0.17	0	0.18	0	0	0.05	0.04	0.08	0.1	0.15	0.1	0	0	0.11	0.1	0	XLOC_025532		antisense	novel
XLOC_029389	0.07	0.08	0.06	0.14	0.05	0.05	0.06	0.09	0.03	0.06	0.08	0.06	0.1	0.12	0.04	0.02	0.04	0.12	0.02	0.05	0.04	0.08	0.07	0.05	0	0.02	0	0.24	0.17	0.1	XLOC_029389		lincRNA	novel
ENSRNOG00000055007	0.05	0.17	0.06	0	0.1	0.05	0.24	0.06	0	0.12	0.11	0.06	0.16	0.13	0	0	0.14	0.2	0.09	0.25	0.09	0.04	0.1	0.05	0.27	0	0	0.11	0.1	0.11	AC141541.1	8	lincRNA	--
XLOC_024089	0.3	0.27	0.06	0.08	0.23	0.62	0.07	0.1	0.11	0.18	0.04	0.21	0.21	0.07	0.03	0.43	0	0.11	0.3	0.25	0.02	0.41	0.26	0.13	0.07	0.1	0.05	0.14	0.41	0.58	XLOC_024089		intronic	novel
XLOC_001449	0.25	0.1	0.06	0.08	0.14	0.38	0.07	0.09	0.13	0.02	0.13	0.1	0.19	0.03	0	0.01	0.04	0.06	0.05	0.13	0.03	0.15	0.06	0.09	0.08	0	0.03	0.12	0.3	0.24	XLOC_001449		intronic	novel
XLOC_015816	0.1	0.08	0.06	0.11	0.1	0.09	0.06	0.08	0.09	0.09	0.06	0.08	0.05	0.1	0.08	0.11	0.05	0.06	0.05	0.04	0.05	0.1	0.12	0.1	0.04	0.06	0.04	0.1	0.14	0.09	XLOC_015816		antisense	novel
XLOC_024922	0.18	0.19	0.06	0.04	0.21	0.33	0.09	0.03	0.03	0.13	0.08	0.1	0.19	0.06	0.06	0.23	0.03	0.1	0.23	0.14	0.04	0.28	0.15	0.07	0.11	0.02	0.04	0.08	0.26	0.52	XLOC_024922		intronic	novel
XLOC_011924	0.04	0.04	0.06	0.04	0.3	0.22	0.14	0.06	0.09	0.26	0.16	0.15	0.19	0.06	0	0.13	0.03	0.06	0.1	0.11	0.03	0.14	0.04	0.1	0.1	0.01	0.02	0.03	0.18	0.28	XLOC_011924		intronic	novel
XLOC_028603	0.15	0.08	0.06	0.05	0.2	0.39	0.03	0.13	0.1	0.08	0.1	0.1	0.18	0.1	0.02	0.31	0.04	0.06	0.15	0.2	0.07	0.3	0.17	0.1	0.06	0.01	0.01	0.06	0.28	0.49	XLOC_028603		intronic	novel
XLOC_010659	0.02	0.01	0.06	0.05	0	0.06	0.04	0.04	0.04	0.05	0.04	0.03	0	0.01	0	0.04	0.01	0.02	0	0.01	0.01	0.01	0.02	0.01	0.01	0.01	0.01	0.02	0.01	0.04	XLOC_010659		intronic	novel
XLOC_028384	0.09	0.16	0.06	0.34	0.46	0.46	0.05	0.03	0.08	0.13	0.15	0.11	0.05	0.04	0.03	0.04	0.06	0.18	0.07	0.04	0.04	0.14	0.07	0.04	0.03	0.06	0.13	0.33	0.48	0.26	XLOC_028384		lincRNA	novel
XLOC_000081	0.14	0.23	0.06	0.06	0.08	0.28	0.02	0.16	0.06	0.02	0.03	0.15	0.41	0.07	0.07	0.39	0.07	0.11	0.17	0.13	0.02	0.36	0.23	0.12	0.04	0.04	0.04	0.15	0.19	0.8	XLOC_000081		intronic	novel
XLOC_033515	0.25	0.1	0.06	0.07	0.28	0.2	0.19	0.05	0	0.08	0.07	0.06	0.17	0.13	0.19	0.04	0.16	0.07	0.1	0.07	0.06	0.07	0.15	0	0.09	0.15	0.09	0.4	0.09	0.09	XLOC_033515		lincRNA	novel
XLOC_008551	0.05	0.04	0.06	0.03	0.06	0.06	0.03	0.04	0.03	0.08	0.05	0.05	0.08	0.03	0.02	0.06	0.03	0	0.06	0.05	0.01	0.02	0.11	0.07	0.02	0.01	0.01	0.07	0.03	0.11	XLOC_008551		intronic	novel
XLOC_000857	0.08	0.14	0.06	0.02	0.18	0.25	0.06	0.06	0.08	0.07	0.03	0.17	0.16	0.07	0.04	0.32	0.05	0.07	0.18	0.14	0.07	0.2	0.15	0.09	0.06	0.02	0.03	0.06	0.14	0.43	XLOC_000857		intronic	novel
XLOC_023085	0.02	0.04	0.06	0.12	0.17	0.17	0.1	0.06	0.08	0.03	0.17	0.13	0.08	0.06	0.06	0	0.05	0.1	0	0.03	0.06	0.05	0.09	0	0.01	0.03	0.01	0.11	0.1	0.07	XLOC_023085		lincRNA	novel
XLOC_031474	0.07	0.06	0.06	0.08	0.04	0.02	0.04	0.08	0.05	0.03	0.05	0.04	0.01	0.04	0.02	0.02	0	0.05	0	0.01	0	0.12	0.04	0.02	0.01	0.01	0	0.05	0.06	0.05	XLOC_031474		lincRNA	novel
XLOC_010319	0.02	0	0.06	0.09	0.17	0.12	0.06	0.08	0.06	0.18	0.03	0.06	0.15	0.31	0.16	0.05	0.11	0	0.08	0.09	0.1	0.06	0.12	0.09	0.07	0.11	0.02	0	0.07	0.05	XLOC_010319		lincRNA	novel
XLOC_029559	0.05	0.06	0.06	0.04	0.09	0.09	0.04	0.1	0.04	0.05	0.06	0.03	0.05	0.04	0.01	0.11	0.02	0.03	0.1	0.06	0.02	0.06	0.1	0.05	0.04	0.03	0.02	0.03	0.04	0.15	XLOC_029559		intronic	novel
XLOC_018427	0.03	0.05	0.06	0	0.03	0	0	0.04	0	0	0.03	0.04	0	0.02	0	0	0.01	0.03	0	0.01	0	0.05	0.04	0.01	0	0	0	0.02	0.01	0	XLOC_018427		lincRNA	novel
XLOC_005324	0.05	0.03	0.06	0.02	0.03	0.07	0.01	0.03	0.04	0.08	0.04	0.05	0.05	0.07	0.02	0.1	0.03	0.04	0.09	0.04	0	0.12	0.07	0.04	0	0.04	0	0.03	0.04	0.17	XLOC_005324		intronic	novel
ENSRNOG00000053233	0.15	0.11	0.06	0.1	0.36	0.05	0	0	0.3	0.13	0.05	0.06	0	0.04	0.18	0.05	0.23	0.25	0.23	0.15	0.09	0.21	0.05	0.05	0	0.2	0.16	0.11	0.1	0.05	AABR07018119.1	15	lincRNA	--
[truncated: 2,638 more rows]
