# Supplementary material for: Effect of emodin on long non‐coding RNA‐mRNA networks in rats with severe acute pancreatitis‐induced acute lung injury
Source: J Cell Mol Med. 2021 Jan 12;25(4):1851–66. doi: 10.1111/jcmm.15525 (PMC7882958; doi:10.1111/jcmm.15525)
Supplement: Supplementary file 3 — Table S5 [file JCMM-25-1851-s003.xlsx]

## Sheet: green module
Table S5 List of GO terms enriched by mRNA gene from selected co-expression modules
#Term	Database	ID	Input number	Background number	P-Value	Corrected P-Value	Input	Hyperlink
sodium ion transport	Gene Ontology	GO:0006814	6	62	1.03939e-05	0.000363785	Slc10a6|Slc13a2|Slc13a5|Atp1b1|Atp1a1|Scn3b	http://amigo.geneontology.org/amigo/term/GO:0006814
response to glucocorticoid	Gene Ontology	GO:0051384	7	107	2.51416e-05	0.000439978	Ghrhr|Got1|Ccnd1|Fas|Cdkn1a|Il6r|Trim63	http://amigo.geneontology.org/amigo/term/GO:0051384
protein localization to plasma membrane	Gene Ontology	GO:0072659	5	54	7.27697e-05	0.000736048	Tnik|Kcnip3|Ramp3|Scn3b|Atp1b1	http://amigo.geneontology.org/amigo/term/GO:0072659
positive regulation of cell proliferation	Gene Ontology	GO:0008284	12	399	9.23435e-05	0.000736048	Pgf|Ghrhr|Fntb|Bcl2l1-ps1|Ccnd1|Il6r|Runx2|Apln|Slc25a33|Htr2b|Fgf7|Agt	http://amigo.geneontology.org/amigo/term/GO:0008284
positive regulation of defense response to virus by host	Gene Ontology	GO:0002230	6	93	0.00010515	0.000736048	Nup93|Atp1b1|Tnik|Pdk4|Fgf7|Chst3	http://amigo.geneontology.org/amigo/term/GO:0002230
oxidation-reduction process	Gene Ontology	GO:0055114	14	557	0.000159937	0.000932967	Akr1c14|Smox|Dcxr|Qsox1|Por|Degs2|Maob|Rdh16|Alox5ap|Fasn|Far2|Chdh|Marc1|Dhcr24	http://amigo.geneontology.org/amigo/term/GO:0055114
positive regulation of peptidyl-tyrosine phosphorylation	Gene Ontology	GO:0050731	5	75	0.00034703	0.00173515	Fgf7|Agt|Nrp1|Icam1|Il6r	http://amigo.geneontology.org/amigo/term/GO:0050731
positive regulation of MAPK cascade	Gene Ontology	GO:0043410	5	81	0.00049573	0.00216882	C1qtnf1|Bank1|Agt|Sorbs3|Il6r	http://amigo.geneontology.org/amigo/term/GO:0043410
positive regulation of apoptotic process	Gene Ontology	GO:0043065	8	238	0.000693316	0.00258891	Tnfsf10|Pmaip1|Zbtb16|Bcl2l1-ps1|Prmt2|Fas|Ntsr1|Aldh1a3	http://amigo.geneontology.org/amigo/term/GO:0043065
response to lipopolysaccharide	Gene Ontology	GO:0032496	7	187	0.000803365	0.00258891	Ptger4|Nfkbia|Ptgir|Maob|Ptafr|Icam1|Il6r	http://amigo.geneontology.org/amigo/term/GO:0032496
response to drug	Gene Ontology	GO:0042493	10	369	0.000813658	0.00258891	Pgf|Icam1|Ccnd1|Cdkn1a|Por|Ret|Maob|Atp1a1|Htr2b|Plin2	http://amigo.geneontology.org/amigo/term/GO:0042493
negative regulation of cell growth	Gene Ontology	GO:0030308	5	95	0.00102497	0.00262632	Hyal2|Cdkn1a|Agt|Tro|Serpine2	http://amigo.geneontology.org/amigo/term/GO:0030308
positive regulation of GTPase activity	Gene Ontology	GO:0043547	8	256	0.00111114	0.00262632	Rasgrf1|Cdc42ep2|Wnt4|Arhgap20|Sgsm3|Rapgef1|Icam1|Htr2b	http://amigo.geneontology.org/amigo/term/GO:0043547
response to hypoxia	Gene Ontology	GO:0001666	7	198	0.00112172	0.00262632	Bcl2l1|Pgf|Ddit4|Atp1b1|Icam1|Ednra|Apold1	http://amigo.geneontology.org/amigo/term/GO:0001666
potassium ion transmembrane transport	Gene Ontology	GO:0071805	5	97	0.00112557	0.00262632	Kcnh4|Kcnip3|Kcnk1|Kcnk2|Kcnj6	http://amigo.geneontology.org/amigo/term/GO:0071805
positive regulation of transcription, DNA-templated	Gene Ontology	GO:0045893	11	463	0.00130954	0.00286462	Glis1|Zbtb16|Prmt2|Nfkbia|Ret|Runx2|Abra|Mef2d|Fgf7|Agt|Cited4	http://amigo.geneontology.org/amigo/term/GO:0045893
negative regulation of apoptotic process	Gene Ontology	GO:0043066	10	405	0.00163736	0.00337103	Bcl2l1|Bcl2a1|Fas|Cdkn1a|Bcl2l1-ps1|Por|Card14|Htr2b|Ntsr1|Dhcr24	http://amigo.geneontology.org/amigo/term/GO:0043066
negative regulation of cell proliferation	Gene Ontology	GO:0008285	8	305	0.00331426	0.0064444	Zbtb16|Fntb|Wnk2|Cdkn1a|Il1a|Agt|Serpine2|Dhcr24	http://amigo.geneontology.org/amigo/term/GO:0008285
cell adhesion	Gene Ontology	GO:0007155	6	185	0.0038841	0.00686015	Lyve1|Atp1b1|Itga7|Icam1|Sorbs2|Hapln2	http://amigo.geneontology.org/amigo/term/GO:0007155
response to ethanol	Gene Ontology	GO:0045471	5	129	0.00392008	0.00686015	Ccnd1|Maob|Eif4ebp1|Icam1|Il6r	http://amigo.geneontology.org/amigo/term/GO:0045471
response to organic cyclic compound	Gene Ontology	GO:0014070	6	190	0.00442228	0.00737046	Bcl2l1|Fntb|Ccnd1|Cdkn1a|Icam1|Plin2	http://amigo.geneontology.org/amigo/term/GO:0014070
signal transduction	Gene Ontology	GO:0007165	8	354	0.00798836	0.0127087	Ghrhr|Hpcal1|Lyve1|Rin3|Per1|Arhgap20|Apln|Adcy7	http://amigo.geneontology.org/amigo/term/GO:0007165
positive regulation of transcription from RNA polymerase II promoter	Gene Ontology	GO:0045944	13	810	0.0137198	0.0208779	Heyl|Nfkbia|Klf15|Hyal2|Glis1|Runx2|Elk3|Per1|Cytl1|Abra|Mef2d|Il1a|Meox2	http://amigo.geneontology.org/amigo/term/GO:0045944
intracellular signal transduction	Gene Ontology	GO:0035556	7	345	0.0218354	0.0306744	Fcar|Adcy5|Ppp1r1b|Map3k6|Tnik|Adcy7|Spsb1	http://amigo.geneontology.org/amigo/term/GO:0035556
cell differentiation	Gene Ontology	GO:0030154	6	269	0.0219103	0.0306744	Pgf|Wnt4|Elk3|Trim54|Sema6b|Apold1	http://amigo.geneontology.org/amigo/term/GO:0030154
negative regulation of transcription, DNA-templated	Gene Ontology	GO:0045892	8	430	0.023252	0.0313007	Heyl|Zbtb16|Rasd1|Prmt2|Ramp3|Runx2|Elk3|Per1	http://amigo.geneontology.org/amigo/term/GO:0045892
transcription, DNA-templated	Gene Ontology	GO:0006351	9	534	0.0289598	0.0375405	Heyl|Ppp1r1b|Ccnd1|Tcea3|Tle3|Per1|Abra|Kcnip3|Cited4	http://amigo.geneontology.org/amigo/term/GO:0006351
apoptotic process	Gene Ontology	GO:0006915	5	225	0.0357426	0.0446783	Bcl2l1|Pmaip1|Tnfrsf21|Kcnip3|Fas	http://amigo.geneontology.org/amigo/term/GO:0006915
positive regulation of gene expression	Gene Ontology	GO:0010628	5	251	0.0527697	0.0636876	Runx2|Il1a|Agt|C1qtnf1|Ret	http://amigo.geneontology.org/amigo/term/GO:0010628
negative regulation of transcription from RNA polymerase II promoter	Gene Ontology	GO:0000122	8	585	0.100973	0.115121	Zbtb16|Ccnd1|Tsc22d3|Glis1|Dnajb5|Per1|Sorbs3|Kcnip3	http://amigo.geneontology.org/amigo/term/GO:0000122
regulation of transcription from RNA polymerase II promoter	Gene Ontology	GO:0006357	5	306	0.101964	0.115121	Runx2|Elk3|Glis1|Tcea3|Pknox2	http://amigo.geneontology.org/amigo/term/GO:0006357
transcription from RNA polymerase II promoter	Gene Ontology	GO:0006366	5	377	0.189251	0.206993	Runx2|Elk3|Heyl|Glis1|Meox2	http://amigo.geneontology.org/amigo/term/GO:0006366
regulation of transcription, DNA-templated	Gene Ontology	GO:0006355	8	846	0.374813	0.397529	Heyl|Zbtb16|Tle3|Elk3|Mef2d|Pbx4|Irx1|Pknox2	http://amigo.geneontology.org/amigo/term/GO:0006355
metabolic process	Gene Ontology	GO:0008152	5	745	0.724506	0.745815	Sult5a1|Sec14l2|Rab44|Aspa|Atp7b	http://amigo.geneontology.org/amigo/term/GO:0008152
G-protein coupled receptor signaling pathway	Gene Ontology	GO:0007186	8	1672	0.966775	0.966775	LOC100912034|Fzd9|Kcnk2|Ptafr|Ramp3|Vipr2|Gabbr2|Agt	http://amigo.geneontology.org/amigo/term/GO:0007186

## Sheet: grey module
Table S5 List of GO terms enriched by mRNA gene from selected co-expression modules
#Term	Database	ID	Input number	Background number	P-Value	Corrected P-Value	Input	Hyperlink
immune response	Gene Ontology	GO:0006955	39	216	1.98342e-10	6.34695e-08	Cxcl3|Sh2d6|Azgp1|RT1-Bb|Fcgr2b|Il15|Ccr1l1|Cx3cl1|RT1-A1|RT1-A3|Ccl11|Lst1|Ccl17|Clec4e|RT1-M2|Csf2|Il24|RT1-CE16|RT1-CE10|Gzmb|Tnfsf14|Tnfsf18|Thbs1|Lax1|Ltb|Prg3|Prg2|Ccr6|Nkx2-3|Enpp3|LOC100364500|Osm|RT1-T24-1|RT1-Db2|Susd2|Cxcl12|Oas1e|Smad6|Tnfsf13b	http://amigo.geneontology.org/amigo/term/GO:0006955
homophilic cell adhesion via plasma membrane adhesion molecules	Gene Ontology	GO:0007156	24	113	2.45576e-08	3.92922e-06	Cdh15|Cdh17|Robo1|Pcdh10|Pcdhac1|Pcdh17|LOC102552705|Fat3|Pcdha4|Pcdhb21|Pcdhga5|Cdh20|Cdh23|Pcdhb9|Pcdhb8|Pcdhb3|Pcdhb2|Pcdhb5|Pcdhb13|Pcdhb11|Pcdhb10|Pcdhb14|Dsg3|Pcdhb19	http://amigo.geneontology.org/amigo/term/GO:0007156
response to nicotine	Gene Ontology	GO:0035094	13	43	5.61616e-07	4.61054e-05	Nos1|Ngf|Mt-nd4|Mt-nd6|Avp|Slc7a11|Chrna4|Chrna5|Vcam1|Chrna3|Edn1|Star|Tacr1	http://amigo.geneontology.org/amigo/term/GO:0035094
oxidation-reduction process	Gene Ontology	GO:0055114	62	557	5.76318e-07	4.61054e-05	Aldh3b2|Cyp2d2|Cyp2d3|Akr1c12|Akr1c13|Mt-nd6|Dhrs9|Aloxe3|RGD1564463|Loxl4|Akr1c19|Ltc4s|Cyp26a1|LOC100361492|Aldh1b1|Srd5a2|Vat1l|Fdft1|Gapdh-ps2|Sod3|Nos1|LOC497963|Chchd4|Aldh1l1|Sdr16c5|Fa2h|Aass|Akr1b8|Vcam1|Aox4|Moxd1|Hpd|Steap4|Cyp1a1|Ncf1|Cyp11a1|Cyp2g1|Me3|Epx|Tpo|Gldc|Aldh3a1|Nqo2|Cyp26b1|P4ha3|Cyp39a1|Cyp46a1|Dhcr7|Aldh1a7|Aox1|Ptgs2|Hsd17b14|Tph1|Duox1|Lpo|Lipf|Cyp4b1|Mthfd1l|Cybb|Dhd…	http://amigo.geneontology.org/amigo/term/GO:0055114
negative regulation of endopeptidase activity	Gene Ontology	GO:0010951	25	146	1.00267e-06	6.41707e-05	Ngf|RGD1563818|Wfdc6a|Cd109|Ambp|Stfa2|Ngp|Hrg|LOC684499|Ahsg|A2ml1|Hc|Serpina11|Stfa2l2|Camp|Slpil2|LOC689081|Pcsk1n|Serpina4|Serpinc1|Pzp|Wfdc8|Itih1|Serpini1|Itih4	http://amigo.geneontology.org/amigo/term/GO:0010951
inflammatory response	Gene Ontology	GO:0006954	29	190	1.65504e-06	8.82691e-05	Cxcl3|Il17b|Ngf|Ccr1l1|Tlr10|C5ar1|Igfbp4|Agtr2|Kit|Itgb6|Ccrl2|Spp1|Il24|Il25|Fgg|Ccl2|Ncf1|Ido1|Nlrp3|Il15|Ccr3|Plp1|Thbs1|F2rl1|Ptgs2|Scn9a|Cybb|Apoc3|Tlr8	http://amigo.geneontology.org/amigo/term/GO:0006954
positive regulation of angiogenesis	Gene Ontology	GO:0045766	19	99	3.49706e-06	0.00014931	Uts2|Ctsh|F3|C5ar1|Vash2|Btg1|Ccl11|Gdf2|Camp|Thbs1|Figf|Ccr3|Kdr|Isl1|Cx3cl1|Hc|Wnt5a|Cysltr2|Angpt4	http://amigo.geneontology.org/amigo/term/GO:0045766
dibenzo-p-dioxin metabolic process	Gene Ontology	GO:0018894	5	6	3.73275e-06	0.00014931	Srd5a2|Cyp1a2|Cyp11a1|Star|Cyp1a1	http://amigo.geneontology.org/amigo/term/GO:0018894
cellular response to lipopolysaccharide	Gene Ontology	GO:0071222	20	114	8.16957e-06	0.000290473	Ccl2|Lbp|Cxcl3|Cyp11a1|Star|Cebpe|Nlrp3|Lcn2|Cd80|Camp|Fcgr2b|Csf2|Tnip3|Stap1|LOC497963|Il24|Ltc4s|Nr1d1|Wnt5a|Cd300lb	http://amigo.geneontology.org/amigo/term/GO:0071222
defense response to bacterium	Gene Ontology	GO:0042742	17	91	1.64129e-05	0.000525213	Adamts5|Ncf1|Cebpe|Stab2|Syk|Lyc2|Clec4d|Defb4|Defb5|Lpo|Defa5|Defa11|Slamf8|Np4|RatNP-3b|Hp|Clec4e	http://amigo.geneontology.org/amigo/term/GO:0042742
positive regulation of cell-cell adhesion	Gene Ontology	GO:0022409	7	17	2.53004e-05	0.000638929	Ccl2|Rnase10|Smad7|Kif26b|Itgal|Tbx18|Mex3b	http://amigo.geneontology.org/amigo/term/GO:0022409
cell adhesion	Gene Ontology	GO:0007155	26	185	2.53042e-05	0.000638929	Sell|Fn1|Wisp3|RGD1565355|Ctgf|Pcdhac1|Tnfrsf12a|Itgax|Spon2|Stab2|Comp|Tln2|Cntnap1|Spp1|Vcam1|Parvg|Thbs1|Siglec8|Hapln1|Acan|Itga3|Gpnmb|Hes5|Ibsp|Hapln3|Has3	http://amigo.geneontology.org/amigo/term/GO:0007155
integrin-mediated signaling pathway	Gene Ontology	GO:0007229	15	76	2.59565e-05	0.000638929	Itgax|Adamts5|Itgb7|Itgb6|Syk|Tyrobp|Itga3|Itga8|Adam11|Ctgf|Itgal|Adamts19|Plp1|Ibsp|Apoa1	http://amigo.geneontology.org/amigo/term/GO:0007229
retinal cone cell development	Gene Ontology	GO:0046549	5	8	3.15722e-05	0.000639595	Hcn1|Thy1|Gnat2|Cabp4|Rorb	http://amigo.geneontology.org/amigo/term/GO:0046549
hydrogen peroxide biosynthetic process	Gene Ontology	GO:0050665	5	8	3.15722e-05	0.000639595	Duox1|Cyp1a1|Cyp1a2|Cybb|Ncf1	http://amigo.geneontology.org/amigo/term/GO:0050665
positive regulation of cell proliferation	Gene Ontology	GO:0008284	44	399	3.19798e-05	0.000639595	Areg|Pdgfb|Igf1|Fn1|Ngf|Ctgf|Ctsh|LOC100364509|Ntn1|Csf2|Kit|Nmb|Il24|Edn1|Edn3|Hes5|Arnt2|Scx|Tgfa|Mycn|Camp|Isl1|Ptgfr|Aldh3a1|Insl3|Il15|Adrb2|Figf|Gdnf|Agtr2|Wnt5a|Wnt7b|Pou3f3|Ptgs2|Nanog|Il31ra|Avp|Gli2|Gli1|Osm|Esm1|Fgfbp1|Cxcl12|Kdr	http://amigo.geneontology.org/amigo/term/GO:0008284
retinoic acid metabolic process	Gene Ontology	GO:0042573	6	13	4.54755e-05	0.000856009	Adh7|Adh6|Dhrs9|Stra6|Cyp26b1|Rbp1	http://amigo.geneontology.org/amigo/term/GO:0042573
response to steroid hormone	Gene Ontology	GO:0048545	11	46	4.86623e-05	0.000865107	Gc|Igf1|Star|Adh6|Acta1|Car4|Cyp11a1|Spp1|Srd5a2|Ucp3|Cps1	http://amigo.geneontology.org/amigo/term/GO:0048545
chemokine-mediated signaling pathway	Gene Ontology	GO:0070098	10	39	5.63426e-05	0.000948928	Ccl2|Cxcl3|Ackr4|Ackr2|Ccrl2|Cxcr1|Ccr3|Ccr1l1|Ccr6|Cxcl12	http://amigo.geneontology.org/amigo/term/GO:0070098
receptor-mediated endocytosis	Gene Ontology	GO:0006898	15	83	7.60162e-05	0.00117044	Marco|Loxl4|Amn|Ackr4|Tmprss3|Fcgr2b|Enpp3|Ackr2|Tmprss5|Dmbt1|Adrb2|Susd2|Cd163l1|Fcrl2|Msr1	http://amigo.geneontology.org/amigo/term/GO:0006898
sensory perception of pain	Gene Ontology	GO:0019233	13	65	7.68102e-05	0.00117044	Ptgs2|Ngf|Bdkrb2|Aloxe3|Npy1r|Scn10a|Chrna4|Mme|Iapp|Edn1|P2ry1|Tacr1|Grm3	http://amigo.geneontology.org/amigo/term/GO:0019233
positive regulation of blood pressure	Gene Ontology	GO:0045777	8	28	0.000137395	0.00188259	Uts2|Adora1|Olr59|Adra2b|Glp1r|Cartpt|Grip2|Tacr1	http://amigo.geneontology.org/amigo/term/GO:0045777
proteolysis	Gene Ontology	GO:0006508	44	425	0.000140534	0.00188259	Adamts5|Adamts6|Lonrf3|Klk6|Masp1|Tmprss5|Prss32|Prss35|Prss34|Prss39|Proc|Tmprss11g|Ctsh|Tmprss9|Amz1|Adamtsl5|Pcsk2|Tmprss3|G6pc|Mst1|Tmprss6|Folh1|Adam11|Adam33|Mme|Capn8|Cps1|Cym|Cpvl|LOC102554393|Adamtsl3|Prss27|Prss22|Nrip3|Prss29|Tll1|Prss42|C1rl|Cpa3|Cpa1|Fgl2|Mcpt4|Prss2|Adamts19	http://amigo.geneontology.org/amigo/term/GO:0006508
neuropeptide signaling pathway	Gene Ontology	GO:0007218	14	78	0.000141195	0.00188259	Nmur2|Npy4r|Qrfpr|Npy1r|Sstr1|Sstr3|Sstr2|Nmb|Sstr4|Npbwr1|Cartpt|Ppy|Npw|Tacr1	http://amigo.geneontology.org/amigo/term/GO:0007218
positive regulation of T cell mediated cytotoxicity	Gene Ontology	GO:0001916	9	36	0.000163728	0.00209571	LOC100364500|Azgp1|RT1-M2|Ptprc|RT1-T24-1|RT1-CE16|RT1-A1|RT1-A3|RT1-CE10	http://amigo.geneontology.org/amigo/term/GO:0001916
ventricular cardiac muscle tissue morphogenesis	Gene Ontology	GO:0055010	7	22	0.000171735	0.00211366	Col11a1|Isl1|Smad7|Myl2|Myl3|Tnni1|Myh7	http://amigo.geneontology.org/amigo/term/GO:0055010
response to lipopolysaccharide	Gene Ontology	GO:0032496	24	187	0.00021549	0.00239818	Nos1|Ptgfr|Igf1|Il12rb2|Ngf|Ltc4s|C5ar1|Trim6|LOC497963|Hp|Vcam1|Nr1h4|Cps1|Ccl2|Cyp1a1|Cyp1a2|Ido1|Ptgs2|Cxcl3|Edn1|Lbp|F3|Gjb6|Thbd	http://amigo.geneontology.org/amigo/term/GO:0032496
positive regulation of hormone secretion	Gene Ontology	GO:0046887	5	11	0.00022483	0.00239818	Edn1|Edn3|P2ry1|Nmb|Tacr1	http://amigo.geneontology.org/amigo/term/GO:0046887
arachidonic acid secretion	Gene Ontology	GO:0050482	5	11	0.00022483	0.00239818	Nmur2|Pla2g5|Nmb|Pla2g4f|Bdkrb2	http://amigo.geneontology.org/amigo/term/GO:0050482
negative regulation of lipid catabolic process	Gene Ontology	GO:0050995	5	11	0.00022483	0.00239818	Adora1|Hcar2|Adra2a|Apoa2|Apoc3	http://amigo.geneontology.org/amigo/term/GO:0050995
cellular response to cAMP	Gene Ontology	GO:0071320	10	46	0.00024958	0.00257631	Wt1|Cyp11a1|Star|Egr2|Aqp8|Dmtn|Slc26a3|Slc5a5|Stc1|Cps1	http://amigo.geneontology.org/amigo/term/GO:0071320
cholesterol homeostasis	Gene Ontology	GO:0042632	11	55	0.000270392	0.00270392	Soat2|Ephx2|Lipg|Gpihbp1|G6pc|Apoa1|Ldlr|Apoc3|Apoa4|Npc1l1|Apoa2	http://amigo.geneontology.org/amigo/term/GO:0042632
lipid transport	Gene Ontology	GO:0006869	10	47	0.000300755	0.00287715	Apol11a|Abca16|Gpihbp1|Ano7|Abca6|Spns3|Apoc3|Abca8a|Apoc1|Apoa2	http://amigo.geneontology.org/amigo/term/GO:0006869
lipoprotein metabolic process	Gene Ontology	GO:0042157	7	24	0.000314688	0.00287715	Apol11a|Npc1l1|Ldlr|Apoc3|Apoc1|Apoa1|Apoa2	http://amigo.geneontology.org/amigo/term/GO:0042157
positive regulation of vasodilation	Gene Ontology	GO:0045909	7	24	0.000314688	0.00287715	Uts2|Nos1|Adra2a|Adrb2|Agtr2|F2rl1|Cps1	http://amigo.geneontology.org/amigo/term/GO:0045909
cytoskeleton organization	Gene Ontology	GO:0007010	13	75	0.000346046	0.00301151	Ccl2|Ccl11|Strip2|Sirpa|Arc|Avil|Cntnap1|Gan|Ftcd|Pclo|Krt4|Thy1|Syne3	http://amigo.geneontology.org/amigo/term/GO:0007010
calcium-mediated signaling using intracellular calcium source	Gene Ontology	GO:0035584	5	12	0.000367028	0.00301151	Ptgfr|Homer2|Vcam1|Kdr|Dmtn	http://amigo.geneontology.org/amigo/term/GO:0035584
high-density lipoprotein particle remodeling	Gene Ontology	GO:0034375	5	12	0.000367028	0.00301151	Pltp|Apoc3|Lipg|Apoa2|Apoa1	http://amigo.geneontology.org/amigo/term/GO:0034375
negative regulation of hormone secretion	Gene Ontology	GO:0046888	5	12	0.000367028	0.00301151	Adora1|Edn1|Nmb|Osm|Npy1r	http://amigo.geneontology.org/amigo/term/GO:0046888
regulation of blood coagulation	Gene Ontology	GO:0030193	6	18	0.000382712	0.0030617	Stab2|Apoh|Asic2|Lbh|Hrg|F2rl1	http://amigo.geneontology.org/amigo/term/GO:0030193
negative regulation of BMP signaling pathway	Gene Ontology	GO:0030514	9	41	0.000469178	0.00366187	Grem2|Sost|Nanog|Sostdc1|Smad6|Smad7|Tmprss6|Chrdl2|Wnt5a	http://amigo.geneontology.org/amigo/term/GO:0030514
locomotory behavior	Gene Ontology	GO:0007626	14	88	0.000517581	0.00386722	Gpr88|Adra1b|Espn|Pde1b|Cdh23|Avp|Chrna4|Gng7|LRRTM1|Mcoln3|Slurp1|Nrg1|Atp2b2|Npy1r	http://amigo.geneontology.org/amigo/term/GO:0007626
cartilage condensation	Gene Ontology	GO:0001502	6	19	0.000532044	0.00386722	Mycn|Col11a1|Chad|Acan|Ctgf|Col2a1	http://amigo.geneontology.org/amigo/term/GO:0001502
cellular response to glucocorticoid stimulus	Gene Ontology	GO:0071385	7	26	0.000540137	0.00386722	Isl1|RT1-Bb|Sstr3|Sstr2|Sstr4|Edn1|Stc1	http://amigo.geneontology.org/amigo/term/GO:0071385
positive regulation of monocyte chemotaxis	Gene Ontology	GO:0090026	5	13	0.000567998	0.00386722	Ccl2|Pla2g7|Tnfsf18|Cxcl12|Ccr1l1	http://amigo.geneontology.org/amigo/term/GO:0090026
leukotriene biosynthetic process	Gene Ontology	GO:0019370	5	13	0.000567998	0.00386722	Syk|Ltc4s|Fcer1a|Pla2g5|Prg3	http://amigo.geneontology.org/amigo/term/GO:0019370
cellular response to gonadotropin stimulus	Gene Ontology	GO:0071371	5	13	0.000567998	0.00386722	Egr2|Wt1|Cyp11a1|Star|Slc5a5	http://amigo.geneontology.org/amigo/term/GO:0071371
positive regulation of cytosolic calcium ion concentration	Gene Ontology	GO:0007204	15	100	0.000631008	0.00420672	Adra1a|Nmur2|Cxcl3|Bdkrb2|Uts2|P2ry1|Avp|C5ar1|Nmb|Ccr6|Glp1r|Edn1|F2rl1|Gnat2|Tacr1	http://amigo.geneontology.org/amigo/term/GO:0007204
positive regulation of tyrosine phosphorylation of Stat3 protein	Gene Ontology	GO:0042517	7	27	0.000693009	0.00443525	Il31ra|Isl1|Il15|Kit|Osm|Il24|Hes5	http://amigo.geneontology.org/amigo/term/GO:0042517
exogenous drug catabolic process	Gene Ontology	GO:0042738	7	27	0.000693009	0.00443525	Nos1|Cyp1a2|Cyp2d3|Cyp2g1|Cyp2d2|Cyp4b1|LOC100361492	http://amigo.geneontology.org/amigo/term/GO:0042738
response to drug	Gene Ontology	GO:0042493	37	369	0.000846871	0.00514788	Uts2|Ngf|Cyp2d2|Bglap|Fosl1|Srd5a2|Pdgfb|Ccno|Npc1l1|Adra1a|Bdkrb2|Star|Hp|Ccl2|Edn1|Cps1|Tgfa|Cyp1a1|Cyp1a2|Cyp11a1|Lcn2|LOC100910255|Aldh3a1|Thbs1|Chrna3|Aldob|Slc1a2|Ptgs2|Ltc4s|Itga3|Car4|Bche|Apoc3|Atp1a3|Bdnf|Apoa1|Apoa2	http://amigo.geneontology.org/amigo/term/GO:0042493
negative regulation of T cell proliferation	Gene Ontology	GO:0042130	7	28	0.000878213	0.00514788	Il2ra|Il20rb|Clec4g|RT1-Bb|Ido1|Zc3h12d|Vsig4	http://amigo.geneontology.org/amigo/term/GO:0042130
synapse organization	Gene Ontology	GO:0050808	7	28	0.000878213	0.00514788	Drp2|Lrrc4|LRRTM1|Atp2b2|Dact1|Elfn1|Wnt7b	http://amigo.geneontology.org/amigo/term/GO:0050808
antigen processing and presentation of peptide antigen via MHC class I	Gene Ontology	GO:0002474	8	36	0.000884792	0.00514788	LOC100364500|Azgp1|RT1-M2|RT1-T24-1|RT1-CE16|RT1-A1|RT1-A3|RT1-CE10	http://amigo.geneontology.org/amigo/term/GO:0002474
neutrophil chemotaxis	Gene Ontology	GO:0030593	8	36	0.000884792	0.00514788	Ccl2|Cxcl3|Syk|C5ar1|Trem1|Cx3cl1|Spp1|Edn3	http://amigo.geneontology.org/amigo/term/GO:0030593
ossification	Gene Ontology	GO:0001503	12	73	0.000945423	0.00540142	Hist1h4b|Sost|Col11a1|Col11a2|Ibsp|Atp6v0a4|Bglap|Ctgf|Spp1|Ahsg|Stc1|Col2a1	http://amigo.geneontology.org/amigo/term/GO:0001503
cholesterol metabolic process	Gene Ontology	GO:0008203	9	45	0.000963484	0.00540142	Soat2|Cyp11a1|Star|Ldlr|Insig1|Apoa4|Fdx1|Apoa1|Apoa2	http://amigo.geneontology.org/amigo/term/GO:0008203
axon guidance	Gene Ontology	GO:0007411	16	115	0.000979007	0.00540142	Cntn2|Nog|Ephb1|Fez1|Ntn1|Epha5|Epha4|Lmx1a|Gli2|Robo1|Dpysl5|Cdk5r1|Ptpro|Wnt5a|Bdnf|Sema4f	http://amigo.geneontology.org/amigo/term/GO:0007411
cellular response to interferon-gamma	Gene Ontology	GO:0071346	7	29	0.00110032	0.00596785	Ccl2|Aqp4|LOC497963|Star|RT1-Bb|Edn1|Wnt5a	http://amigo.geneontology.org/amigo/term/GO:0071346
response to hypoxia	Gene Ontology	GO:0001666	23	198	0.00118065	0.0062054	Ccl2|Pdgfb|Mt-nd4|Sod3|Nos1|Adora1|Cryab|Angptl4|Cx3cl1|Ucp3|Figf|LOC497963|Hp|Vcam1|Edn1|Arnt2|Uts2|Cyp1a1|Aldh3a1|Chrna4|Adrb2|Bdnf|Cxcl12	http://amigo.geneontology.org/amigo/term/GO:0001666
defense response to fungus	Gene Ontology	GO:0050832	5	15	0.0012023	0.0062054	Np4|Ncf1|RatNP-3b|Defa5|Hrg	http://amigo.geneontology.org/amigo/term/GO:0050832
mammary gland alveolus development	Gene Ontology	GO:0060749	5	15	0.0012023	0.0062054	Tgfa|Tph1|Agap2|Areg|Esr1	http://amigo.geneontology.org/amigo/term/GO:0060749
signal transduction	Gene Ontology	GO:0007165	35	354	0.00147349	0.00733218	Edaradd|Pde1b|Npas2|Ackr2|Ppp2r2b|Arhgap30|Nfam1|Arhgap15|Magi2|Adra2a|Npc1l1|Lsp1|Wisp3|Fgg|Arnt2|Plxnc1|Grik2|Per3|LOC691033|Gnb3|Edar|Chrna3|LOC304239|Arntl|Chrna4|Fcer1a|Avp|Ankdd1b|Ahrr|Krt17|Ank2|Spock3|Thbd|Sparcl1|Sarm1	http://amigo.geneontology.org/amigo/term/GO:0007165
positive regulation of endothelial cell proliferation	Gene Ontology	GO:0001938	10	57	0.00148311	0.00733218	Ccl2|Ccl11|Pdgfb|F3|Vash2|Gdf2|Ccr3|Wnt5a|Cxcl12|Kdr	http://amigo.geneontology.org/amigo/term/GO:0001938
positive regulation of gene expression	Gene Ontology	GO:0010628	27	251	0.00148935	0.00733218	Ptgfr|Fn1|Pdgfb|Tesc|Ngf|Rims2|Trim6|Ctsh|Ephx2|Star|Gdf2|Ctgf|Mst1|Csf2|Kit|Olfm1|Lcn2|Stap1|Plp1|Wnt7b|Cebpe|Itga3|Avp|Cux2|Ank2|Scx|Sec16b	http://amigo.geneontology.org/amigo/term/GO:0010628
response to organic cyclic compound	Gene Ontology	GO:0014070	22	190	0.00155762	0.00745163	Nos1|Pdgfb|Igf1|Areg|Ngf|Bglap|Ctgf|Fosl1|Srd5a2|Star|Hp|Atp12a|Tacr1|Cyp1a1|Cyp1a2|Cyp11a1|Aldh3a1|Aldob|Ptgs2|Nanog|Avp|Stc1	http://amigo.geneontology.org/amigo/term/GO:0014070
response to activity	Gene Ontology	GO:0014823	9	48	0.00156019	0.00745163	Ccl2|Nos1|Igf1|Star|Bglap|Myh1|Edn1|Bdnf|Ucp3	http://amigo.geneontology.org/amigo/term/GO:0014823
ionotropic glutamate receptor signaling pathway	Gene Ontology	GO:0035235	6	23	0.00162138	0.007508	Grid1|Gria2|Grik2|Gria1|Cdk5r1|Atp1a3	http://amigo.geneontology.org/amigo/term/GO:0035235
nervous system development	Gene Ontology	GO:0007399	17	132	0.00164845	0.007508	Epm2a|Igf1|Dpysl3|Nrn1|Pcsk2|Avil|Chrna3|Ank2|Slc1a2|Ptpro|Scn2a|Gdnf|Scn2b|Dok5|Nrg1|Bdnf|Gng8	http://amigo.geneontology.org/amigo/term/GO:0007399
G-protein coupled receptor signaling pathway, coupled to cyclic nucleotide second messenger	Gene Ontology	GO:0007187	5	16	0.00166584	0.007508	Sstr1|Sstr3|Sstr2|Sstr4|Npbwr1	http://amigo.geneontology.org/amigo/term/GO:0007187
acute inflammatory response	Gene Ontology	GO:0002526	5	16	0.00166584	0.007508	Apoa2|Hp|Adra2a|Tacr1|Vcam1	http://amigo.geneontology.org/amigo/term/GO:0002526
cell growth	Gene Ontology	GO:0016049	8	40	0.00183067	0.00813629	Adra1a|Pdgfb|Adra1b|Rasgrp4|Lefty2|Ndnf|Acta1|Edn1	http://amigo.geneontology.org/amigo/term/GO:0016049
cerebellum development	Gene Ontology	GO:0021549	8	41	0.00216072	0.00931865	Cyp11a1|Mt-nd4|Lmx1a|Sstr1|Sstr3|Sstr2|Cdk5r1|Atp2b2	http://amigo.geneontology.org/amigo/term/GO:0021549
negative regulation of inflammatory response	Gene Ontology	GO:0050728	11	70	0.00221229	0.00931865	Il2ra|Nlrp3|Serpinc1|Adora1|Isl1|Krt1|Adrb2|Siglec8|Nlrp12|Proc|Apoa1	http://amigo.geneontology.org/amigo/term/GO:0050728
antigen processing and presentation	Gene Ontology	GO:0019882	10	60	0.00221318	0.00931865	LOC100364500|Rab32|Azgp1|RT1-Bb|RT1-M2|RT1-T24-1|RT1-Db2|RT1-CE16|RT1-A1|RT1-A3	http://amigo.geneontology.org/amigo/term/GO:0019882
sodium ion transmembrane transport	Gene Ontology	GO:0035725	10	60	0.00221318	0.00931865	Atp12a|Slc9a2|Hcn1|Scn10a|Scn9a|Scn2b|Scn2a|Slc5a5|Trpm5|Slc8a2	http://amigo.geneontology.org/amigo/term/GO:0035725
learning	Gene Ontology	GO:0007612	9	51	0.00242244	0.0100673	Ptgs2|Stra6|Nrxn1|Cntn2|Arc|Fosl1|Jph4|Bche|Bdnf	http://amigo.geneontology.org/amigo/term/GO:0007612
response to nutrient levels	Gene Ontology	GO:0031667	11	71	0.00248363	0.0101892	Bglap|Nos1|Igf1|Star|Lcn2|LOC100910255|Il15|Cbs|Gc|Srd5a2|Bdnf	http://amigo.geneontology.org/amigo/term/GO:0031667
response to mechanical stimulus	Gene Ontology	GO:0009612	11	72	0.00278125	0.0109892	Ccl2|Ngf|Acta1|Sost|F3|Cxcl12|Gli2|Bglap|Igf1|Fosl1|P2ry1	http://amigo.geneontology.org/amigo/term/GO:0009612
chemotaxis	Gene Ontology	GO:0006935	9	52	0.00278163	0.0109892	Ackr4|Lsp1|Ackr2|Ccrl2|Cxcr1|Ccr3|Ccr1l1|Ccr6|Cx3cl1	http://amigo.geneontology.org/amigo/term/GO:0006935
negative regulation of angiogenesis	Gene Ontology	GO:0016525	9	52	0.00278163	0.0109892	Ccl2|Lect1|Apoh|Thbs1|Tnmd|Adrb2|Ngp|Hrg|Angpt4	http://amigo.geneontology.org/amigo/term/GO:0016525
regulation of neuronal synaptic plasticity	Gene Ontology	GO:0048168	5	18	0.00296565	0.0114338	Cntn2|LOC100909521|Arc|Star|Egr2	http://amigo.geneontology.org/amigo/term/GO:0048168
cholesterol transport	Gene Ontology	GO:0030301	5	18	0.00296565	0.0114338	Ldlr|Msr1|Apoa1|Apoa2|Npc1l1	http://amigo.geneontology.org/amigo/term/GO:0030301
negative regulation of extrinsic apoptotic signaling pathway in absence of ligand	Gene Ontology	GO:2001240	6	26	0.00318591	0.0121368	Csf2|Nrg1|Agap2|Gdnf|Cx3cl1|Col2a1	http://amigo.geneontology.org/amigo/term/GO:2001240
response to glucocorticoid	Gene Ontology	GO:0051384	14	107	0.00353584	0.0133114	Ccl2|Areg|Ngf|Ucp3|Ptgs2|Hp|Aldh3a1|Aqp4|Bglap|Igf1|Bche|Aldob|Cps1|Apoa2	http://amigo.geneontology.org/amigo/term/GO:0051384
triglyceride homeostasis	Gene Ontology	GO:0070328	5	19	0.00383479	0.0140006	Gpihbp1|Apoa1|Angptl4|Apoc3|LOC100361444	http://amigo.geneontology.org/amigo/term/GO:0070328
retinol metabolic process	Gene Ontology	GO:0042572	5	19	0.00383479	0.0140006	Rbp1|Akr1b8|Adh7|Adh6|Ttr	http://amigo.geneontology.org/amigo/term/GO:0042572
positive regulation of peptidyl-tyrosine phosphorylation	Gene Ontology	GO:0050731	11	75	0.00385016	0.0140006	Pdgfb|Igf1|Fcer1a|Syk|Cd80|Osm|Trem2|Nrg1|Thy1|Sema4d|Angpt4	http://amigo.geneontology.org/amigo/term/GO:0050731
response to peptide hormone	Gene Ontology	GO:0043434	12	86	0.00394767	0.0141939	Areg|Ngf|Cyp11a1|Star|Btg1|Nos1|Ctgf|Apoc3|Insig1|Srd5a2|Cxcl12|Aldob	http://amigo.geneontology.org/amigo/term/GO:0043434
cell-matrix adhesion	Gene Ontology	GO:0007160	10	65	0.00404794	0.014319	Itga8|Itgb7|Fn1|Itgb6|Cntn2|Ctgf|Itgal|Vcam1|Sirpa|Fgg	http://amigo.geneontology.org/amigo/term/GO:0007160
steroid hormone mediated signaling pathway	Gene Ontology	GO:0043401	9	55	0.0041167	0.014319	Esr2|Esr1|Hnf4g|Esrrb|Rorc|Rorb|Olr59|Nr1h4|Nr1d1	http://amigo.geneontology.org/amigo/term/GO:0043401
cell-cell signaling	Gene Ontology	GO:0007267	9	55	0.0041167	0.014319	Ngf|Bhlha15|Wisp3|Tnfsf18|Gjc2|Ctgf|Fgfbp1|Edn1|Ppy	http://amigo.geneontology.org/amigo/term/GO:0007267
neuron differentiation	Gene Ontology	GO:0030182	15	122	0.00470172	0.016178	Wnt2b|LOC100909521|Dpysl5|LOC100910255|Nnat|Lmx1a|Hes5|Ppp2r2b|Cdk5r1|Isl1|Agtr2|Bdnf|Atp2b2|Edn3|Wnt7b	http://amigo.geneontology.org/amigo/term/GO:0030182
regulation of pH	Gene Ontology	GO:0006885	5	20	0.00487205	0.0165857	Edn1|Atp6v0a4|Slc26a4|Slc9a2|Atp12a	http://amigo.geneontology.org/amigo/term/GO:0006885
regulation of cell shape	Gene Ontology	GO:0008360	13	100	0.00512344	0.0170845	Ccl2|Ccl11|Strip2|Dmtn|Palm2|LOC691418|Fmnl1|Kit|Vil1|Arhgap15|Syne3|Sema4d|Kdr	http://amigo.geneontology.org/amigo/term/GO:0008360
response to estrogen	Gene Ontology	GO:0043627	11	78	0.00522401	0.0170845	Nos1|Pdgfb|Cyp11a1|Star|Arsb|Esr1|Smad6|Bglap|Adrb2|Apoa1|Apoa2	http://amigo.geneontology.org/amigo/term/GO:0043627
central nervous system development	Gene Ontology	GO:0007417	11	78	0.00522401	0.0170845	Areg|Vsnl1|Arsb|Nmur2|Drp2|Col2a1|Nog|Lmx1a|Hapln3|Hapln1|Arnt2	http://amigo.geneontology.org/amigo/term/GO:0007417
defense response to Gram-positive bacterium	Gene Ontology	GO:0050830	8	47	0.00523212	0.0170845	Lbp|Ncf1|Myo1f|Camp|Pglyrp2|C5ar1|Pla2g1b|Hist1h2bl	http://amigo.geneontology.org/amigo/term/GO:0050830
response to estradiol	Gene Ontology	GO:0032355	15	124	0.00547361	0.0176925	Ptgs2|Ptgfr|F3|Areg|Cryab|Npy1r|Fcgr2b|Pdgfb|Cyp1a2|Ctgf|Gc|Arnt2|Insig1|Esr1|Tacr1	http://amigo.geneontology.org/amigo/term/GO:0032355
positive regulation of vasoconstriction	Gene Ontology	GO:0045907	7	38	0.00564647	0.0177773	Adra1a|Ptgs2|Npy1r|Avp|Hrh1|Fgg|Tacr1	http://amigo.geneontology.org/amigo/term/GO:0045907
positive regulation of epithelial cell migration	Gene Ontology	GO:0010634	6	29	0.00566652	0.0177773	Ctsh|Itga3|Insl3|Vil1|Ccr6|Tacr1	http://amigo.geneontology.org/amigo/term/GO:0010634
excitatory postsynaptic potential	Gene Ontology	GO:0060079	6	29	0.00566652	0.0177773	Adora1|Grik2|Adrb2|Slc29a1|Sez6|Bdnf	http://amigo.geneontology.org/amigo/term/GO:0060079
regulation of cell growth	Gene Ontology	GO:0001558	8	48	0.0059665	0.0185367	Wisp2|Wisp3|Wisp1|Lmx1a|Ctgf|Igfbp4|Prkcdbp|Esm1	http://amigo.geneontology.org/amigo/term/GO:0001558
cholesterol biosynthetic process	Gene Ontology	GO:0006695	5	21	0.00609366	0.0187497	Apoa1|Lss|Fdft1|Npc1l1|Dhcr7	http://amigo.geneontology.org/amigo/term/GO:0006695
organ regeneration	Gene Ontology	GO:0031100	11	80	0.00633685	0.0193123	Ccl2|Adh6|Hp|Baat|Apoh|C5ar1|Slco1a2|Lcp1|Cxcl12|Apoa1|Apoa2	http://amigo.geneontology.org/amigo/term/GO:0031100
sensory perception of sound	Gene Ontology	GO:0007605	13	103	0.00657922	0.0198618	Col11a1|Espn|Tspear|Kcnq4|Tmprss3|Gjb6|Atp6v0a4|Crym|Eya4|Tbx18|Ush1c|Atp2b2|Col2a1	http://amigo.geneontology.org/amigo/term/GO:0007605
cellular response to BMP stimulus	Gene Ontology	GO:0071773	6	30	0.00674209	0.0200789	Gdf2|Nog|Tnmd|Scx|Gata5|Col2a1	http://amigo.geneontology.org/amigo/term/GO:0071773
negative regulation of catalytic activity	Gene Ontology	GO:0043086	8	49	0.00677664	0.0200789	Ppp1r17|RGD1310507|Pkia|Tesc|Angptl4|Csn2|Ppp1r14d|Ppp1r14a	http://amigo.geneontology.org/amigo/term/GO:0043086
positive regulation of MAPK cascade	Gene Ontology	GO:0043410	11	81	0.00695884	0.0204296	Adra1a|Pdgfb|Adra1b|Kit|Adrb2|Igf1|Ptprc|Sstr4|Igfbp4|Osm|Kdr	http://amigo.geneontology.org/amigo/term/GO:0043410
ion transmembrane transport	Gene Ontology	GO:0034220	12	93	0.00743635	0.0215551	Aqp4|Grid1|Gria2|Gjd3|Grik2|Gria1|Aqp8|Slc22a7|Clcn5|Clca2|Trpm5|Gabra1	http://amigo.geneontology.org/amigo/term/GO:0034220
leukocyte cell-cell adhesion	Gene Ontology	GO:0007159	5	22	0.00751544	0.0215551	Syk|Ptprc|Apoa4|Itgal|Vcam1	http://amigo.geneontology.org/amigo/term/GO:0007159
response to testosterone	Gene Ontology	GO:0033574	7	40	0.00754428	0.0215551	Uts2|Adh6|Avp|Bglap|Adrb2|Edn1|Srd5a2	http://amigo.geneontology.org/amigo/term/GO:0033574
negative regulation of insulin secretion	Gene Ontology	GO:0046676	6	31	0.00795819	0.0223388	Uts2|Nos1|Vsnl1|Acvr1c|Fam3d|Adra2a	http://amigo.geneontology.org/amigo/term/GO:0046676
defense response	Gene Ontology	GO:0006952	6	31	0.00795819	0.0223388	Lsp1|Fcgr2b|Tlr10|Ngp|Np4|LOC689081	http://amigo.geneontology.org/amigo/term/GO:0006952
response to amino acid	Gene Ontology	GO:0043200	7	41	0.00865265	0.0238694	Ccl2|Cyp11a1|Ctgf|Edn1|Aldob|Cps1|Slc1a2	http://amigo.geneontology.org/amigo/term/GO:0043200
cell maturation	Gene Ontology	GO:0048469	7	41	0.00865265	0.0238694	Lhx6|Bhlha15|LOC100361444|Il15|Plp1|Hes5|Kdr	http://amigo.geneontology.org/amigo/term/GO:0048469
calcium ion-dependent exocytosis of neurotransmitter	Gene Ontology	GO:0048791	5	23	0.00915268	0.0246301	Syt12|Sytl5|Syt6|Sytl3|Rims2	http://amigo.geneontology.org/amigo/term/GO:0048791
cholesterol efflux	Gene Ontology	GO:0033344	5	23	0.00915268	0.0246301	Apoa4|Soat2|Apoa1|Apoa2|Apoc3	http://amigo.geneontology.org/amigo/term/GO:0033344
sodium ion transport	Gene Ontology	GO:0006814	9	62	0.00915933	0.0246301	Slc9a2|Atp1b4|Slc13a4|Scn10a|Scn2a|Atp1a3|Slc5a5|Slc9b2|Slc6a15	http://amigo.geneontology.org/amigo/term/GO:0006814
female pregnancy	Gene Ontology	GO:0007565	10	73	0.0092715	0.024724	Nos1|Aqp4|Igf1|Adra2a|Adra2b|Adrb2|Gc|Fosl1|Thbd|Cyp2d2	http://amigo.geneontology.org/amigo/term/GO:0007565
response to heat	Gene Ontology	GO:0009408	8	52	0.0097087	0.0256759	Ccl2|Nos1|Igf1|Hp|Osm|Trpv3|Cxcl12|Tacr1	http://amigo.geneontology.org/amigo/term/GO:0009408
male gonad development	Gene Ontology	GO:0008584	11	85	0.00993651	0.026063	Wnt2b|Wt1|Cyp11a1|Star|Rnase10|Esr1|Insl3|Kit|Srd5a2|Wnt5a|Tesc	http://amigo.geneontology.org/amigo/term/GO:0008584
potassium ion transmembrane transport	Gene Ontology	GO:0071805	12	97	0.0103127	0.0268297	Kcnmb1|Kcne3|Fxyd4|Kcnmb2|Hcn1|Kcng1|Kcnab3|Kcns1|Trpm5|Kcnb2|Kcnv2|Kcnip1	http://amigo.geneontology.org/amigo/term/GO:0071805
cognition	Gene Ontology	GO:0050890	6	33	0.0108499	0.0279872	Adora1|Stra6|Chrm1|Chrna4|Cux2|Bdnf	http://amigo.geneontology.org/amigo/term/GO:0050890
maternal process involved in female pregnancy	Gene Ontology	GO:0060135	5	24	0.01102	0.0279872	Ccl2|Cbs|Cyp11a1|Havcr2|Itga3	http://amigo.geneontology.org/amigo/term/GO:0060135
neuronal action potential	Gene Ontology	GO:0019228	5	24	0.01102	0.0279872	Gpr88|Grik2|Scn2a|Scn10a|Scn9a	http://amigo.geneontology.org/amigo/term/GO:0019228
neuromuscular process controlling balance	Gene Ontology	GO:0050885	8	54	0.0121288	0.0305608	Cntnap1|Camk2b|Gpr88|Nrxn1|Foxs1|Jph4|Ush1c|Atp2b2	http://amigo.geneontology.org/amigo/term/GO:0050885
inner ear morphogenesis	Gene Ontology	GO:0042472	9	65	0.0123749	0.0309372	Itga8|Col11a1|Ntn1|Kcnq4|Cdh23|Ush1c|Wnt5a|Atp2b2|Col2a1	http://amigo.geneontology.org/amigo/term/GO:0042472
positive regulation of mitotic nuclear division	Gene Ontology	GO:0045840	5	25	0.0131311	0.0325734	Tgfa|Edn1|Edn3|Igf1|Pdgfb	http://amigo.geneontology.org/amigo/term/GO:0045840
positive regulation of neuron differentiation	Gene Ontology	GO:0045666	10	77	0.0133099	0.0327628	Bend6|Duoxa1|Ngf|Fez1|Gdf6|Tle6|Gli2|Bdnf|Cxcl12|Brinp1	http://amigo.geneontology.org/amigo/term/GO:0045666
response to nutrient	Gene Ontology	GO:0007584	12	102	0.0150387	0.0367359	Cyp11a1|Star|Arsb|Lipg|Serpinc1|Aldh3a1|Prss2|Bche|Apoc3|Ucp3|Apoa1|Vcam1	http://amigo.geneontology.org/amigo/term/GO:0007584
actin filament bundle assembly	Gene Ontology	GO:0051017	5	26	0.015499	0.0375734	Ush1c|Lcp1|Dpysl3|Espn|Dmtn	http://amigo.geneontology.org/amigo/term/GO:0051017
positive regulation of ERK1 and ERK2 cascade	Gene Ontology	GO:0070374	13	115	0.0159415	0.0383556	Adra1a|Pdgfb|P2ry1|C5ar1|Ctgf|Pla2g5|Trem2|Prkcdbp|F2rl1|Fgg|Cysltr2|Scimp|Kdr	http://amigo.geneontology.org/amigo/term/GO:0070374
wound healing	Gene Ontology	GO:0042060	11	91	0.0161274	0.0383779	Tgfa|Pdgfb|Fn1|Nog|Cx3cl1|Adrb2|Il24|Nrg1|Wnt5a|P2ry1|Pou2f3	http://amigo.geneontology.org/amigo/term/GO:0042060
response to radiation	Gene Ontology	GO:0009314	6	36	0.0164722	0.0383779	Ptgs2|Ngf|Aqp4|Kit|Cxcl12|Il1r1	http://amigo.geneontology.org/amigo/term/GO:0009314
positive regulation of DNA replication	Gene Ontology	GO:0045740	6	36	0.0164722	0.0383779	Areg|Pdgfb|Csf2|Gli2|Gli1|Pla2g1b	http://amigo.geneontology.org/amigo/term/GO:0045740
positive regulation of cell-substrate adhesion	Gene Ontology	GO:0010811	6	36	0.0164722	0.0383779	Col8a1|Itga3|Rell2|Thbs1|Spp1|Ndnf	http://amigo.geneontology.org/amigo/term/GO:0010811
BMP signaling pathway	Gene Ontology	GO:0030509	8	57	0.0165505	0.0383779	Bmp8b|Gdf2|Smad6|Nog|Gdf6|MGC112715|Scx|Msx1	http://amigo.geneontology.org/amigo/term/GO:0030509
synaptic transmission	Gene Ontology	GO:0007268	12	104	0.0173312	0.0398991	Kcnmb1|Gria2|Grik2|Gria1|Nrxn1|Sstr1|Anxa9|Sstr3|Sstr2|Sstr4|Npbwr1|Cartpt	http://amigo.geneontology.org/amigo/term/GO:0007268
potassium ion transport	Gene Ontology	GO:0006813	7	47	0.0179392	0.0408472	Kcnj13|Kcnj15|Kcnq4|Atp12a|Atp1a3|Kcns1|Atp1b4	http://amigo.geneontology.org/amigo/term/GO:0006813
positive regulation of axon extension	Gene Ontology	GO:0045773	5	27	0.0181356	0.0408472	Nrg1|Ntn1|Ngf|Tnfrsf12a|Fn1	http://amigo.geneontology.org/amigo/term/GO:0045773
response to organic substance	Gene Ontology	GO:0010033	13	117	0.018182	0.0408472	Ptgs2|Ngf|Cyp11a1|Star|Cyp1a1|Hp|Cyp1a2|Igf1|Spp1|Nanog|Srd5a2|Pdgfb|Wnt5a	http://amigo.geneontology.org/amigo/term/GO:0010033
odontogenesis of dentin-containing tooth	Gene Ontology	GO:0042475	8	58	0.0182536	0.0408472	Edaradd|Sostdc1|Scn10a|Gli2|Edar|Msx1|Nkx2-3|Wnt7b	http://amigo.geneontology.org/amigo/term/GO:0042475
embryo implantation	Gene Ontology	GO:0007566	6	37	0.0187229	0.0410364	Ptgs2|Mst1|Sostdc1|Pzp|Pcsk5|Stc1	http://amigo.geneontology.org/amigo/term/GO:0007566
chondrocyte differentiation	Gene Ontology	GO:0002062	6	37	0.0187229	0.0410364	Matn1|Wnt2b|Gli2|Shox2|Scx|Col2a1	http://amigo.geneontology.org/amigo/term/GO:0002062
positive regulation of phagocytosis	Gene Ontology	GO:0050766	6	37	0.0187229	0.0410364	Sirpa|Tulp1|Fcgr2b|Ahsg|Cd209b|Mex3b	http://amigo.geneontology.org/amigo/term/GO:0050766
positive regulation of T cell proliferation	Gene Ontology	GO:0042102	7	48	0.0199833	0.0434131	Il2ra|Cd80|Il15|Itgal|Vcam1|Ptprc|Tnfsf13b	http://amigo.geneontology.org/amigo/term/GO:0042102
response to cAMP	Gene Ontology	GO:0051591	8	59	0.0200785	0.0434131	Areg|Cyp11a1|Aldh3a1|Pla2g5|Fosl1|Thbd|Aldob|Cps1	http://amigo.geneontology.org/amigo/term/GO:0051591
negative regulation of endothelial cell proliferation	Gene Ontology	GO:0001937	5	28	0.0210517	0.0452116	Lect1|Tnmd|Gdf2|Apoh|Thbs1	http://amigo.geneontology.org/amigo/term/GO:0001937
positive regulation of cell migration	Gene Ontology	GO:0030335	15	145	0.0213576	0.0455629	Ctsh|Ccl11|Pdgfb|Cxcl12|Gli1|Myo1f|Adra2a|Thbs1|Edn1|Vil1|Igf1|Cx3cl1|F2rl1|Kit|Kdr	http://amigo.geneontology.org/amigo/term/GO:0030335
dephosphorylation	Gene Ontology	GO:0016311	10	83	0.0216632	0.0459088	Acpt|Ephx2|Inpp4b|Ppef2|Ppp1r3e|Pfkfb4|Ptprc|Fbp1|RGD1564801|Alppl2	http://amigo.geneontology.org/amigo/term/GO:0016311
lipid catabolic process	Gene Ontology	GO:0016042	8	60	0.0220295	0.0460975	Lipg|Lipf|Adora1|Enpp6|Proca1|Pla2g7|Plcd4|Pla2g5	http://amigo.geneontology.org/amigo/term/GO:0016042
aging	Gene Ontology	GO:0007568	18	185	0.0221041	0.0460975	Ccl2|Nos1|Ngf|F3|Mt-nd4|Cyp1a1|P2ry1|Aldh3a1|Cryab|Il15|Gjb6|Bglap|Adrb2|Adra1a|Vcam1|Cx3cl1|Ucp3|Rgn	http://amigo.geneontology.org/amigo/term/GO:0007568
positive regulation of phosphatidylinositol 3-kinase signaling	Gene Ontology	GO:0014068	7	49	0.0221844	0.0460975	Pdgfb|Igf1|Agap2|Nrg1|F2rl1|Sema4d|Kdr	http://amigo.geneontology.org/amigo/term/GO:0014068
regulation of ion transmembrane transport	Gene Ontology	GO:0034765	10	84	0.0233591	0.0482252	Kcnj13|Kcnj12|Kcnj15|Kcng1|Scn10a|Scn9a|Scn2a|Kcnab3|Kcnv2|Kcns1	http://amigo.geneontology.org/amigo/term/GO:0034765
positive regulation of MAP kinase activity	Gene Ontology	GO:0043406	6	39	0.0238347	0.0488917	Pdgfb|Adra2a|Kit|Tpd52l1|Edn1|Edn3	http://amigo.geneontology.org/amigo/term/GO:0043406
platelet activation	Gene Ontology	GO:0030168	5	29	0.0242569	0.0491279	Cx3cl1|Hrg|P2ry1|Adra2a|Adra2b	http://amigo.geneontology.org/amigo/term/GO:0030168
face morphogenesis	Gene Ontology	GO:0060325	5	29	0.0242569	0.0491279	Msx1|Crispld1|Nog|Scx|Stra6	http://amigo.geneontology.org/amigo/term/GO:0060325
chloride transport	Gene Ontology	GO:0006821	7	50	0.0245477	0.0494041	Nmur2|Ano7|Clcn5|Slc26a4|Clca2|Best1|Gabra1	http://amigo.geneontology.org/amigo/term/GO:0006821
xenobiotic metabolic process	Gene Ontology	GO:0006805	6	40	0.0267095	0.053419	Cyp2d2|Cyp2d3|Cyp2g1|Cyp46a1|Cyp1a2|LOC100361492	http://amigo.geneontology.org/amigo/term/GO:0006805
lung development	Gene Ontology	GO:0030324	12	111	0.0274479	0.0541656	Mycn|Cyp1a2|Igf1|Stra6|Itga3|Dhcr7|Gli2|Ctgf|Gli1|Wnt5a|Kdr|Wnt7b	http://amigo.geneontology.org/amigo/term/GO:0030324
glycogen metabolic process	Gene Ontology	GO:0005977	5	30	0.0277599	0.0541656	Ppp1r1a|G6pc|Epm2a|Pygl|Ppp1r3c	http://amigo.geneontology.org/amigo/term/GO:0005977
regulation of calcium ion transport	Gene Ontology	GO:0051924	5	30	0.0277599	0.0541656	Igf1|Adrb2|Cxcl12|Ank2|Best1	http://amigo.geneontology.org/amigo/term/GO:0051924
negative regulation of cell adhesion	Gene Ontology	GO:0007162	5	30	0.0277599	0.0541656	Myo1f|Hrg|Sema4d|Srcin1|LOC501189	http://amigo.geneontology.org/amigo/term/GO:0007162
visual learning	Gene Ontology	GO:0008542	7	52	0.0297798	0.0577548	Adra1b|Pde1b|Lrrn4|Kit|Atp1a3|Hrh1|Ndrg4	http://amigo.geneontology.org/amigo/term/GO:0008542
positive regulation of mesenchymal cell proliferation	Gene Ontology	GO:0002053	5	31	0.0315679	0.0608537	Tbx18|Mycn|Wnt5a|Shox2|Kdr	http://amigo.geneontology.org/amigo/term/GO:0002053
cell chemotaxis	Gene Ontology	GO:0060326	6	42	0.0331265	0.0634759	Pdgfb|Ephb1|Ccl17|Kit|Vcam1|Cxcl12	http://amigo.geneontology.org/amigo/term/GO:0060326
positive regulation of epithelial cell proliferation	Gene Ontology	GO:0050679	8	65	0.0338102	0.0641723	Tgfa|Igf1|Nog|C5ar1|Kdr|Tbx18|Wnt5a|Tacr1	http://amigo.geneontology.org/amigo/term/GO:0050679
activation of MAPK activity	Gene Ontology	GO:0000187	9	77	0.033891	0.0641723	Tgfa|Fcer1a|Syk|Adra2b|Kit|Ptprc|Wnt5a|Thbs1|Pde6h	http://amigo.geneontology.org/amigo/term/GO:0000187
regulation of actin cytoskeleton organization	Gene Ontology	GO:0032956	5	32	0.035687	0.0664466	Myo1f|Epha5|Cdk5r1|Hrg|Dmtn	http://amigo.geneontology.org/amigo/term/GO:0032956
cellular response to dexamethasone stimulus	Gene Ontology	GO:0071549	5	32	0.035687	0.0664466	Ccl2|Agtr2|RT1-Bb|Star|Abcg2	http://amigo.geneontology.org/amigo/term/GO:0071549
inner ear development	Gene Ontology	GO:0048839	7	54	0.035715	0.0664466	Igf1|Cdh23|Gjb6|Eya4|Bdnf|Atp2b2|Col2a1	http://amigo.geneontology.org/amigo/term/GO:0048839
liver development	Gene Ontology	GO:0001889	11	103	0.0365357	0.0675805	Lbp|Cyp2d3|Cyp1a1|Hp|Baat|Adrb2|Cobl|Dbp|Aldob|Cps1|Rgn	http://amigo.geneontology.org/amigo/term/GO:0001889
memory	Gene Ontology	GO:0007613	8	67	0.039532	0.0727025	Itga8|Ptgs2|Ngf|Igf1|Itga3|Nqo2|Atp1a3|Hrh1	http://amigo.geneontology.org/amigo/term/GO:0007613
feeding behavior	Gene Ontology	GO:0007631	5	33	0.0401222	0.0732304	Stra6|Npw|Npy1r|Ppy|Bdnf	http://amigo.geneontology.org/amigo/term/GO:0007631
myelination	Gene Ontology	GO:0042552	6	44	0.0404659	0.0732304	Egr2|Cntnap1|Nrg1|Plp1|Pllp|Mal	http://amigo.geneontology.org/amigo/term/GO:0042552
osteoblast differentiation	Gene Ontology	GO:0001649	10	92	0.0405055	0.0732304	Bglap|Gdf2|Nog|Gpnmb|Gli2|Tmem119|Gli1|Spp1|Ibsp|Shox2	http://amigo.geneontology.org/amigo/term/GO:0001649
cell surface receptor signaling pathway	Gene Ontology	GO:0007166	8	68	0.0426211	0.0766223	Fcer1a|Syk|Fcgr2b|Itgal|Edn1|Agtr2|Edn3|Sema6a	http://amigo.geneontology.org/amigo/term/GO:0007166
cellular response to interleukin-1	Gene Ontology	GO:0071347	6	45	0.0444914	0.0793408	Ccl2|Aqp4|Cyp11a1|Lcn2|Camp|Edn1	http://amigo.geneontology.org/amigo/term/GO:0071347
positive regulation of neuron projection development	Gene Ontology	GO:0010976	9	81	0.0447748	0.0793408	Ngf|Dpysl3|Arsb|Fez1|Avil|Itga3|Ndnf|Wnt5a|Ndrg4	http://amigo.geneontology.org/amigo/term/GO:0010976
response to bacterium	Gene Ontology	GO:0009617	5	34	0.0448771	0.0793408	Fcgr2b|Vil1|Adh7|Ncf1|Lcn2	http://amigo.geneontology.org/amigo/term/GO:0009617
cellular response to tumor necrosis factor	Gene Ontology	GO:0071356	8	69	0.0458657	0.0799994	Ccl2|Cyp11a1|Lcn2|Camp|Vcam1|Edn1|Bdnf|Ocstamp	http://amigo.geneontology.org/amigo/term/GO:0071356
negative regulation of cysteine-type endopeptidase activity involved in apoptotic process	Gene Ontology	GO:0043154	7	57	0.0459997	0.0799994	Igf1|Tnfsf14|Cryab|Avp|Thbs1|Vil1|Rag1	http://amigo.geneontology.org/amigo/term/GO:0043154
chloride transmembrane transport	Gene Ontology	GO:1902476	7	57	0.0459997	0.0799994	Nmur2|Ano7|Clcn4|Slc26a3|Slc26a4|Clca2|Gabra1	http://amigo.geneontology.org/amigo/term/GO:1902476
negative regulation of apoptotic process	Gene Ontology	GO:0043066	32	405	0.0475721	0.0822868	Nos1|Ptgfr|Igf1|Adora1|Alb|Cryab|Angptl4|Capn3|Proc|Rgn|Ctsh|Comp|Smad6|Arnt2|Msx1|Thy1|Angpt4|Tgfa|Insl3|Thbs1|Ckmt1b|Wnt5a|Pou3f3|Wt1|Egr2|Avp|Ankrd9|Cbs|Agap2|Scx|Bdnf|Kdr	http://amigo.geneontology.org/amigo/term/GO:0043066
negative regulation of cell growth	Gene Ontology	GO:0030308	10	95	0.0487194	0.0834363	Rrad|Gdf2|Cryab|Eaf2|Fhl1|Myl2|Fbp1|Msx1|Hrg|Zc3h12d	http://amigo.geneontology.org/amigo/term/GO:0030308
regulation of blood pressure	Gene Ontology	GO:0008217	6	46	0.0487581	0.0834363	Ptgs2|Npy1r|Tac4|Edn1|Nrg1|Tacr1	http://amigo.geneontology.org/amigo/term/GO:0008217
negative regulation of osteoblast differentiation	Gene Ontology	GO:0045668	5	35	0.0499541	0.0850282	Areg|Nog|Sema4d|Rorb|Ucma	http://amigo.geneontology.org/amigo/term/GO:0045668
cellular response to transforming growth factor beta stimulus	Gene Ontology	GO:0071560	6	47	0.0532682	0.0901895	Cyp11a1|Star|Smad7|Scx|Edn1|Wnt5a	http://amigo.geneontology.org/amigo/term/GO:0071560
response to electrical stimulus	Gene Ontology	GO:0051602	5	36	0.0553544	0.0932284	Hp|Bdnf|Ngf|Tacr1|Gjb6	http://amigo.geneontology.org/amigo/term/GO:0051602
transmembrane receptor protein tyrosine kinase signaling pathway	Gene Ontology	GO:0007169	7	60	0.0580074	0.0962042	Sh2d6|Kit|Stap1|Angptl1|Dok5|Nrg1|Bdnf	http://amigo.geneontology.org/amigo/term/GO:0007169
bone development	Gene Ontology	GO:0060348	6	48	0.0580232	0.0962042	Chad|Bglap|Stc1|Srd5a2|Trim45|Col2a1	http://amigo.geneontology.org/amigo/term/GO:0060348
positive regulation of cell adhesion	Gene Ontology	GO:0045785	6	48	0.0580232	0.0962042	Ccl2|Tgm2|Tnfsf18|Cx3cl1|Nrg1|Cxcl12	http://amigo.geneontology.org/amigo/term/GO:0045785
cellular response to calcium ion	Gene Ontology	GO:0071277	5	37	0.0610781	0.100231	Edn1|Wnt5a|Capn3|Cpne6|Dmtn	http://amigo.geneontology.org/amigo/term/GO:0071277
regulation of synaptic plasticity	Gene Ontology	GO:0048167	5	37	0.0610781	0.100231	Adora1|Bdnf|Atp2b2|Jph4|Hrh1	http://amigo.geneontology.org/amigo/term/GO:0048167
cellular calcium ion homeostasis	Gene Ontology	GO:0006874	8	74	0.064486	0.105283	Ccl2|Grik2|Inpp4b|Ank2|Stc1|Edn3|Atp2b2|Rgn	http://amigo.geneontology.org/amigo/term/GO:0006874
cell differentiation	Gene Ontology	GO:0030154	22	269	0.0663226	0.106864	Acvr1c|Odf4|Ctgf|Angptl4|Tcp11|Srd5a2|Hist1h4b|Foxr1|Foxe1|Dhcr7|Spp1|Ggnbp1|Fcrla|Chrdl2|Tbx18|Spi1|Foxs1|Gli2|Fhl1|Scx|Nrg1|Plagl1	http://amigo.geneontology.org/amigo/term/GO:0030154
regulation of gene expression	Gene Ontology	GO:0010468	16	183	0.0668938	0.106864	Wt1|Cyp1a2|Igf1|Ddx3y|Stab2|Isl1|Lmx1a|G6pc|Csf2|Asic2|Gdnf|Lbh|Edn3|Plagl1|Col2a1|Hrg	http://amigo.geneontology.org/amigo/term/GO:0010468
response to starvation	Gene Ontology	GO:0042594	5	38	0.067124	0.106864	Sstr1|Sstr3|Aldob|Sstr2|Cps1	http://amigo.geneontology.org/amigo/term/GO:0042594
positive regulation of cell death	Gene Ontology	GO:0010942	5	38	0.067124	0.106864	Ptgs2|Ctgf|Cysltr2|Gzmb|Mycn	http://amigo.geneontology.org/amigo/term/GO:0010942
muscle contraction	Gene Ontology	GO:0006936	5	38	0.067124	0.106864	Actn3|Nos1|Myh1|Myl3|Myh7	http://amigo.geneontology.org/amigo/term/GO:0006936
positive regulation of fibroblast proliferation	Gene Ontology	GO:0048146	6	50	0.0682707	0.107172	Uts2|Pdgfb|Igf1|Fn1|Esr1|Wnt5a	http://amigo.geneontology.org/amigo/term/GO:0048146
heart morphogenesis	Gene Ontology	GO:0003007	6	50	0.0682707	0.107172	Col11a1|Isl1|Lefty2|Myl2|Msx1|Col2a1	http://amigo.geneontology.org/amigo/term/GO:0003007
cytokine-mediated signaling pathway	Gene Ontology	GO:0019221	10	101	0.0683223	0.107172	Ccl2|Grem2|Il9r|F3|Duox1|Il12rb2|Kit|Il20rb|Cx3cl1|Il1r1	http://amigo.geneontology.org/amigo/term/GO:0019221
circadian rhythm	Gene Ontology	GO:0007623	9	88	0.068974	0.107667	LOC497963|Star|Rorc|Rorb|Per3|Tph1|Dbp|Ddc|Nr1d1	http://amigo.geneontology.org/amigo/term/GO:0007623
metabolic process	Gene Ontology	GO:0008152	53	745	0.0720544	0.111929	Dpysl5|Dpysl3|Glyatl1|LOC679149|Myh7|Ces5a|Ugt2a1|LOC501233|Ces2a|Myl3|Ephx3|Atp2a1|Ces2j|Atp12a|Abca8a|Hykk|Mid1|Cps1|Syn1|Dnah3|Abcg2|Dctd|Abcg4|Atp10b|Abca16|Dnah8|Ndst3|Acsm5|Arsi|Abca6|Ces2c|Glt8d2|Pde6h|LOC102550196|Fam111a|Hs3st6|Gnat2|Rab32|Myh1|Enpp6|Oas1e|Lyc2|Myh9|Kif26a|Kif26b|Cml5|Lss|Myo1f|Atp1a3|Atp2b2|Kif1a|Hp|AABR07021930.1	http://amigo.geneontology.org/amigo/term/GO:0008152
cardiac muscle contraction	Gene Ontology	GO:0060048	5	39	0.0734901	0.113482	Scn2b|Ank2|Myl2|Myh7|Myl3	http://amigo.geneontology.org/amigo/term/GO:0060048
response to wounding	Gene Ontology	GO:0009611	6	51	0.0737631	0.113482	Ccl2|Cyp1a1|F3|Pllp|Gfap|Slc1a2	http://amigo.geneontology.org/amigo/term/GO:0009611
cellular response to glucose stimulus	Gene Ontology	GO:0071333	6	52	0.0795	0.121589	Aqp4|Star|Gjb6|Apoc3|Slc29a1|Il1r1	http://amigo.geneontology.org/amigo/term/GO:0071333
cell development	Gene Ontology	GO:0048468	5	40	0.0801731	0.121589	Gdf2|Igf1|Lefty2|Gdf6|Bmp8b	http://amigo.geneontology.org/amigo/term/GO:0048468
regulation of MAPK cascade	Gene Ontology	GO:0043408	5	40	0.0801731	0.121589	Gdf2|Lefty2|Gdf6|Bmp8b|Atp6ap2	http://amigo.geneontology.org/amigo/term/GO:0043408
negative regulation of cell proliferation	Gene Ontology	GO:0008285	24	305	0.0805737	0.121621	Nos1|Igf1|Robo1|Tesc|Sstr1|Sstr3|Sstr2|Fosl1|Sstr4|Hrg|Bdkrb2|Btg1|Smad6|Adora1|Il24|Msx1|Ptgs2|Lefty2|Insl3|Osm|Wt1|Ripply3|Gjb6|Bche	http://amigo.geneontology.org/amigo/term/GO:0008285
blood coagulation	Gene Ontology	GO:0007596	6	53	0.0854799	0.127419	Pdgfb|F3|Anxa8|Apoh|F2rl1|Proc	http://amigo.geneontology.org/amigo/term/GO:0007596
digestive tract development	Gene Ontology	GO:0048565	5	41	0.0871686	0.127419	Nr1h4|Nkx2-3|Cobl|Cyp1a1|Kit	http://amigo.geneontology.org/amigo/term/GO:0048565
ureteric bud development	Gene Ontology	GO:0001657	5	41	0.0871686	0.127419	Nog|Smad6|Smad7|Bdnf|Gdnf	http://amigo.geneontology.org/amigo/term/GO:0001657
response to progesterone	Gene Ontology	GO:0032570	5	41	0.0871686	0.127419	Ccl2|Adrb2|Fosl1|Adh6|Tacr1	http://amigo.geneontology.org/amigo/term/GO:0032570
regulation of inflammatory response	Gene Ontology	GO:0050727	5	41	0.0871686	0.127419	Duoxa1|Pglyrp2|Ahsg|Nlrp3|Il1r1	http://amigo.geneontology.org/amigo/term/GO:0050727
negative regulation of canonical Wnt signaling pathway	Gene Ontology	GO:0090090	8	79	0.0872026	0.127419	Sost|Sostdc1|Isl1|Nog|Gli1|Ptpro|Wnt5a|Dact1	http://amigo.geneontology.org/amigo/term/GO:0090090
extracellular matrix organization	Gene Ontology	GO:0030198	8	79	0.0872026	0.127419	Itga8|Comp|Ndnf|Vwa1|Col27a1|Ibsp|Gfap|Csgalnact1	http://amigo.geneontology.org/amigo/term/GO:0030198
spermatogenesis	Gene Ontology	GO:0007283	21	264	0.0892659	0.129841	Ctsh|Wt1|Sstr2|Btg1|Bmp8b|Odf4|Tex15|Hp|Rpl39l|Mst1|Sun5|Sstr1|Sstr3|Gli1|Tcp11|Prss42|Hprt1|Kit|Ggnbp1|M1ap|Rgn	http://amigo.geneontology.org/amigo/term/GO:0007283
neural tube development	Gene Ontology	GO:0021915	5	42	0.0944716	0.136791	Gli2|Wnt5a|Nog|Hes5|Fam212a	http://amigo.geneontology.org/amigo/term/GO:0021915
positive regulation of smooth muscle cell proliferation	Gene Ontology	GO:0048661	6	55	0.098159	0.141491	Ptgs2|Pdgfb|Igf1|Cx3cl1|Edn1|Hes5	http://amigo.geneontology.org/amigo/term/GO:0048661
response to toxic substance	Gene Ontology	GO:0009636	8	83	0.108332	0.155455	LOC102554393|Cyp1a1|Star|Gjc2|Slc7a11|Scn9a|Ddc|Cps1	http://amigo.geneontology.org/amigo/term/GO:0009636
cellular response to organic cyclic compound	Gene Ontology	GO:0071407	7	70	0.110801	0.157749	Ccl2|Cyp1a1|Star|Gli2|P2ry1|Pla2g4f|Msr1	http://amigo.geneontology.org/amigo/term/GO:0071407
brain development	Gene Ontology	GO:0007420	17	212	0.110918	0.157749	Itga8|Star|Aatk|Hprt1|Nog|Lmx1a|Slc7a11|Ppp2r2b|Cdk5r1|Rorb|Nnat|Nrg1|Sept4|Cxcl12|Ndrg4|Hes5|Arnt2	http://amigo.geneontology.org/amigo/term/GO:0007420
cartilage development	Gene Ontology	GO:0051216	6	57	0.111776	0.158267	Col11a1|Col9a1|Edn1|Col2a1|Hes5|Csgalnact1	http://amigo.geneontology.org/amigo/term/GO:0051216
negative regulation of neuron apoptotic process	Gene Ontology	GO:0043524	11	126	0.115162	0.162342	Ccl2|Ngf|Star|Isl1|Grik2|Ndnf|Agap2|C5ar1|Tox3|Gdnf|Bdnf	http://amigo.geneontology.org/amigo/term/GO:0043524
forebrain development	Gene Ontology	GO:0030900	7	71	0.117141	0.164409	Rfx4|Nog|Sstr1|Sstr3|Sstr2|Sstr4|Msx1	http://amigo.geneontology.org/amigo/term/GO:0030900
angiogenesis	Gene Ontology	GO:0001525	12	141	0.118453	0.164746	Tgfa|Ptgs2|Ephb1|Gdf2|Il15|Adra2b|Ctgf|Angptl4|Esm1|Thy1|Angpt4|Wnt7b	http://amigo.geneontology.org/amigo/term/GO:0001525
protein processing	Gene Ontology	GO:0016485	6	58	0.118926	0.164746	Gzmb|Pcsk2|Klk13|Pcsk5|Mcpt4|Mcpt2	http://amigo.geneontology.org/amigo/term/GO:0016485
cellular response to growth factor stimulus	Gene Ontology	GO:0071363	6	58	0.118926	0.164746	Nos1|Pdgfb|Fez1|Bglap|Ddc|Ibsp	http://amigo.geneontology.org/amigo/term/GO:0071363
multicellular organismal development	Gene Ontology	GO:0007275	12	142	0.122978	0.169625	Plxnc1|Hist1h4b|Sema5b|Itgb7|Odf4|Itgb6|Khdc3|Fhl1|Tcp11|Sema4d|Ggnbp1|Sema6a	http://amigo.geneontology.org/amigo/term/GO:0007275
response to hydrogen peroxide	Gene Ontology	GO:0042542	6	59	0.126298	0.172163	Areg|Cyp11a1|Star|Mt-nd6|Cryab|Fosl1	http://amigo.geneontology.org/amigo/term/GO:0042542
peptidyl-tyrosine phosphorylation	Gene Ontology	GO:0018108	9	100	0.126433	0.172163	Pdgfb|Ephb1|Efemp1|Epha5|Epha4|Kit|Syk|Il12rb2|Kdr	http://amigo.geneontology.org/amigo/term/GO:0018108
glucose homeostasis	Gene Ontology	GO:0042593	9	100	0.126433	0.172163	Adra1b|Bhlha15|Sesn3|G6pc|Adra2a|Nmb|Ffar2|Gpr21|Pygl	http://amigo.geneontology.org/amigo/term/GO:0042593
protein glycosylation	Gene Ontology	GO:0006486	7	74	0.137256	0.18611	Galnt14|Galnt15|B3gnt3|Extl1|St8sia5|A4galt|St6galnac2	http://amigo.geneontology.org/amigo/term/GO:0006486
circadian regulation of gene expression	Gene Ontology	GO:0032922	5	48	0.144349	0.194901	Per3|Cartpt|Ciart|Nr1d1|Prkcdbp	http://amigo.geneontology.org/amigo/term/GO:0032922
cellular response to drug	Gene Ontology	GO:0035690	6	62	0.149686	0.201259	Ccl2|LOC497963|Ddc|Fbp1|Slamf8|Edn1	http://amigo.geneontology.org/amigo/term/GO:0035690
positive regulation of synapse assembly	Gene Ontology	GO:0051965	5	50	0.16307	0.216525	Cux2|Ephb1|LRRTM1|Lrrn1|Nrxn1	http://amigo.geneontology.org/amigo/term/GO:0051965
SMAD protein signal transduction	Gene Ontology	GO:0060395	5	50	0.16307	0.216525	Gdf2|Lefty2|Magi2|Bmp8b|Gdf6	http://amigo.geneontology.org/amigo/term/GO:0060395
positive regulation of protein ubiquitination	Gene Ontology	GO:0031398	5	50	0.16307	0.216525	Sept4|Nhlrc1|Smad7|Adrb2|Ngf	http://amigo.geneontology.org/amigo/term/GO:0031398
cellular response to hypoxia	Gene Ontology	GO:0071456	8	92	0.164986	0.218164	Ptgs2|Bdkrb2|Cbs|Adrb2|Slc29a1|Edn1|Stc1|Angpt4	http://amigo.geneontology.org/amigo/term/GO:0071456
negative regulation of protein kinase activity	Gene Ontology	GO:0006469	6	64	0.166278	0.218967	Ppp1r1a|Ubash3b|Pkia|Ptprc|Thy1|Rgn	http://amigo.geneontology.org/amigo/term/GO:0006469
cell migration	Gene Ontology	GO:0016477	13	167	0.173407	0.227338	Strip2|Sirpa|Foxe1|Thbs1|Ctgf|Arc|Trem1|Sstr4|Nrg1|Wnt5a|Cxcl12|Lcp1|Kdr	http://amigo.geneontology.org/amigo/term/GO:0016477
fat cell differentiation	Gene Ontology	GO:0045444	6	65	0.174854	0.227338	LOC100361444|Aloxe3|Smad6|Egr2|Ffar2|Steap4	http://amigo.geneontology.org/amigo/term/GO:0045444
positive regulation of transcription, DNA-templated	Gene Ontology	GO:0045893	32	463	0.17486	0.227338	Nos1|Pdgfb|Igf1|Hnf4g|Npas2|Tesc|Capn3|Nr1d1|Esr2|Esr1|Gdf2|Foxe1|Gdf6|Eaf2|Gata5|Hes5|Arnt2|Pou3f3|Rorb|Spi1|Agtr2|Wnt5a|Arntl|Sost|Nanog|Egr2|Gli2|Gli1|Tox3|Scx|Lbh|Has3	http://amigo.geneontology.org/amigo/term/GO:0045893
activation of mitophagy in response to mitochondrial depolarization	Gene Ontology	GO:0098779	9	108	0.175477	0.227338	Tex38|LOC100362814|Krt73|Adrb2|Trem1|Fgfbp1|Hc|Ppy|Hapln1	http://amigo.geneontology.org/amigo/term/GO:0098779
sperm motility	Gene Ontology	GO:0030317	5	52	0.182701	0.234796	Rhox5|Wt1|Pltp|Mst1|Ldhc	http://amigo.geneontology.org/amigo/term/GO:0030317
response to retinoic acid	Gene Ontology	GO:0032526	5	52	0.182701	0.234796	Ctsh|Lefty2|Nanog|Adh6|Gdap1	http://amigo.geneontology.org/amigo/term/GO:0032526
response to oxidative stress	Gene Ontology	GO:0006979	9	110	0.188937	0.241839	Chrna4|Ptgs2|Sod3|Epx|Lcn2|Duox1|Slc7a11|Lpo|Btg1	http://amigo.geneontology.org/amigo/term/GO:0006979
embryonic digit morphogenesis	Gene Ontology	GO:0042733	5	53	0.192828	0.244861	Gli2|Msx1|Wnt5a|Nog|Mycn	http://amigo.geneontology.org/amigo/term/GO:0042733
adult locomotory behavior	Gene Ontology	GO:0008344	5	53	0.192828	0.244861	Sez6|Ngf|Cxcl12|Atp1a3|Sez6l	http://amigo.geneontology.org/amigo/term/GO:0008344
negative regulation of epithelial cell proliferation	Gene Ontology	GO:0050680	5	54	0.203147	0.256945	Pbld1|Gkn3|Wnt5a|Rgn|Krt4	http://amigo.geneontology.org/amigo/term/GO:0050680
response to glucose	Gene Ontology	GO:0009749	7	83	0.206474	0.259139	Acvr1c|Thbs1|Ctgf|Nr1h4|Gjd3|Sarm1|Apoa2	http://amigo.geneontology.org/amigo/term/GO:0009749
intracellular signal transduction	Gene Ontology	GO:0035556	24	345	0.206501	0.259139	Asb11|Ngf|Sh2d6|Tyrobp|Nfam1|Igfbp4|Map4k1|Syk|Smad6|Smad7|Kit|Rgs7|Edn1|Ppp1r1a|Lax1|Hunk|Agtr2|Tssk4|Ctgf|Dclk3|Plcd4|Depdc7|Nrg1|Siglec8	http://amigo.geneontology.org/amigo/term/GO:0035556
transport	Gene Ontology	GO:0006810	11	143	0.20908	0.26135	Mup5|LOC259244|Slc25a34|Fez1|Hpx|Slc51a|Slc25a22|Rbp1|Abca13|Aqp12a|Lcn12	http://amigo.geneontology.org/amigo/term/GO:0006810
transmembrane transport	Gene Ontology	GO:0055085	14	191	0.220672	0.274767	Abcg2|Slc1a7|Abca16|Slc13a4|Aspn|Slc22a20|Gjc2|Abca6|Spns3|Abca8a|Oca2|Slc6a13|Sv2c|UST4r	http://amigo.geneontology.org/amigo/term/GO:0055085
positive regulation of sequence-specific DNA binding transcription factor activity	Gene Ontology	GO:0051091	7	85	0.223407	0.277093	Ngf|Esr2|Esr1|Kit|Nfam1|Fosl1|Bdnf	http://amigo.geneontology.org/amigo/term/GO:0051091
Notch signaling pathway	Gene Ontology	GO:0007219	7	86	0.23205	0.286703	Il2ra|Hp|Ptp4a3|Nr1h4|Grip2|Hes5|Angpt4	http://amigo.geneontology.org/amigo/term/GO:0007219
protein stabilization	Gene Ontology	GO:0050821	7	87	0.240803	0.295238	Igf1|Gpihbp1|Smad7|Tesc|Ank2|Msx1|Apoa1	http://amigo.geneontology.org/amigo/term/GO:0050821
skeletal system development	Gene Ontology	GO:0001501	7	87	0.240803	0.295238	Col11a2|Hapln1|Nog|Gli2|Edn1|Col2a1|Hapln3	http://amigo.geneontology.org/amigo/term/GO:0001501
neuron migration	Gene Ontology	GO:0001764	8	103	0.248707	0.303764	Fat3|Ntn1|Itga3|Ndnf|Cntn2|Cdk5r1|Cxcl12|Sema6a	http://amigo.geneontology.org/amigo/term/GO:0001764
exocytosis	Gene Ontology	GO:0006887	5	60	0.268397	0.326567	Sytl5|Sytl3|Srcin1|Exoc7|Rims2	http://amigo.geneontology.org/amigo/term/GO:0006887
calcium ion transport	Gene Ontology	GO:0006816	6	76	0.279053	0.338246	Nmur2|Atp2b2|Camk2b|Chrna4|Csn2|Slc8a2	http://amigo.geneontology.org/amigo/term/GO:0006816
visual perception	Gene Ontology	GO:0007601	6	77	0.289204	0.349228	Col11a1|Cabp4|Vsx1|Pde6h|Gnat2|Col2a1	http://amigo.geneontology.org/amigo/term/GO:0007601
positive regulation of peptidyl-serine phosphorylation	Gene Ontology	GO:0033138	5	63	0.302602	0.362669	Avp|Wnt5a|Osm|Bdnf|Trim6	http://amigo.geneontology.org/amigo/term/GO:0033138
nucleic acid phosphodiester bond hydrolysis	Gene Ontology	GO:0090305	5	63	0.302602	0.362669	Rnase9|Rexo4|Rnase3|Rnase10|Enpp3	http://amigo.geneontology.org/amigo/term/GO:0090305
negative regulation of cell migration	Gene Ontology	GO:0030336	6	79	0.309725	0.36982	Dpysl3|Nog|Il24|Dach1|Stc1|Thy1	http://amigo.geneontology.org/amigo/term/GO:0030336
cell morphogenesis	Gene Ontology	GO:0000902	5	64	0.314154	0.373715	Ptpro|Nrg1|Atp2b2|Lst1|Msx1	http://amigo.geneontology.org/amigo/term/GO:0000902
kidney development	Gene Ontology	GO:0001822	8	112	0.325324	0.38325	Itga8|Pou3f3|Stra6|Pcsk5|Gli2|Mme|Agtr2|Rgn	http://amigo.geneontology.org/amigo/term/GO:0001822
hippocampus development	Gene Ontology	GO:0021766	5	65	0.325763	0.38325	Cdk5r1|Srd5a2|Epha5|Cyp11a1|Lmx1a	http://amigo.geneontology.org/amigo/term/GO:0021766
actin filament organization	Gene Ontology	GO:0007015	5	65	0.325763	0.38325	Sirpa|Ccl11|Espn|LOC100361139|Pdlim3	http://amigo.geneontology.org/amigo/term/GO:0007015
response to ethanol	Gene Ontology	GO:0045471	9	129	0.334381	0.391949	Ccl2|Nos1|Star|Avp|Bglap|Vcam1|Adh7|Mt-nd4|Tacr1	http://amigo.geneontology.org/amigo/term/GO:0045471
positive regulation of cell growth	Gene Ontology	GO:0030307	5	66	0.337415	0.394061	Nrg1|Krt17|Ngf|Igf1|Avp	http://amigo.geneontology.org/amigo/term/GO:0030307
regulation of cell proliferation	Gene Ontology	GO:0042127	12	178	0.33926	0.394775	Trnp1|Ptgs2|Pdgfb|LOC497963|Cxcl3|Fa2h|Csf2|Dhcr7|Igf1|Tnfrsf9|Nkx2-3|Grpr	http://amigo.geneontology.org/amigo/term/GO:0042127
negative regulation of gene expression	Gene Ontology	GO:0010629	9	130	0.342633	0.397256	LOC497963|Upk3b|Esr1|Nog|Cryab|Ctgf|Olfm1|Havcr2|Trim6	http://amigo.geneontology.org/amigo/term/GO:0010629
heart development	Gene Ontology	GO:0007507	13	195	0.344405	0.397869	Stra6|Pdlim3|Isl1|Itga3|Pcsk5|Gli2|Adam19|Ripply3|Edn1|Myl2|Chrna3|Nrg1|Msx1	http://amigo.geneontology.org/amigo/term/GO:0007507
endocytosis	Gene Ontology	GO:0006897	7	99	0.352084	0.405276	Lrp3|Marco|Snx10|Clcn5|Arc|Nostrin|Cd209b	http://amigo.geneontology.org/amigo/term/GO:0006897
camera-type eye development	Gene Ontology	GO:0043010	5	68	0.360805	0.412349	Efemp1|Cyp1a1|Cryab|Hes5|Wt1	http://amigo.geneontology.org/amigo/term/GO:0043010
cellular response to mechanical stimulus	Gene Ontology	GO:0071260	5	68	0.360805	0.412349	Nos1|Ptgs2|Tlr8|Scx|Tnfsf14	http://amigo.geneontology.org/amigo/term/GO:0071260
spermatid development	Gene Ontology	GO:0007286	6	85	0.372418	0.422602	Btg1|Kit|Ccnb1ip1|Oca2|Sept4|Ppp2r2b	http://amigo.geneontology.org/amigo/term/GO:0007286
defense response to virus	Gene Ontology	GO:0051607	6	85	0.372418	0.422602	Itgax|Nlrp3|Ptprc|Tlr8|Oas1e|F2rl1	http://amigo.geneontology.org/amigo/term/GO:0051607
cellular response to insulin stimulus	Gene Ontology	GO:0032869	6	87	0.393475	0.444918	Ccl2|Star|Hprt1|Pla2g1b|Insig1|Aldob	http://amigo.geneontology.org/amigo/term/GO:0032869
positive regulation of protein kinase B signaling	Gene Ontology	GO:0051897	5	71	0.395941	0.446131	Nrg1|Igf1|RGD1309821|F3|Thbs1	http://amigo.geneontology.org/amigo/term/GO:0051897
neuron projection development	Gene Ontology	GO:0031175	7	104	0.40022	0.44937	Cntnap1|Ngf|Lingo1|Areg|Cntn2|Cdk5r1|Gdnf	http://amigo.geneontology.org/amigo/term/GO:0031175
response to insulin	Gene Ontology	GO:0032868	5	72	0.407625	0.456084	Egr2|Pdgfb|Ucp3|Acvr1c|Sesn3	http://amigo.geneontology.org/amigo/term/GO:0032868
cell proliferation	Gene Ontology	GO:0008283	11	172	0.415433	0.4632	Figf|Cyp1a1|Ncf1|Igf1|Rasgrp4|Lipg|Gli2|Nrg1|Oca2|Dach1|Map4k1	http://amigo.geneontology.org/amigo/term/GO:0008283
peptidyl-tyrosine dephosphorylation	Gene Ontology	GO:0035335	6	90	0.424996	0.472218	Epm2a|Ubash3b|Ptprc|Ptp4a3|Ptpro|Eya4	http://amigo.geneontology.org/amigo/term/GO:0035335
lipid metabolic process	Gene Ontology	GO:0006629	5	74	0.430892	0.477112	Enpp6|Gdpd3|Ldlr|Pltp|Mogat2	http://amigo.geneontology.org/amigo/term/GO:0006629
positive regulation of defense response to virus by host	Gene Ontology	GO:0002230	6	93	0.456273	0.503447	LOC100362814|Cpa3|Trem1|Fgfbp1|Ppy|Trim6	http://amigo.geneontology.org/amigo/term/GO:0002230
carbohydrate metabolic process	Gene Ontology	GO:0005975	7	110	0.457822	0.503447	Bin2a|Fbp1|RGD1309821|Chst2|Chst4|Chst7|Ldhc	http://amigo.geneontology.org/amigo/term/GO:0005975
positive regulation of transcription from RNA polymerase II promoter	Gene Ontology	GO:0045944	48	810	0.463675	0.507878	Nos1|Igf1|Bhlha15|Npas2|Galr3|Fosl1|Nanog|Esr1|Gdf2|Nog|Tmprss6|Batf|Arntl|Eaf2|Shox2|Il25|Nr1h4|Msx1|Gata5|Hes5|Arnt2|Mycn|Esrrb|Isl1|Edn1|Adrb2|Tbx6|Gdnf|Nkx2-3|Wnt5a|P2ry1|Pou2f3|Pou3f3|Wt1|Spi1|Bmp3|Cebpe|Rfx4|Gli2|Egr2|Agap2|Gli1|Osm|Scx|Nrg1|Dbp|F2rl1|Plagl1	http://amigo.geneontology.org/amigo/term/GO:0045944
response to cytokine	Gene Ontology	GO:0034097	5	77	0.465405	0.507878	Pla2g5|Ptgs2|Il12rb2|Fosl1|Itih4	http://amigo.geneontology.org/amigo/term/GO:0034097
calcium ion transmembrane transport	Gene Ontology	GO:0070588	6	94	0.466613	0.507878	RGD1562084|Trpv6|Atp2a1|Cacng3|Atp2b2|Cacng7	http://amigo.geneontology.org/amigo/term/GO:0070588
regulation of apoptotic process	Gene Ontology	GO:0042981	7	113	0.486219	0.527423	Sell|Bmp8b|Esr1|Gdf2|Lefty2|Gdf6|Sarm1	http://amigo.geneontology.org/amigo/term/GO:0042981
peptidyl-serine phosphorylation	Gene Ontology	GO:0018105	5	80	0.499259	0.53974	Map4k1|Syk|Pdgfb|Cdk5r1|Camk2b	http://amigo.geneontology.org/amigo/term/GO:0018105
Wnt signaling pathway	Gene Ontology	GO:0016055	6	101	0.537202	0.578803	Wnt2b|LOC100912282|Sostdc1|LOC100909913|Sost|Wnt7b	http://amigo.geneontology.org/amigo/term/GO:0016055
protein autophosphorylation	Gene Ontology	GO:0046777	9	158	0.572608	0.614881	Map4k1|Ephb1|Syk|Epha4|Camk2b|Kit|Aatk|Thy1|Kdr	http://amigo.geneontology.org/amigo/term/GO:0046777
post-embryonic development	Gene Ontology	GO:0009791	5	89	0.595088	0.635561	Nkx2-3|Cyp1a2|Scn9a|Myl2|Dhcr7	http://amigo.geneontology.org/amigo/term/GO:0009791
negative regulation of transcription from RNA polymerase II promoter	Gene Ontology	GO:0000122	33	585	0.595838	0.635561	Nog|Rhox5|Pkia|Prdm5|Ripply3|Hbe1|Nr1d1|Msc|Bend6|Esr2|Smad7|Foxe1|Tmprss6|Crym|Dach1|Nr1h4|Msx1|Hes5|Nfe2l3|Isl1|Lefty2|Per3|Edn1|Tbx6|Sema4d|Spi1|Nanog|Cux2|Ahrr|Gli2|Shox2|Snai3|Dact1	http://amigo.geneontology.org/amigo/term/GO:0000122
small GTPase mediated signal transduction	Gene Ontology	GO:0007264	8	146	0.618355	0.657387	Diras3|Rasl11b|Rasgrp4|Rrad|Diras2|Rapgef4|Agap2|Rergl	http://amigo.geneontology.org/amigo/term/GO:0007264
innate immune response	Gene Ontology	GO:0045087	9	165	0.625067	0.662323	Lbp|Clec4d|Spon2|Syk|Clec4e|Lcn2|Tlr10|Tlr8|F2rl1	http://amigo.geneontology.org/amigo/term/GO:0045087
negative regulation of transcription, DNA-templated	Gene Ontology	GO:0045892	23	430	0.689823	0.728526	Pdgfb|Prdm5|Cux2|Capn3|Nr1d1|Prdm8|Trim6|Tmprss6|Dach1|Msx1|Hes5|Gmnn|Nostrin|Wnt5a|Pou3f3|Ciart|Spi1|Foxs1|Scx|Nrg1|Cdk5r1|Trim66|Foxn3	http://amigo.geneontology.org/amigo/term/GO:0045892
protein folding	Gene Ontology	GO:0006457	5	102	0.713369	0.750915	Pdia5|LOC100360977|Cryab|Apoa2|LOC102553845	http://amigo.geneontology.org/amigo/term/GO:0006457
protein homooligomerization	Gene Ontology	GO:0051260	8	161	0.724404	0.76003	Aqp4|Dpysl3|Kcng1|Cryab|C1qtnf7|Angptl4|Kcns1|Kcnv2	http://amigo.geneontology.org/amigo/term/GO:0051260
positive regulation of protein phosphorylation	Gene Ontology	GO:0001934	7	147	0.757024	0.791659	Camp|Ctgf|Prom2|Wnt5a|P2ry1|Sema4d|Kdr	http://amigo.geneontology.org/amigo/term/GO:0001934
in utero embryonic development	Gene Ontology	GO:0001701	11	230	0.787624	0.820976	Mt-nd4|Esrrb|Nog|Insl3|Gli2|Fosl1|Msx1|Edn1|Hc|Arnt2|Wnt7b	http://amigo.geneontology.org/amigo/term/GO:0001701
transcription from RNA polymerase II promoter	Gene Ontology	GO:0006366	18	377	0.836422	0.86901	Batf|Spi1|Bhlha15|Cebpe|Esr1|Egr2|Foxr1|Foxe1|Foxs1|Gli2|Rfx4|Eaf2|Scx|Msx1|Dbp|Plagl1|Pou2f3|Arnt2	http://amigo.geneontology.org/amigo/term/GO:0006366
transcription, DNA-templated	Gene Ontology	GO:0006351	26	534	0.851155	0.881455	Rhox5|Bhlha15|Hnf4g|Npas2|Nr1d1|Esr2|Esr1|Smad6|Eaf2|LOC100911840|Nfe2|Hes5|Arnt2|E2f2|Esrrb|Nfe2l3|Rorc|Rorb|Tbx6|Pou2f3|Pou3f3|Batf|Cebpe|Ahrr|Tbx18|Dbp	http://amigo.geneontology.org/amigo/term/GO:0006351
apoptotic process	Gene Ontology	GO:0006915	9	225	0.911515	0.940434	Wt1|Gdf6|Gjb6|Hcar2|Eaf2|C5ar1|Prune2|Aatk|Lgals7	http://amigo.geneontology.org/amigo/term/GO:0006915
intracellular protein transport	Gene Ontology	GO:0006886	9	226	0.913984	0.940434	Sytl5|Rab32|Sytl3|Mal|Gpihbp1|Zp2|Atp10b|Grik2|Rims2	http://amigo.geneontology.org/amigo/term/GO:0006886
positive regulation of GTPase activity	Gene Ontology	GO:0043547	10	256	0.933206	0.957134	Ccl11|Adprhl1|Rasgrp4|Rgs17|Rgs4|Agap2|Arhgap15|Thy1|Mex3b|Rgn	http://amigo.geneontology.org/amigo/term/GO:0043547
positive regulation of apoptotic process	Gene Ontology	GO:0043065	8	238	0.969813	0.989482	Ptgs2|Tgm2|Ido1|Adrb2|Fosl1|Sept4|Hrg|Tnfrsf12a	http://amigo.geneontology.org/amigo/term/GO:0043065
regulation of transcription from RNA polymerase II promoter	Gene Ontology	GO:0006357	11	306	0.970929	0.989482	Wt1|Spi1|Batf|Nfe2l3|Foxr1|Foxs1|Rfx4|Nfe2|Nr1h4|Snai3|Pou2f3	http://amigo.geneontology.org/amigo/term/GO:0006357
protein transport	Gene Ontology	GO:0015031	5	173	0.975393	0.990875	Duoxa1|Sec16b|Grip2|Exoc7|Tram1l1	http://amigo.geneontology.org/amigo/term/GO:0015031
translation	Gene Ontology	GO:0006412	14	382	0.978789	0.991179	Rps4y2|LOC691195|RGD1565566|LOC100364509|LOC100910336|Rpl39l|Rpl3l|Rpl37-ps1|RGD1559972|AABR07024666.1|Rps6|LOC100360604|Bco2|AABR07065923.1	http://amigo.geneontology.org/amigo/term/GO:0006412
protein phosphorylation	Gene Ontology	GO:0006468	13	408	0.995183	0.999999	Stk32c|Pdgfb|Acvr1c|Camk1g|Tex14|Tssk4|Dclk3|Kit|Cdk5r1|Hunk|Camk2b|Mapk10|Wnt5a	http://amigo.geneontology.org/amigo/term/GO:0006468
protein ubiquitination	Gene Ontology	GO:0016567	5	220	0.996542	0.999999	Pdzrn4|Asb11|Sh3rf2|Fbxo40|Cand2	http://amigo.geneontology.org/amigo/term/GO:0016567
regulation of transcription, DNA-templated	Gene Ontology	GO:0006355	30	846	0.999214	0.999999	B230307C23Rik|Lmx1a|Zfp286a|Tle6|Nr1d1|LOC100364912|Prmt8|Esr2|Lhx6|Esr1|Foxe1|Vsx1|Dach1|Gata5|Arnt2|Zfp663|E2f2|Esrrb|Efemp1|Isl1|AC091336.1|Rorc|AABR07046635.1|Wt1|Spi1|Egr2|Atp1b4|Tbx18|Snai3|AABR07050407.1	http://amigo.geneontology.org/amigo/term/GO:0006355
G-protein coupled receptor signaling pathway	Gene Ontology	GO:0007186	57	1672	0.999999	0.999999	Areg|Ptgfr|Bhlha15|Ackr4|Fpr2|Vipr1|Adgre1|Cxcl3|Ackr2|Adra2a|Sstr1|Tas1r1|Gpr65|Gprc5d|Olr63|Gpr27|Lpar4|Rgs7bp|Ccrl2|Adora1|Vom2r6|Rgs7|Edn1|Bdkrb2|Npw|Gnat2|Cysltr2|Gpr174|Gng8|LOC100910373|Mc5r|Rorb|Olr59|Gpr39|Ffar2|Cxcr1|Gpr50|Ccr1l1|Ccr6|Glp1r|Cartpt|P2ry1|Opn3|AC094001.1|Gpr141|Qrfpr|Adrb2|Adra2b|Gpr88|Hcar2|Sstr2|Ccr3|Apoc3|Hrh1|Gpr162|F2rl1|Apoa1	http://amigo.geneontology.org/amigo/term/GO:0007186

## Sheet: blue module
Table S5 List of GO terms enriched by mRNA gene from selected co-expression modules
#Term	Database	ID	Input number	Background number	P-Value	Corrected P-Value	Input	Hyperlink
response to cytokine	Gene Ontology	GO:0034097	12	77	3.26892e-10	1.70002e-08	Cdkn2b|Pdgfra|Stat3|Timp1|Socs3|Fos|Sele|Il6st|Il6|Osmr|Tnfrsf11a|Ptges	http://amigo.geneontology.org/amigo/term/GO:0034097
response to lipopolysaccharide	Gene Ontology	GO:0032496	17	187	4.04766e-10	1.70002e-08	Cebpb|Elane|LOC299282|Socs3|Fos|Mpo|Litaf|Ptger2|Ctsg|Il6|Hspd1|Cd14|Ccrn4l|Trib1|Ptges|Selp|Tnfrsf11a	http://amigo.geneontology.org/amigo/term/GO:0032496
negative regulation of apoptotic process	Gene Ontology	GO:0043066	24	405	6.8978e-10	1.93138e-08	Pim3|Socs3|Pim1|Plaur|Il6|Hgf|Stat3|Dusp1|Pafah2|Hspa5|Nuak2|Bcl3|Cyr61|Hyou1|Nr4a3|Asns|Hspd1|Shh|Wnt7a|Dnaja1|Timp1|Egr1|Hsp90b1|Jak2	http://amigo.geneontology.org/amigo/term/GO:0043066
negative regulation of protein kinase activity	Gene Ontology	GO:0006469	9	64	1.4245e-07	2.99145e-06	Ppm1e|Socs3|Hspb1|Gadd45a|Socs2|Gadd45g|Il6|Sh3bp5|Trib1	http://amigo.geneontology.org/amigo/term/GO:0006469
response to heat	Gene Ontology	GO:0009408	8	52	3.51087e-07	5.89826e-06	Dnaja1|Hspb2|Socs3|Dnaja4|Il6|Hspd1|Cd14|Hsp90aa1	http://amigo.geneontology.org/amigo/term/GO:0009408
response to calcium ion	Gene Ontology	GO:0051592	8	66	2.29017e-06	3.20624e-05	Tshb|Adam9|Il6|Trpc3|Cyp27b1|Ptges|Dusp1|Fgb	http://amigo.geneontology.org/amigo/term/GO:0051592
positive regulation of cell proliferation	Gene Ontology	GO:0008284	18	399	5.43742e-06	6.32687e-05	Acer2|Tgfb2|Pdgfra|Avpr1a|Timp1|Sphk1|Irs2|Il6st|Il6|Osmr|Jak2|Ereg|Chp2|Hgf|Myc|Gdf9|Wnt7a|Plau	http://amigo.geneontology.org/amigo/term/GO:0008284
aging	Gene Ontology	GO:0007568	12	185	6.02559e-06	6.32687e-05	Cdkn2b|Stat3|Socs3|Timp1|Socs2|Mpo|Litaf|Il6|Krt14|Cyp27b1|Cacybp|Fos	http://amigo.geneontology.org/amigo/term/GO:0007568
cytokine-mediated signaling pathway	Gene Ontology	GO:0019221	9	101	7.1113e-06	6.63722e-05	Csf2rb|Socs3|Socs2|Tnfrsf1a|Il6st|Il6|Jak2|Ereg|Ptprn	http://amigo.geneontology.org/amigo/term/GO:0019221
response to estrogen	Gene Ontology	GO:0043627	8	78	8.17319e-06	6.86548e-05	Pdgfra|Il4r|Tshb|Hspd1|Ptprn|Hsp90aa1|Wnt7a|Krt19	http://amigo.geneontology.org/amigo/term/GO:0043627
positive regulation of cell differentiation	Gene Ontology	GO:0045597	6	41	1.45387e-05	0.000111023	Cyr61|Socs3|Junb|Jak2|Serpinf2|Shh	http://amigo.geneontology.org/amigo/term/GO:0045597
response to peptide hormone	Gene Ontology	GO:0043434	8	86	1.69121e-05	0.000118385	Stat3|Socs3|Timp1|Socs2|Nr4a3|Plat|Cyp27b1|Ereg	http://amigo.geneontology.org/amigo/term/GO:0043434
cellular response to glucose starvation	Gene Ontology	GO:0042149	5	26	1.94676e-05	0.000125791	Atf4|Nuak2|Upp1|Asns|Hspa5	http://amigo.geneontology.org/amigo/term/GO:0042149
response to endoplasmic reticulum stress	Gene Ontology	GO:0034976	7	65	2.20767e-05	0.000130505	Cebpb|LOC100909750|Hspa5|Hyou1|Ppp1r15a|Atf4|Sdf2l1	http://amigo.geneontology.org/amigo/term/GO:0034976
regulation of cell proliferation	Gene Ontology	GO:0042127	11	178	2.33045e-05	0.000130505	LOC100909750|Kcnh1|Il4r|Fyn|Ptger2|Il6|Srms|Plau|Shh|Wnt7a|Nr5a2	http://amigo.geneontology.org/amigo/term/GO:0042127
wound healing	Gene Ontology	GO:0042060	8	91	2.56152e-05	0.00013448	Pdgfra|Timp1|Plau|Plat|Il6|F13a1|Vangl2|Wnt7a	http://amigo.geneontology.org/amigo/term/GO:0042060
positive regulation of synapse assembly	Gene Ontology	GO:0051965	6	50	4.65812e-05	0.000230166	Slitrk6|Syndig1|Lrrn3|Flrt3|Flrt2|Wnt7a	http://amigo.geneontology.org/amigo/term/GO:0051965
cellular response to hormone stimulus	Gene Ontology	GO:0032870	6	54	7.24834e-05	0.000338256	Avpr1a|Stat3|Socs2|Fos|Asns|Dusp1	http://amigo.geneontology.org/amigo/term/GO:0032870
response to antibiotic	Gene Ontology	GO:0046677	5	35	8.72907e-05	0.000385917	Il6|Aoc1|Cyp21a1|Jak2|Slc1a3	http://amigo.geneontology.org/amigo/term/GO:0046677
positive regulation of fat cell differentiation	Gene Ontology	GO:0045600	5	37	0.000114742	0.000444365	Cebpb|Lmo3|Wif1|Ccrn4l|Medag	http://amigo.geneontology.org/amigo/term/GO:0045600
cellular response to calcium ion	Gene Ontology	GO:0071277	5	37	0.000114742	0.000444365	Cacybp|Fos|Junb|Kcnh1|Chp2	http://amigo.geneontology.org/amigo/term/GO:0071277
response to cAMP	Gene Ontology	GO:0051591	6	59	0.000119761	0.000444365	Fos|Plat|Crem|Ptprn|Dusp1|Cyp27b1	http://amigo.geneontology.org/amigo/term/GO:0051591
positive regulation of gene expression	Gene Ontology	GO:0010628	12	251	0.000121671	0.000444365	Il6|Tgfb2|Ptges3|Itgb8|Lrrc32|Egr1|Ppp1r15a|Nfil3|Shh|Atf4|Wnt7a|Adm2	http://amigo.geneontology.org/amigo/term/GO:0010628
positive regulation of transcription from RNA polymerase II promoter	Gene Ontology	GO:0045944	24	810	0.00016101	0.000563535	Sbno2|Fos|Cdx1|Serpinf2|Galr2|Crem|Fosl2|Cyr61|Arid5a|Junb|Nr5a2|Atf4|Bcl3|Stat3|Nr4a3|Chp2|Shh|Wnt7a|Sox18|Cebpb|Cebpd|Egr1|Jak2|Ikzf4	http://amigo.geneontology.org/amigo/term/GO:0045944
inflammatory response	Gene Ontology	GO:0006954	10	190	0.000207943	0.000698689	Sphk1|LOC299282|Il4r|Tnfrsf1a|Sele|Rarres2|Il6|Ltb4r|Cd14|Selp	http://amigo.geneontology.org/amigo/term/GO:0006954
positive regulation of apoptotic process	Gene Ontology	GO:0043065	11	238	0.000312007	0.00100802	Dnaja1|Cyr61|Gadd45a|Gadd45g|Il6|Hspd1|LOC100909750|Jak2|Map2k6|Dusp1|Phlda3	http://amigo.geneontology.org/amigo/term/GO:0043065
positive regulation of transcription, DNA-templated	Gene Ontology	GO:0045893	16	463	0.000409864	0.00127513	Sox18|Cebpb|Stat3|Fos|Nr4a3|Egr1|Aff1|Fgf23|Il6|Nr5a2|Fosl2|Shh|Atf4|Wnt7a|Sox7|Bcl3	http://amigo.geneontology.org/amigo/term/GO:0045893
positive regulation of phosphatidylinositol 3-kinase signaling	Gene Ontology	GO:0014068	5	49	0.000441908	0.00132572	Hgf|Fyn|Tgfb2|Selp|Flt1	http://amigo.geneontology.org/amigo/term/GO:0014068
multicellular organismal development	Gene Ontology	GO:0007275	8	142	0.000572631	0.00165866	Gadd45g|Sema3g|Spred3|Wif1|Hoxa2|Spry4|Ggn|Tnfrsf11a	http://amigo.geneontology.org/amigo/term/GO:0007275
regulation of apoptotic process	Gene Ontology	GO:0042981	7	113	0.000721477	0.00199574	Tgfb2|LOC100909750|Egr1|Il6|Myc|Sdf2l1|Bcl3	http://amigo.geneontology.org/amigo/term/GO:0042981
positive regulation of smooth muscle cell proliferation	Gene Ontology	GO:0048661	5	55	0.000756553	0.00199574	Il6|Nr4a3|Elane|Ereg|Serpinf2	http://amigo.geneontology.org/amigo/term/GO:0048661
cellular response to lipopolysaccharide	Gene Ontology	GO:0071222	7	114	0.000760282	0.00199574	Nfkbib|Litaf|Plau|Adam9|Il6|Cd14|Jak2	http://amigo.geneontology.org/amigo/term/GO:0071222
response to organic substance	Gene Ontology	GO:0010033	7	117	0.000886691	0.00225703	Pdgfra|Avpr1a|Stat3|Timp1|Hspd1|Serpinf2|Dusp1	http://amigo.geneontology.org/amigo/term/GO:0010033
protein autophosphorylation	Gene Ontology	GO:0046777	8	158	0.00114994	0.00284102	LOC100909750|Sik1|Pim1|Fyn|Jak2|Insrr|Hipk4|Flt1	http://amigo.geneontology.org/amigo/term/GO:0046777
response to drug	Gene Ontology	GO:0042493	13	369	0.00119816	0.00287559	Aoc1|Tgfb2|LOC100909750|Stat3|Socs3|Fos|Egr1|Fyn|Il6|Hspd1|Map2k6|Slc1a3|Cyp27b1	http://amigo.geneontology.org/amigo/term/GO:0042493
negative regulation of neuron apoptotic process	Gene Ontology	GO:0043524	7	126	0.00136767	0.00319123	Cebpb|Nr4a3|Mt1|Fyn|Hsp90ab1|Hspd1|Jak2	http://amigo.geneontology.org/amigo/term/GO:0043524
positive regulation of angiogenesis	Gene Ontology	GO:0045766	6	99	0.0019319	0.00438593	Sphk1|Hspb1|Ereg|Hgf|Adm2|Flt1	http://amigo.geneontology.org/amigo/term/GO:0045766
negative regulation of inflammatory response	Gene Ontology	GO:0050728	5	70	0.00224668	0.00496636	Ier3|Zfp36|Tnfaip6|Socs3|Tnfrsf1a	http://amigo.geneontology.org/amigo/term/GO:0050728
response to insulin	Gene Ontology	GO:0032868	5	72	0.00254313	0.0053223	Il6|Ptprn|Egr1|Cyp27b1|Socs3	http://amigo.geneontology.org/amigo/term/GO:0032868
response to mechanical stimulus	Gene Ontology	GO:0009612	5	72	0.00254313	0.0053223	Il6|Mpo|Inhbb|Asns|Fos	http://amigo.geneontology.org/amigo/term/GO:0009612
angiogenesis	Gene Ontology	GO:0001525	7	141	0.00259779	0.0053223	Sox18|Gja5|Plau|Ackr3|Shh|Wnt7a|Adm2	http://amigo.geneontology.org/amigo/term/GO:0001525
positive regulation of cell migration	Gene Ontology	GO:0030335	7	145	0.00303747	0.0060453	Sphk1|Cyr61|Hspa5|Irs2|Jak2|Hgf|Flt1	http://amigo.geneontology.org/amigo/term/GO:0030335
cell adhesion	Gene Ontology	GO:0007155	8	185	0.00309462	0.0060453	Cyr61|Sele|Tnfaip6|Ackr3|Flrt3|Adam9|Selp|Has1	http://amigo.geneontology.org/amigo/term/GO:0007155
response to organic cyclic compound	Gene Ontology	GO:0014070	8	190	0.00363971	0.00694853	Cdkn2b|Stat3|Socs3|Fos|Il6|Hspd1|Ptges|Selp	http://amigo.geneontology.org/amigo/term/GO:0014070
extracellular matrix organization	Gene Ontology	GO:0030198	5	79	0.00380581	0.00710418	Smoc2|Tgfb2|Cyr61|Pdgfra|Bcl3	http://amigo.geneontology.org/amigo/term/GO:0030198
positive regulation of ERK1 and ERK2 cascade	Gene Ontology	GO:0070374	6	115	0.00408435	0.00729969	Ackr3|Il6|Serpinf2|Sema7a|Fgf23|Fgb	http://amigo.geneontology.org/amigo/term/GO:0070374
axon guidance	Gene Ontology	GO:0007411	6	115	0.00408435	0.00729969	Tgfb2|Sema3f|Nr4a3|Flrt3|Flrt2|Shh	http://amigo.geneontology.org/amigo/term/GO:0007411
response to estradiol	Gene Ontology	GO:0032355	6	124	0.0058858	0.010113	Pdgfra|Stat3|Socs3|Socs2|Dusp1|Wnt7a	http://amigo.geneontology.org/amigo/term/GO:0032355
circadian rhythm	Gene Ontology	GO:0007623	5	88	0.00601962	0.010113	Atf4|Egr1|Ccrn4l|Crem|Nfil3	http://amigo.geneontology.org/amigo/term/GO:0007623
single organismal cell-cell adhesion	Gene Ontology	GO:0016337	5	88	0.00601962	0.010113	Fblim1|PVR|Cyr61|Selp|Esam	http://amigo.geneontology.org/amigo/term/GO:0016337
cell migration	Gene Ontology	GO:0016477	7	167	0.00655198	0.0107915	Pdgfra|PVR|Srms|Fyn|Tgfb2|LOC100909750|Flt1	http://amigo.geneontology.org/amigo/term/GO:0016477
defense response to bacterium	Gene Ontology	GO:0042742	5	91	0.00692484	0.0111863	Adamts4|Elane|Cebpb|Bcl3|Tnfrsf1a	http://amigo.geneontology.org/amigo/term/GO:0042742
signal transduction	Gene Ontology	GO:0007165	11	354	0.00717064	0.0113648	Kcnh6|Kcnh1|Socs3|Nfkbib|Litaf|Il6st|Ltb4r|Akap12|Smoc2|Jak2|Fgb	http://amigo.geneontology.org/amigo/term/GO:0007165
cell proliferation	Gene Ontology	GO:0008283	7	172	0.00765753	0.0119117	Hgf|Stat3|Pim1|Irs2|Shh|Ereg|Gnat1	http://amigo.geneontology.org/amigo/term/GO:0008283
protein dephosphorylation	Gene Ontology	GO:0006470	5	94	0.00792124	0.0120979	Ptprn|Ppm1e|Dusp1|Dusp26|Ppap2a	http://amigo.geneontology.org/amigo/term/GO:0006470
potassium ion transmembrane transport	Gene Ontology	GO:0071805	5	97	0.0090132	0.0135198	Kcnh1|Kcnh6|Kcng4|Kcne4|Kcnh2	http://amigo.geneontology.org/amigo/term/GO:0071805
peptidyl-tyrosine phosphorylation	Gene Ontology	GO:0018108	5	100	0.0102049	0.0150388	Fyn|LOC100909750|Jak2|Insrr|Flt1	http://amigo.geneontology.org/amigo/term/GO:0018108
intracellular signal transduction	Gene Ontology	GO:0035556	10	345	0.0158824	0.0230021	Sik1|Socs3|Socs2|Hspb1|Sh3bp5|Adrb1|Zfp36|Jak2|Map2k6|Dusp1	http://amigo.geneontology.org/amigo/term/GO:0035556
protein phosphorylation	Gene Ontology	GO:0006468	11	408	0.0190523	0.0271252	Tgfb2|Sik1|Pim3|Pim1|Nuak2|Fyn|Ctsg|Trib1|Hipk4|Adm2|Map2k6	http://amigo.geneontology.org/amigo/term/GO:0006468
innate immune response	Gene Ontology	GO:0045087	6	165	0.0217733	0.0304826	LOC100909750|Trim15|Fyn|Cd14|Srms|Fgb	http://amigo.geneontology.org/amigo/term/GO:0045087
cell differentiation	Gene Ontology	GO:0030154	8	269	0.0258293	0.0355682	LOC100909750|Fyn|Gadd45g|Srms|Jak2|Tmem176b|Ggn|Fgf23	http://amigo.geneontology.org/amigo/term/GO:0030154
negative regulation of transcription, DNA-templated	Gene Ontology	GO:0045892	11	430	0.026742	0.0362311	Sox18|Sbno2|Cebpb|Tshz3|Rcor2|Ereg|Ikzf4|Hes2|Sox7|Bcl3|Crem	http://amigo.geneontology.org/amigo/term/GO:0045892
negative regulation of gene expression	Gene Ontology	GO:0010629	5	130	0.0284215	0.0378954	Shh|Fyn|Xdh|Ccrn4l|Itgb8	http://amigo.geneontology.org/amigo/term/GO:0010629
intracellular protein transport	Gene Ontology	GO:0006886	7	226	0.0297754	0.0390802	Rab26|Rab6b|Rab38|RGD1564704|Snx18|Syndig1|Rab40b	http://amigo.geneontology.org/amigo/term/GO:0006886
transmembrane transport	Gene Ontology	GO:0055085	6	191	0.0403235	0.0521104	Kcnh1|Gja5|Mfsd3|Slc5a1|Slc43a3|Abca8	http://amigo.geneontology.org/amigo/term/GO:0055085
negative regulation of endopeptidase activity	Gene Ontology	GO:0010951	5	146	0.043446	0.0549838	Timp1|LOC299282|Cst7|Tfpi2|Serpinf2	http://amigo.geneontology.org/amigo/term/GO:0010951
heart development	Gene Ontology	GO:0007507	6	195	0.0438561	0.0549838	Sox18|Tgfb2|Gja5|Cacybp|Ece1|Shh	http://amigo.geneontology.org/amigo/term/GO:0007507
positive regulation of protein phosphorylation	Gene Ontology	GO:0001934	5	147	0.044517	0.0549916	Cyr61|Plaur|Sema7a|Map2k6|Rarres2	http://amigo.geneontology.org/amigo/term/GO:0001934
response to hypoxia	Gene Ontology	GO:0001666	6	198	0.0466292	0.056766	Tgfb2|Pdlim1|Socs3|Hsp90b1|Hspd1|Plau	http://amigo.geneontology.org/amigo/term/GO:0001666
negative regulation of cell proliferation	Gene Ontology	GO:0008285	8	305	0.0483415	0.0580098	Cdkn2b|Tgfb2|Stat3|Il6|Jak2|Ereg|Ptges|Sox7	http://amigo.geneontology.org/amigo/term/GO:0008285
transcription from RNA polymerase II promoter	Gene Ontology	GO:0006366	9	377	0.0610703	0.0722522	Cebpb|Junb|Stat3|Fos|Cdx1|Egr1|Nr5a2|Nfil3|Atf4	http://amigo.geneontology.org/amigo/term/GO:0006366
apoptotic process	Gene Ontology	GO:0006915	6	225	0.0764405	0.0891806	Pim1|Nuak2|Litaf|Gadd45g|Map2k6|Shh	http://amigo.geneontology.org/amigo/term/GO:0006915
in utero embryonic development	Gene Ontology	GO:0001701	6	230	0.0829235	0.0954188	Sox18|Pdgfra|Rcn1|Junb|Rarres2|Maff	http://amigo.geneontology.org/amigo/term/GO:0001701
regulation of transcription, DNA-templated	Gene Ontology	GO:0006355	16	846	0.0906393	0.102888	Sox18|Cebpb|Junb|Kcnh1|Pdlim1|Fos|Litaf|Egr1|Crem|Nr5a2|Shh|Atf4|Hes2|Myc|Maff|Hoxa2	http://amigo.geneontology.org/amigo/term/GO:0006355
transcription, DNA-templated	Gene Ontology	GO:0006351	11	534	0.0939012	0.105169	Litaf|Smad9|Cebpd|Nr4a3|Bcl3|Rcor2|Nr5a2|Atf4|Hes2|Maff|Crem	http://amigo.geneontology.org/amigo/term/GO:0006351
positive regulation of GTPase activity	Gene Ontology	GO:0043547	6	256	0.12134	0.134113	Rgs16|Snx18|Adrb1|Rgs1|Rgs2|Sipa1l2	http://amigo.geneontology.org/amigo/term/GO:0043547
immune response	Gene Ontology	GO:0006955	5	216	0.15523	0.169342	Cxcl1|Procr|Ccl9|Il4r|Nfil3	http://amigo.geneontology.org/amigo/term/GO:0006955
oxidation-reduction process	Gene Ontology	GO:0055114	10	557	0.197539	0.212734	Aoc1|Cyp27b1|Ugdh|Mpo|Cyp21a1|Xdh|Sdr9c7|P4ha1|Bco1|Ch25h	http://amigo.geneontology.org/amigo/term/GO:0055114
negative regulation of transcription from RNA polymerase II promoter	Gene Ontology	GO:0000122	10	585	0.240089	0.255284	Sox18|Elane|Sik1|Nr4a3|Egr1|H2afy2|Nfil3|Shh|Batf3|Dusp26	http://amigo.geneontology.org/amigo/term/GO:0000122
spermatogenesis	Gene Ontology	GO:0007283	5	264	0.266342	0.279659	Plau|Tdrp|Dnaja1|Ggn|Rgs2	http://amigo.geneontology.org/amigo/term/GO:0007283
proteolysis	Gene Ontology	GO:0006508	7	425	0.324785	0.336814	Adamts4|Elane|Adamts1|Plau|Ctsg|Hgf|Pi15	http://amigo.geneontology.org/amigo/term/GO:0006508
regulation of transcription from RNA polymerase II promoter	Gene Ontology	GO:0006357	5	306	0.374308	0.383438	Atf4|Zfp36|Stat3|Sox7|Arid5a	http://amigo.geneontology.org/amigo/term/GO:0006357
metabolic process	Gene Ontology	GO:0008152	7	745	0.86334	0.873742	Mdn1|Rab26|Rab6b|Rab38|Gnat1|Abhd3|Abca8	http://amigo.geneontology.org/amigo/term/GO:0008152
G-protein coupled receptor signaling pathway	Gene Ontology	GO:0007186	9	1672	0.999677	0.999677	Gpr146|Avpr1a|Gpr158|Galr2|Gpr4|Ackr3|Ltb4r|Jak2|Gnat1	http://amigo.geneontology.org/amigo/term/GO:0007186
--------------------

## Sheet: magenta module
Table S5 List of GO terms enriched by mRNA gene from selected co-expression modules
#Term	Database	ID	Input number	Background number	P-Value	Corrected P-Value	Input	Hyperlink
oxidation-reduction process	Gene Ontology	GO:0055114	14	557	1.80061e-09	1.80061e-08	Msmo1|P4ha2|Cyp7b1|Tdo2|Iyd|Cyp51|Ptgs1|Cyp2e1|Prodh|Cyp2c22|LOC100365902|Tecrl|Lox|Sqle	http://amigo.geneontology.org/amigo/term/GO:0055114
inflammatory response	Gene Ontology	GO:0006954	7	190	2.66222e-06	1.33111e-05	Ptgs1|Afap1l2|S100a7a|Gal|Sgms1|Calca|A2m	http://amigo.geneontology.org/amigo/term/GO:0006954
response to hypoxia	Gene Ontology	GO:0001666	6	198	4.40394e-05	0.000143367	Tgfbr3|Hif3a|Abcb1a|Abat|Adm|Bnip3	http://amigo.geneontology.org/amigo/term/GO:0001666
negative regulation of cell proliferation	Gene Ontology	GO:0008285	7	305	5.73468e-05	0.000143367	Igfbp3|Gal|Tp53inp1|Rgcc|Myo16|Adm|Ptprk	http://amigo.geneontology.org/amigo/term/GO:0008285
positive regulation of apoptotic process	Gene Ontology	GO:0043065	6	238	0.000121858	0.000243717	Adm|Igfbp3|Gal|Tp53inp1|Lpar1|Bnip3	http://amigo.geneontology.org/amigo/term/GO:0043065
signal transduction	Gene Ontology	GO:0007165	6	354	0.00101065	0.00168441	Tgfbr3|Hif3a|Pex11a|Arhgap25|Nov|Ptprk	http://amigo.geneontology.org/amigo/term/GO:0007165
response to drug	Gene Ontology	GO:0042493	6	369	0.00125127	0.00178752	Abcb1a|Orm1|Cyp2e1|Gal|Abat|Lox	http://amigo.geneontology.org/amigo/term/GO:0042493
metabolic process	Gene Ontology	GO:0008152	8	745	0.00272544	0.00340679	Abcb1a|Tuba8|RGD1564942|Atp13a5|Abhd2|Myo16|Nat8l|Myo10	http://amigo.geneontology.org/amigo/term/GO:0008152
positive regulation of transcription from RNA polymerase II promoter	Gene Ontology	GO:0045944	5	810	0.125091	0.13899	Phox2a|Ldb2|Gal|Il33|Rgcc	http://amigo.geneontology.org/amigo/term/GO:0045944
G-protein coupled receptor signaling pathway	Gene Ontology	GO:0007186	6	1672	0.473583	0.473583	Fzd4|Adgrl4|Adgrg2|Hcrtr1|Gcgr|Lpar1	http://amigo.geneontology.org/amigo/term/GO:0007186

## Sheet: yellow module
Table S5 List of GO terms enriched by mRNA gene from selected co-expression modules
#Term	Database	ID	Input number	Background number	P-Value	Corrected P-Value	Input	Hyperlink
response to virus	Gene Ontology	GO:0009615	19	66	0	0	Ifih1|Tlr3|Dhx58|Bst2|Mx2|Adar|Eif2ak2|Oasl2|Ddx58|Ifit2|Oas1k|Oas3|Oasl|Ddx60|Isg20|Cxcl10|Ifit3|Rsad2|Ifit1	http://amigo.geneontology.org/amigo/term/GO:0009615
defense response to virus	Gene Ontology	GO:0051607	18	85	0	0	Irf1|Samhd1|Isg20|Oasl2|Adar|Ddx60|Oas1k|Oasl|Oas1i|Tlr3|Oas3|Oas2|Isg15|Cxcl10|Bst2|Oas1a|Nlrc5|Rsad2	http://amigo.geneontology.org/amigo/term/GO:0051607
immune response	Gene Ontology	GO:0006955	27	216	0	0	Cd274|LOC691670|RT1-A2|RT1-T24-4|Ccl12|Sectm1b|Gzmc|Xcl1|Oas2|RT1-S3|Ccl7|LOC100910060|Gzmbl1|Ifi44l|Cxcl11|Ccr5|RT1-N2|RT1-N3|Rn60_20_0047.3|RT1-CE7|Oas1i|Oas1k|RT1-T24-2|RT1-T24-3|Oas1a|Cxcl10|Cxcl13	http://amigo.geneontology.org/amigo/term/GO:0006955
negative regulation of viral genome replication	Gene Ontology	GO:0045071	10	24	6.77236e-15	7.11098e-14	Adar|Eif2ak2|Mx2|Oas1k|Oasl|Oas3|Isg15|Bst2|Isg20|Rsad2	http://amigo.geneontology.org/amigo/term/GO:0045071
antigen processing and presentation of peptide antigen via MHC class I	Gene Ontology	GO:0002474	10	36	7.95142e-13	6.67919e-12	RT1-T24-2|RT1-T24-3|RT1-CE7|RT1-T24-4|RT1-S3|RT1-S2|RT1-N2|RT1-N3|Rn60_20_0047.3|RT1-A2	http://amigo.geneontology.org/amigo/term/GO:0002474
cellular response to interferon-beta	Gene Ontology	GO:0035458	7	16	5.89206e-11	4.12445e-10	Irf1|Stat1|Gbp2|Aim2|Tlr3|Gbp4|Ifit1	http://amigo.geneontology.org/amigo/term/GO:0035458
antigen processing and presentation	Gene Ontology	GO:0019882	10	60	1.94788e-10	1.16873e-09	RT1-T24-2|RT1-T24-3|RT1-CE7|RT1-T24-4|RT1-S3|RT1-N2|Psmb8|RT1-N3|Rn60_20_0047.3|RT1-A2	http://amigo.geneontology.org/amigo/term/GO:0019882
positive regulation of T cell mediated cytotoxicity	Gene Ontology	GO:0001916	8	36	1.19678e-09	6.28308e-09	RT1-N2|RT1-T24-3|RT1-CE7|RT1-T24-4|RT1-T24-2|RT1-N3|Rn60_20_0047.3|RT1-A2	http://amigo.geneontology.org/amigo/term/GO:0001916
innate immune response	Gene Ontology	GO:0045087	13	165	4.95688e-09	2.31321e-08	Ifih1|Csf1|Ddx58|Klrk1|Oasl2|Trim21|Oasl|Oas1k|Bst2|Pml|Nlrc5|Rsad2|Irgm	http://amigo.geneontology.org/amigo/term/GO:0045087
metabolic process	Gene Ontology	GO:0008152	26	745	5.66523e-09	2.3794e-08	Gbp2|Parp14|Parp12|Gbp5|Gbp4|Tor3a|Pld4|Zbp1|Gbp1|Tap1|Tap2|Abca4|Gtpbp1|Chac1|Trpm2|Dnah17|Dhx58|LOC685067|LOC498435|Mx2|Oasl|Mx1|Oas1i|Oas1k|Oas1a|Rsad2	http://amigo.geneontology.org/amigo/term/GO:0008152
cellular response to interferon-gamma	Gene Ontology	GO:0071346	6	29	2.44375e-07	9.33068e-07	LOC685067|Gbp2|LOC498435|Gbp5|Gbp4|Tlr3	http://amigo.geneontology.org/amigo/term/GO:0071346
defense response	Gene Ontology	GO:0006952	6	31	3.72979e-07	1.30542e-06	Tap1|Tapbp|Tlr3|Ccr5|Ifi47|Irgm	http://amigo.geneontology.org/amigo/term/GO:0006952
defense response to protozoan	Gene Ontology	GO:0042832	5	20	9.38914e-07	3.03342e-06	Batf2|Gbp2|Slc11a1|LOC685067|Gbp4	http://amigo.geneontology.org/amigo/term/GO:0042832
defense response to Gram-positive bacterium	Gene Ontology	GO:0050830	6	47	4.80799e-06	1.4424e-05	LOC685067|Klrk1|Gbp2|Gbp4|Nod2|LOC290595	http://amigo.geneontology.org/amigo/term/GO:0050830
response to lipopolysaccharide	Gene Ontology	GO:0032496	10	187	1.06054e-05	2.96952e-05	Socs1|Stat1|Cnp|Gch1|Nod2|Cxcl11|Cxcl10|Cxcl13|Il18bp|C2	http://amigo.geneontology.org/amigo/term/GO:0032496
inflammatory response	Gene Ontology	GO:0006954	10	190	1.21899e-05	3.19984e-05	Ccl7|Slc11a1|Csf1|C4a|C4b|Pycard|Cxcl11|Cxcl10|Cxcl13|Ccr5	http://amigo.geneontology.org/amigo/term/GO:0006954
response to bacterium	Gene Ontology	GO:0009617	5	34	1.51607e-05	3.74558e-05	Il27|Pycard|Fcgr1a|Stat1|Slc11a1	http://amigo.geneontology.org/amigo/term/GO:0009617
positive regulation of defense response to virus by host	Gene Ontology	GO:0002230	7	93	2.67285e-05	6.23665e-05	Ddx58|Stat2|Aim2|Mstn|Mb21d1|Pml|Pycard	http://amigo.geneontology.org/amigo/term/GO:0002230
calcium ion transport	Gene Ontology	GO:0051092	6	80	0.000104402	0.000230783	Eif2ak2|Ntrk1|Aim2|Tlr3|Ripk3|Nod2	http://amigo.geneontology.org/amigo/term/GO:0051092
chemotaxis	Gene Ontology	GO:0006935	5	52	0.000123656	0.000259677	Cxcl11|Cxcl10|Xcl1|Ccr5|C3ar1	http://amigo.geneontology.org/amigo/term/GO:0006935
defense response to bacterium	Gene Ontology	GO:0042742	6	91	0.000212851	0.000425702	Slc11a1|Isg15|Fcgr1a|Nod2|Defb14|Cxcl13	http://amigo.geneontology.org/amigo/term/GO:0042742
hematopoietic progenitor cell differentiation	Gene Ontology	GO:0002244	5	72	0.000572935	0.00109378	Pld4|Krt75|Adar|Samd9l|Herc6	http://amigo.geneontology.org/amigo/term/GO:0002244
cellular response to lipopolysaccharide	Gene Ontology	GO:0071222	6	114	0.00071421	0.00130421	Stat1|Klrk1|Gbp2|Cmpk2|Cxcl10|Serpine1	http://amigo.geneontology.org/amigo/term/GO:0071222
receptor-mediated endocytosis	Gene Ontology	GO:0006898	5	83	0.00109499	0.00191624	Lgals3bp|Cd300a|Siglech|Olr1|Fcgr1a	http://amigo.geneontology.org/amigo/term/GO:0006898
positive regulation of apoptotic process	Gene Ontology	GO:0043065	7	238	0.00721404	0.0121196	Gzma|Klrk1|Nr4a1|Bak1|Tlr3|Mnda|Ifit2	http://amigo.geneontology.org/amigo/term/GO:0043065
negative regulation of cell proliferation	Gene Ontology	GO:0008285	8	305	0.00813468	0.0131406	Adora2a|Ntrk1|Bak1|Pml|Dll4|Slfn2|Rarres1|Ifit3	http://amigo.geneontology.org/amigo/term/GO:0008285
transport	Gene Ontology	GO:0006810	5	143	0.011214	0.0174441	Tap1|Tap2|Slc7a3|Mitd1|Slc11a1	http://amigo.geneontology.org/amigo/term/GO:0006810
positive regulation of cell migration	Gene Ontology	GO:0030335	5	145	0.0118561	0.0176491	Csf1|C3ar1|Cd274|Ccl7|Cxcl10	http://amigo.geneontology.org/amigo/term/GO:0030335
negative regulation of endopeptidase activity	Gene Ontology	GO:0010951	5	146	0.0121863	0.0176491	Serpinb7|Bst2|Serpine1|C4b|C4a	http://amigo.geneontology.org/amigo/term/GO:0010951
protein ubiquitination	Gene Ontology	GO:0016567	6	220	0.0176335	0.0246869	Socs1|Naip6|Rnf182|Ube2l6|Uba7|Rnf114	http://amigo.geneontology.org/amigo/term/GO:0016567
positive regulation of gene expression	Gene Ontology	GO:0010628	6	251	0.0310978	0.0421325	Ddx58|Slc11a1|Csf1|Tlr3|Dll4|Atf3	http://amigo.geneontology.org/amigo/term/GO:0010628
transmembrane transport	Gene Ontology	GO:0055085	5	191	0.0341238	0.0447875	Tap1|Abca4|Tap2|Slc7a3|Gjb2	http://amigo.geneontology.org/amigo/term/GO:0055085
apoptotic process	Gene Ontology	GO:0006915	5	225	0.0609604	0.0775859	Pml|Irf1|Nr4a1|Bak1|Cryaa	http://amigo.geneontology.org/amigo/term/GO:0006915
negative regulation of apoptotic process	Gene Ontology	GO:0043066	7	405	0.087184	0.107698	Naip6|Egr3|Adar|Eif2ak2|Cryaa|Vip|Ifit3	http://amigo.geneontology.org/amigo/term/GO:0043066
response to drug	Gene Ontology	GO:0042493	6	369	0.134063	0.160875	Adora2a|Socs1|Stat1|Ntrk1|Cryaa|Bak1	http://amigo.geneontology.org/amigo/term/GO:0042493
positive regulation of transcription from RNA polymerase II promoter	Gene Ontology	GO:0045944	11	810	0.139677	0.162956	Irf1|Irf7|Stat1|Slc11a1|Ddx58|Eomes|Tlr3|Helz2|Nod2|Nlrc5|Atf3	http://amigo.geneontology.org/amigo/term/GO:0045944
positive regulation of cell proliferation	Gene Ontology	GO:0008284	6	399	0.172946	0.196317	Stat1|Csf1|Nod2|Cxcl10|Shmt2|Atf3	http://amigo.geneontology.org/amigo/term/GO:0008284
transcription, DNA-templated	Gene Ontology	GO:0006351	7	534	0.236079	0.26093	Irf1|Stat2|Stat1|Egr3|Nr4a1|Eomes|Atf3	http://amigo.geneontology.org/amigo/term/GO:0006351
oxidation-reduction process	Gene Ontology	GO:0055114	6	557	0.42465	0.457315	RGD1308564|Mthfd2|Phgdh|Sccpdh|Cyp27a1|Faxdc2	http://amigo.geneontology.org/amigo/term/GO:0055114
positive regulation of transcription, DNA-templated	Gene Ontology	GO:0045893	5	463	0.439496	0.461471	Irf1|Nr4a1|Irf7|Mstn|Stat1	http://amigo.geneontology.org/amigo/term/GO:0045893
regulation of transcription, DNA-templated	Gene Ontology	GO:0006355	8	846	0.542837	0.556077	Adora2a|Irf9|Stat2|Egr3|Perm1|Nr4a1|Pml|Znfx1	http://amigo.geneontology.org/amigo/term/GO:0006355
G-protein coupled receptor signaling pathway	Gene Ontology	GO:0007186	7	1672	0.996744	0.996744	Adora2a|C3ar1|Adgrg5|Ccr5|Cxcl11|Cxcl10|Cxcl13	http://amigo.geneontology.org/amigo/term/GO:0007186

## Sheet: black module
Table S5 List of GO terms enriched by mRNA gene from selected co-expression modules
#Term	Database	ID	Input number	Background number	P-Value	Corrected P-Value	Input	Hyperlink
mitotic nuclear division	Gene Ontology	GO:0007067	18	96	0	0	Tpx2|Cep55|Nuf2|Plk1|Cdk1|Mastl|Ska3|LOC100910252|Cdc20|Ska1|Cdca3|Ccnf|Espl1|Cenpw|Pttg1|Cdca8|Cenpt|Spc25	http://amigo.geneontology.org/amigo/term/GO:0007067
chromosome segregation	Gene Ontology	GO:0007059	20	57	0	0	Knstrn|Hjurp|Bub1|Pmf1|Cenpf|Cenpe|Cdca2|Sgol1|Spc25|Ska1|Ska3|Espl1|Kif11|Esco2|Cenpw|Nek2|Cenpt|Ndc80|Pttg1|Top2a	http://amigo.geneontology.org/amigo/term/GO:0007059
cell division	Gene Ontology	GO:0051301	23	130	0	0	Psrc1|Nuf2|Ccnb1|Cdca2|Cdca3|Ccnf|LOC100362620|Cdca8|Kif18b|Ska1|Ska3|Spc25|Knstrn|Kif14|Cenpw|Pttg1|Cenpt|Spag5|Mcm5|Cdc20|Cdk1|Cdc45|Kifc1	http://amigo.geneontology.org/amigo/term/GO:0051301
mitotic sister chromatid segregation	Gene Ontology	GO:0000070	9	16	1.77636e-15	1.82077e-14	Knstrn|Nek2|Plk1|Kif18a|Kif18b|Espl1|Cit|Nusap1|Kifc1	http://amigo.geneontology.org/amigo/term/GO:0000070
mitotic metaphase plate congression	Gene Ontology	GO:0007080	10	29	2.32037e-14	1.9027e-13	Psrc1|Cenpe|Kif18a|Ccnb1|LOC100910252|Kif22|Kif14|Cdca8|Kif2c|Kifc1	http://amigo.geneontology.org/amigo/term/GO:0007080
microtubule-based movement	Gene Ontology	GO:0007018	11	52	4.6696e-13	3.19089e-12	Cenpe|Kif18a|Kif23|Kif22|Kif14|Kif18b|Kif11|Kif20a|Kif20b|Kif2c|Kifc1	http://amigo.geneontology.org/amigo/term/GO:0007018
mitotic cytokinesis	Gene Ontology	GO:0000281	7	20	1.86997e-10	1.09527e-09	Nusap1|Racgap1|Cep55|Kif23|Plk1|Ckap2|Kif20a	http://amigo.geneontology.org/amigo/term/GO:0000281
regulation of attachment of spindle microtubules to kinetochore	Gene Ontology	GO:0051988	5	6	2.39653e-10	1.22822e-09	Racgap1|Knstrn|Spag5|Nek2|Ect2	http://amigo.geneontology.org/amigo/term/GO:0051988
mitotic cell cycle	Gene Ontology	GO:0000278	8	35	4.11511e-10	1.87466e-09	Ccnb1|Cenpf|Cenpe|Kif18b|Cdk1|Rrm2|Cenpw|Cenpt	http://amigo.geneontology.org/amigo/term/GO:0000278
spindle organization	Gene Ontology	GO:0007051	5	13	4.90151e-08	2.00962e-07	Knstrn|Aspm|Aunip|Kif11|Cep72	http://amigo.geneontology.org/amigo/term/GO:0007051
positive regulation of cytokinesis	Gene Ontology	GO:0032467	6	28	1.05862e-07	3.85482e-07	Ect2|Racgap1|Kif23|Kif14|Cit|Kif20b	http://amigo.geneontology.org/amigo/term/GO:0032467
mitotic spindle assembly	Gene Ontology	GO:0090307	5	15	1.12824e-07	3.85482e-07	Racgap1|Mybl2|Nek2|Kif11|Kifc1	http://amigo.geneontology.org/amigo/term/GO:0090307
cytokinesis	Gene Ontology	GO:0000910	6	33	3.00623e-07	9.48118e-07	Ect2|Plk1|Kif23|Cit|Prc1|Kif20a	http://amigo.geneontology.org/amigo/term/GO:0000910
DNA biosynthetic process	Gene Ontology	GO:0071897	5	25	1.86504e-06	5.4619e-06	Polq|Pole|Dntt|Chtf18|Tk1	http://amigo.geneontology.org/amigo/term/GO:0071897
DNA replication	Gene Ontology	GO:0006260	7	71	2.24287e-06	6.13051e-06	Mcm10|Ticrr|Gins1|Pole|Ns5atp9|Rrm2|Chtf18	http://amigo.geneontology.org/amigo/term/GO:0006260
regulation of cell cycle	Gene Ontology	GO:0051726	8	103	2.57006e-06	6.58578e-06	Ccnb1|Ns5atp9|Dtl|Ccne1|Mastl|Tacc3|Prr11|Cit	http://amigo.geneontology.org/amigo/term/GO:0051726
cellular response to DNA damage stimulus	Gene Ontology	GO:0006974	10	179	2.86274e-06	6.90426e-06	Ddias|Ns5atp9|Rad51|Polq|Dtl|Rad54l|H2afx|Fancd2|Ube2t|Top2a	http://amigo.geneontology.org/amigo/term/GO:0006974
chromosome organization	Gene Ontology	GO:0051276	5	28	3.38043e-06	7.69987e-06	Rad54l|Pttg1|Cdca8|Cenpt|Cenpw	http://amigo.geneontology.org/amigo/term/GO:0051276
cerebral cortex development	Gene Ontology	GO:0021987	6	59	1.02161e-05	2.20452e-05	Aspm|Tacc3|H2afx|Ntrk2|Kif14|Arhgap11a	http://amigo.geneontology.org/amigo/term/GO:0021987
protein phosphorylation	Gene Ontology	GO:0006468	13	408	4.24426e-05	8.70073e-05	Ccnb1|Bub1|Gucy2g|Ccne1|Mastl|Plk4|Pkmyt1|Ttk|Cdk1|Cit|Nek2|Bub1b|Pbk	http://amigo.geneontology.org/amigo/term/GO:0006468
double-strand break repair	Gene Ontology	GO:0006302	5	49	5.68924e-05	0.000111076	Rad54l|Esco2|Trip13|LOC100910252|Polq	http://amigo.geneontology.org/amigo/term/GO:0006302
DNA repair	Gene Ontology	GO:0006281	7	123	8.32635e-05	0.000155173	Polq|Parpbp|H2afx|Kif22|Pif1|Pttg1|Ube2t	http://amigo.geneontology.org/amigo/term/GO:0006281
spermatogenesis	Gene Ontology	GO:0007283	9	264	0.000411702	0.000733904	Ccnb1|Diaph3|Racgap1|Aspm|H2afx|RGD1310335|Cit|Trip13|Kifc1	http://amigo.geneontology.org/amigo/term/GO:0007283
organ regeneration	Gene Ontology	GO:0031100	5	80	0.000581887	0.000994057	Mki67|Ccne1|Ccna2|Hmgb2l1|Cdk1	http://amigo.geneontology.org/amigo/term/GO:0031100
positive regulation of cell proliferation	Gene Ontology	GO:0008284	10	399	0.00209352	0.00343337	Tbx2|Ntrk2|Cdc20|Kif14|Alox15|Foxm1|Rrm2|Cck|Vsx2|Prc1	http://amigo.geneontology.org/amigo/term/GO:0008284
intracellular signal transduction	Gene Ontology	GO:0035556	9	345	0.00266975	0.00420999	Ect2|Gucy2g|Racgap1|Eng|Traip|Melk|Depdc1|Cit|Depdc1b	http://amigo.geneontology.org/amigo/term/GO:0035556
cell proliferation	Gene Ontology	GO:0008283	6	172	0.00343587	0.00521743	Mki67|Mcm10|Bub1|Tacc3|E2f8|Melk	http://amigo.geneontology.org/amigo/term/GO:0008283
metabolic process	Gene Ontology	GO:0008152	14	745	0.00421896	0.00617777	Tubb6|Echdc3|Ndst2|Tubb5|Kif18a|Kif23|Kif22|Kif18b|Kif11|Kifc1|Kif20b|Cenpe|Kif2c|Kif20a	http://amigo.geneontology.org/amigo/term/GO:0008152
positive regulation of gene expression	Gene Ontology	GO:0010628	6	251	0.0199681	0.0282307	Ntrk2|Fev|Cdk1|Cited1|Fbln1|Iqgap3	http://amigo.geneontology.org/amigo/term/GO:0010628
response to drug	Gene Ontology	GO:0042493	7	369	0.0374653	0.0512026	Ccnb1|Pemt|Rad54l|Ccne1|Cdk1|Rad51|Amelx	http://amigo.geneontology.org/amigo/term/GO:0042493
protein ubiquitination	Gene Ontology	GO:0016567	5	220	0.0391796	0.0518182	Plk1|Cdca3|Ube2c|Ccnf|Cdc20	http://amigo.geneontology.org/amigo/term/GO:0016567
in utero embryonic development	Gene Ontology	GO:0001701	5	230	0.0459251	0.0588416	Wnt9b|Pole|Stil|Ccnb1|C6	http://amigo.geneontology.org/amigo/term/GO:0001701
positive regulation of apoptotic process	Gene Ontology	GO:0043065	5	238	0.0517919	0.0643475	Melk|Bard1|Ect2|Cck|Top2a	http://amigo.geneontology.org/amigo/term/GO:0043065
positive regulation of transcription, DNA-templated	Gene Ontology	GO:0045893	7	463	0.098331	0.118576	Psrc1|Ccna2|Hmgb2l1|Fev|Foxm1|Foxn4|Cited1	http://amigo.geneontology.org/amigo/term/GO:0045893
negative regulation of apoptotic process	Gene Ontology	GO:0043066	6	405	0.129469	0.151663	Stil|Bard1|Plk1|Kif14|Cdk1|Alox15	http://amigo.geneontology.org/amigo/term/GO:0043066
positive regulation of transcription from RNA polymerase II promoter	Gene Ontology	GO:0045944	10	810	0.148621	0.169263	E2f7|Eng|Bcl2l12|E2f8|Nkx2-8|Foxm1|Vsx2|Ckap2|Mybl2|Top2a	http://amigo.geneontology.org/amigo/term/GO:0045944
transcription, DNA-templated	Gene Ontology	GO:0006351	7	534	0.167293	0.185379	E2f7|E2f8|Tbx2|Nkx2-8|Foxm1|Foxn4|Cenpu	http://amigo.geneontology.org/amigo/term/GO:0006351
proteolysis	Gene Ontology	GO:0006508	5	425	0.291652	0.314677	RGD1559662|Adam12|Ctrb1|Espl1|Tpsab1	http://amigo.geneontology.org/amigo/term/GO:0006508
negative regulation of transcription, DNA-templated	Gene Ontology	GO:0045892	5	430	0.299894	0.315273	Tbx2|Cenpf|Cited1|Depdc1|Foxm1	http://amigo.geneontology.org/amigo/term/GO:0045892
negative regulation of transcription from RNA polymerase II promoter	Gene Ontology	GO:0000122	6	585	0.375379	0.384764	E2f7|Eng|Plk1|Samd11|Tbx2|Foxm1	http://amigo.geneontology.org/amigo/term/GO:0000122
regulation of transcription, DNA-templated	Gene Ontology	GO:0006355	8	846	0.426059	0.426059	E2f7|Eng|E2f8|Foxm1|Foxn4|Cenpu|Cited1|Ybx2	http://amigo.geneontology.org/amigo/term/GO:0006355
